# Supplementary material for: Deciphering sex-specific miRNAs as heat-recorders in zebrafish
Source: Sci Rep. 2022 Nov 4;12:18722. doi: 10.1038/s41598-022-21864-3 (PMC9636255; doi:10.1038/s41598-022-21864-3)
Supplement: Supplementary file 2 — Supplementary Information 2. [file 41598_2022_21864_MOESM2_ESM.txt]

#Dataset 2. MiRanda output Parser script used to analyze the output data from the miRNA sequencing. 

#!/usr/bin/perl

# ./parse_miranda_output_improved.pl -i zebrafish_ovaries_output.txt -o myparsedoutput.txt -h -m 12 -M 70


use strict;
use warnings;

use Getopt::Std;

use vars qw($opt_i $opt_o $opt_m $opt_M $opt_h);

my %opts;

getopts('i:o:m:M:h',%opts);

if(defined($opt_h) and not defined($opt_i) and not defined($opt_o) and not defined($opt_m) and not defined($opt_M)) {
		print "Usage: ";
		print "./parse_miranda_output_improved.pl -i nameofinputfile -o nameofoutputfile -m minimumalignmentlength -M minimumalignmentpercent\n";
		print "If not explicitly stated, default value for minimumalignmentlength is 20 and default value for minimumalignmentpercent is 80\n\n";
        print "Examples of usage:\n";
        print "./parse_miranda_output_improved.pl -h (to get this text)\n";
        print "./parse_miranda_output_improved.pl -i zebrafish_ovaries_output.txt -o myparsedoutput.txt -m 12 -M 70\n";
        print "./parse_miranda_output_improved.pl -i zebrafish_ovaries_output.txt -o myparsedoutput.txt -M 70 (minimumalignmentlength taken to be 20)\n";
         print "./parse_miranda_output_improved.pl -i zebrafish_ovaries_output.txt -o myparsedoutput.txt (minimumalignmentlength taken to be 20 and minimumalignmentpercent taken to be 80)\n";
        exit;
}


    
if(defined($opt_h)) {
        print "-h flag ignored: will execute program\n";
}
    
        
if(defined($opt_i)) {
        print "Value of -i flag: " . $opt_i . "\n";
}else{
		print "No -i flag; the program will stop\n";
		exit;
}
    
if(defined($opt_o)) {
        print "Value of -o flag: " . $opt_o . "\n";
}else{
		print "No -o flag; the program will stop\n";
		exit;
}

if(defined($opt_m)) {
        print "Value of -minimumalignmentlength flag: " . $opt_m . "\n";
}else{
		print "No -m flag; default value 20 taken\n";
		$opt_m=20;
}
    
if(defined($opt_M)) {
        print "Value of -minimumalignmentpercent flag: " . $opt_M . "\n";
}else{
		print "No -M flag; default value 80 taken\n";
		$opt_M=80;
}


#slurp data file

open FILE, "<", $opt_i  or die $!;


my @EntireFile = <FILE>;

close FILE;

my @individualoutputs=();

my $mytext="";

my $j=0;

for(my $i=0;$i<=$#EntireFile;$i++){

if($EntireFile[$i] =~ /^Read Sequence:/){
while($EntireFile[$i] !~ /^Complete/){
$mytext .= $EntireFile[$i];
$i++;
}
$individualoutputs[$j]=$mytext."Complete";
$mytext="";
$j++;
}

}

#create new parsed file

open FILE2, ">", $opt_o  or die $!;

my $counter=0;


foreach my $ioutput(@individualoutputs){

if ($ioutput =~ /Forward/m and $ioutput =~ /Align Len \((\d+)\) \((\d+)\.\d+\%\) \((\d+)\.\d+\%\)/m and $1>$opt_m and $2>$opt_M and $3>$opt_M){


print FILE2 $ioutput,"\n\n\n\n\n\n";
$counter++;

}
}

close(FILE2);

print "$counter alignments out of $j putative target sequences were extracted and successfully written to file $opt_o.\n";
