# Supplementary material for: Deciphering sex-specific miRNAs as heat-recorders in zebrafish
Source: Sci Rep. 2022 Nov 4;12:18722. doi: 10.1038/s41598-022-21864-3 (PMC9636255; doi:10.1038/s41598-022-21864-3)
Supplement: Supplementary file 3 — Supplementary Information 3. [file 41598_2022_21864_MOESM3_ESM.xlsx]

## Sheet: Dre_annotation_count
Dataset 3. Information regarding the miRNA sequences obtained in the ovaries and testes in adult zebrafish control and high temperature groups.
Anno_idx	MainSequence	dre_miRNA	other_species_miRNA	dre_miRNA_rev	other_species_miRNA_rev	dre_hairpin	other_species_hairpin	TCT4	TCT3	TCT2	TCT1	THT12	THT11	TH10	THT9	OCT8	OCT7	OCT6	OCT5	OHT16	OHT15	OHT14	OHT13	TCT4_norm	TCT3_norm	TCT2_norm	TCT1_norm	THT12_norm	THT11_norm	TH10_norm	THT9_norm	OCT8_norm	OCT7_norm	OCT6_norm	OCT5_norm	OHT16_norm	OHT15_norm	OHT14_norm	OHT13_norm	Gapped?
a123	CCGGGAGTGGGATGTTTGCGCT	dre-miR-30c-1-3p	ssa-miR-30a-3p			dre-mir-30c-1	ipu-mir-30c,ssa-mir-30a-1,ssa-mir-30a-2	67	18	17	54	323	40	45	23	49	47	53	79	37	22	18	8	97.4706	38.9299	46.8105	54.5935	83.9322	83.8344	56.6922	83.9226	81.6011	80.4774	95.7898	100.497	63.5129	72.2866	64.7333	34.5267	False
a88	ATCTATGGGCTCAGTTCTTCTG	dre-miR-146a-3p	ssa-miR-146a-3p			dre-mir-146a	abu-mir-146,ccr-mir-146a,ssa-mir-146a-1,ssa-mir-146a-2	143	59	127	271	940	85	322	68	318	569	257	242	214	158	38	62	208.034	127.603	349.702	273.978	244.261	178.148	405.664	248.119	529.575	974.29	464.49	307.852	367.345	519.149	136.659	267.582	False
a47	ACGGGTTAGGTTCTTGGGAGCT	dre-miR-125b-1-3p	oan-miR-125-3p			dre-mir-125b-1	ipu-mir-125b-1,oan-mir-125	161	79	45	181	524	76	134	27	30	34	31	29	21	36	17	15	234.22	170.859	123.91	182.989	136.162	159.285	168.817	98.5179	49.9599	58.2177	56.028	36.8913	36.0479	118.287	61.137	64.7375	False
a5	AACAATATCCTGATGCTGAAT	dre-miR-338-2-5p	loc-miR-338-2-5p			dre-mir-338-2	ccr-mir-338,ipu-mir-338-2,loc-mir-338-2,xtr-mir-338-1	28	11	9	23	126	12	18	8	10	14	21	22	21	7	10	9	40.734	23.7905	24.7821	23.2528	32.7414	25.1503	22.6769	29.1905	16.6533	23.972	37.9544	27.9865	36.0479	23.0003	35.9629	38.8425	False
a122	CCGATTTCTTTTGGTGTTCAGA	dre-miR-29a-3a-5p	loc-miR-29a-3-5p,ola-miR-29a-3a-5p,ssa-miR-29b-3-5p			dre-mir-29a-3a	loc-mir-29a-3,ola-mir-29a-3a,ssa-mir-29b-3,tni-mir-29a-1	3	1	3	2	6	4	1	2	8	9	6	6	11	3	6	8	4.36435	2.16277	8.26069	2.02198	1.55911	8.38344	1.25983	7.29762	13.3226	15.4106	10.8441	7.63268	18.8822	9.85727	21.5778	34.5267	False
a280	TGCCTACTGAGCTGATTACAGT	dre-miR-24-3-5p	loc-miR-24-6-5p			dre-mir-24-3	ipu-mir-24-3,loc-mir-24-6	16	3	12	35	295	14	36	7	15	19	13	20	17	10	7	8	23.2766	6.48831	33.0427	35.3847	76.6564	29.342	45.3538	25.5417	24.9799	32.5334	23.4956	25.4423	29.1816	32.8576	25.1741	34.5267	False
a345	TTTAATTAGTATAGCCTGTATT	dre-miR-2187b-5p	loc-miR-2187-5p,ssa-miR-2187-5p			dre-mir-2187b	loc-mir-2187,ssa-mir-2187	176	78	131	207	673	140	213	94	5	0	2	11	3	1	2	5	256.042	168.696	360.717	209.275	174.88	293.42	268.343	342.988	8.32664	0	3.61471	13.9933	5.14969	3.28576	7.19259	21.5792	False
a14	AACTGGCCCGCAAAGTCCCGCT	dre-miR-193b-3p	loc-miR-193b-3p,ssa-miR-193-3p,xla-miR-193-3p,xtr-miR-193			dre-mir-193b	loc-mir-193b,ssa-mir-193,xla-mir-193,xtr-mir-193	97	57	50	148	594	76	125	36	33	57	19	13	11	18	5	1	141.114	123.278	137.678	149.627	154.352	159.285	157.478	131.357	54.9559	97.6002	34.3397	16.5375	18.8822	59.1436	17.9815	4.31583	False
a31	ACAGATTCGATTCTAGGGGAGT	dre-miR-10b-1-3p	loc-miR-10b-1/d-3p,ola-miR-10b-1-3p,ssa-miR-10b-2-3p,ssa-miR-10b-3-3p			dre-mir-10b-1	abu-mir-10a-1,bdi-mir-10b-1,cgo-mir-10b-1,cgu-mir-10b-1,fru-mir-10b-1,gmo-mir-10a-1,ipu-mir-10b-1,loc-mir-10b-1/d,mze-mir-10a,ola-mir-10b-1,oni-mir-10a-1,pny-mir-10a-1,pol-mir-10b,ssa-mir-10b-2,ssa-mir-10b-3,tni-mir-10b-2	5	1	1	2	10	0	12	0	1	2	1	0	2	2	0	2	7.27392	2.16277	2.75356	2.02198	2.59852	0	15.1179	0	1.66533	3.42457	1.80735	0	3.43313	6.57151	0	8.63167	False
a138	CTATACAACCTACTGTCTTTCT	dre-let-7a-1-3p	loc-let-7a-1-3p			dre-let-7a-1	ipu-let-7a-1,loc-let-7a-1,oga-let-7a-1	13	4	10	19	56	4	8	8	8	5	8	18	15	8	3	3	18.9122	8.65108	27.5356	19.2088	14.5517	8.38344	10.0786	29.1905	13.3226	8.56142	14.4588	22.8981	25.7485	26.286	10.7889	12.9475	False
a12	AACCCGTAGATCCGATCTTGTGA	dre-miR-99b-5p	ipu-miR-99b			dre-mir-99b	ccr-mir-99,ipu-mir-99b	3127	2212	1967	6176	21724	2294	3693	755	1486	1325	2222	2009	2297	922	1167	852	4549.11	4784.05	5416.26	6243.88	5645.03	4807.9	4652.54	2754.85	2474.68	2268.78	4015.94	2555.68	3942.95	3029.47	4196.88	3677.09	False
a65	AGCGGCGTCAGAAGCGATGGCC	dre-miR-7547-5p	ipu-miR-7547			dre-mir-7547	ipu-mir-7547	1	2	2	2	8	4	9	4	0	0	0	0	0	0	0	0	1.45478	4.32554	5.50712	2.02198	2.07882	8.38344	11.3384	14.5952	0	0	0	0	0	0	0	0	False
a17	AAGCAGCACATCAATATTGGCA	dre-miR-457a-5p	ipu-miR-457a			dre-mir-457a	ipu-mir-457a	206	105	170	246	900	145	325	128	166	68	120	202	174	92	98	105	299.686	227.091	468.105	248.704	233.867	303.9	409.444	467.048	276.445	116.435	216.882	256.967	298.682	302.29	352.437	453.162	False
a235	TATGTGCCCTTGGACTACATTG	dre-miR-455b-5p	ipu-miR-455b			dre-mir-455b	ipu-mir-455b	127	37	85	213	361	57	118	24	98	62	115	132	130	73	60	60	184.758	80.0225	234.053	215.341	93.8066	119.464	148.66	87.5714	163.202	106.162	207.846	167.919	223.153	239.86	215.778	258.95	False
a28	AATCACTAACCTCACTACCAGG	dre-miR-34c-3p	ipu-miR-34c			dre-mir-34c	ipu-mir-34c	3	2	3	5	16	7	7	2	55	24	68	169	240	51	96	31	4.36435	4.32554	8.26069	5.05495	4.15763	14.671	8.81879	7.29762	91.5931	41.0948	122.9	214.987	411.975	167.574	345.244	133.791	False
a154	CTTTCAGTTGGATGTTTGCTGT	dre-miR-30d-3p	ipu-miR-30d			dre-mir-30d	ccr-mir-30d,ipu-mir-30d	238	97	100	258	834	151	224	74	260	436	381	232	193	164	95	97	346.239	209.789	275.356	260.836	216.717	316.475	282.201	270.012	432.986	746.556	688.602	295.13	331.297	538.864	341.648	418.636	False
a161	GCTGAATTCAGATGGTGCCATAGA	dre-miR-29b-1b-5p	ipu-miR-29b			dre-mir-29b-1b	ipu-mir-29b	1	3	0	1	13	2	9	0	1	1	0	3	2	0	1	1	1.45478	6.48831	0	1.01099	3.37808	4.19172	11.3384	0	1.66533	1.71228	0	3.81634	3.43313	0	3.59629	4.31583	False
a197	TAATACTGCCTGGTAATGATGC	dre-miR-200c-3p	ipu-miR-200c,pma-miR-200b-3p			dre-mir-200c	ipu-mir-200c,pma-mir-200b	282	66	92	1013	1388	100	189	55	77	138	162	243	112	39	59	82	410.249	142.743	253.328	1024.13	360.675	209.586	238.107	200.685	128.23	236.295	292.791	309.124	192.255	128.144	212.181	353.898	False
a223	TAGGTAGTTTTATGTTGTTGGG	dre-miR-196d-5p	ipu-miR-196d			dre-mir-196d	ipu-mir-196d-1,ipu-mir-196d-2,xtr-mir-196b	37	9	11	24	203	16	20	11	6	4	0	8	3	1	3	0	53.827	19.4649	30.2892	24.2638	52.75	33.5338	25.1965	40.1369	9.99197	6.84914	0	10.1769	5.14969	3.28576	10.7889	0	False
a261	TGAGAACTGAATTCCAAGGGTG	dre-miR-146b-5p	ipu-miR-146b,loc-miR-146b-5p,ssa-miR-146d-5p			dre-mir-146b	ipu-mir-146b,loc-mir-146b,ssa-mir-146d-1,ssa-mir-146d-2	3023	1017	1679	4736	18762	1473	3804	1073	38777	72662	12901	7683	7348	4212	1136	1331	4397.81	2199.54	4623.23	4788.05	4875.35	3087.2	4792.38	3915.17	64576.5	124418	23316.7	9773.65	12613.3	13839.6	4085.39	5744.37	False
a256	TCTCCCAATCCTTGTACCAGTG	dre-miR-150-5p	gmo-miR-150-5p,ipu-miR-150,ssa-miR-150-5p			dre-mir-150	gmo-mir-150,ipu-mir-150,ssa-mir-150	299	118	192	420	1734	224	319	137	324	354	254	301	263	91	102	77	434.981	255.207	528.684	424.616	450.584	469.473	401.885	499.887	539.567	606.149	459.068	382.906	451.456	299.004	366.822	332.319	False
a24	AAGTTCTGTGATACACTCAGACT	dre-miR-152a-5p	gmo-miR-148-5p,ola-miR-148a/152a-5p			dre-mir-152a	gmo-mir-148,ipu-mir-152,ola-mir-148a,ola-mir-152a	15	5	4	4	49	7	42	3	3	9	7	17	17	4	0	1	21.8218	10.8139	11.0142	4.04396	12.7328	14.671	52.9127	10.9464	4.99599	15.4106	12.6515	21.6259	29.1816	13.143	0	4.31583	False
a165	GGAATTCCGCTAGTTCTGAACT	dre-miR-726-5p	gac-miR-726-5p,loc-miR-726-5p,ola-miR-726-5p			dre-mir-726	abu-mir-726,aca-mir-726,ccr-mir-726,cpi-mir-726,gac-mir-726,loc-mir-726,mze-mir-726,nbr-mir-726,ola-mir-726,pny-mir-726	10	6	16	32	18	2	14	4	99	154	16	10	1	3	0	2	14.5478	12.9766	44.057	32.3517	4.67734	4.19172	17.6376	14.5952	164.868	263.692	28.9177	12.7211	1.71656	9.85727	0	8.63167	False
a141	CTATACAGTCTATTGCCTTCCC	dre-let-7a-6-3p	gac-let-7a-5-3p,gmo-let-7a-5-3p			dre-let-7a-6	abu-let-7a-3,bdi-let-7a-5,cgu-let-7a-5,gac-let-7a-5,gmo-let-7a-5,mze-let-7a-3,nbr-let-7a-3,ola-let-7a-5,oni-let-7a-3,pny-let-7a-3	5	1	8	8	39	8	10	2	6	4	7	11	10	4	3	3	7.27392	2.16277	22.0285	8.08792	10.1342	16.7669	12.5983	7.29762	9.99197	6.84914	12.6515	13.9933	17.1656	13.143	10.7889	12.9475	False
a3	AAAGAGGCATAGGGCATGGGA	dre-miR-202-3p	fru-miR-202,ssa-miR-202-5p,tni-miR-202,xla-miR-202-3p			dre-mir-202	ami-mir-202,bdi-mir-202,cgo-mir-202,cgu-mir-202,cli-mir-202,cpi-mir-202,fru-mir-202,ipu-mir-202,ssa-mir-202,tni-mir-202,xla-mir-202	747	276	348	877	909	295	666	161	478	379	674	642	491	495	426	315	1086.72	596.925	958.239	886.639	236.206	618.279	839.045	587.458	796.027	648.956	1218.16	816.697	842.833	1626.45	1532.02	1359.49	False
a13	AACCCGTAGATCCGATCTTGTGG	dre-miR-99a-5p	efu-miR-99a,oga-miR-99a,pbv-miR-99a-5p,pha-miR-99a			dre-mir-99a	abu-mir-99b,aca-mir-99a,ami-mir-99a,bdi-mir-99a,bta-mir-99a,cfa-mir-99a-1,cfa-mir-99a-2,cgo-mir-99a,cgr-mir-99a,cgu-mir-99a,chi-mir-99a,cja-mir-99,cpi-mir-99a,cpo-mir-99a,dno-mir-99a,eca-mir-99a-2,efu-mir-99a,gac-mir-99a,ggo-mir-99a,gmo-mir-99,hsa-mir-99a,ipu-mir-99a,lla-mir-99a,loc-mir-99,mml-mir-99a,mmr-mir-99a,mmu-mir-99a,mne-mir-99a,mze-mir-99b,nbr-mir-99b,nle-mir-99a,oan-mir-99,oar-mir-99a,o…	173	195	128	288	1281	131	244	66	78	42	88	68	109	38	62	26	251.678	421.74	352.456	291.165	332.871	274.558	307.398	240.821	129.896	71.916	159.047	86.5038	187.106	124.859	222.97	112.212	False
a100	CAAGCTCGTGTCTATAGGTATG	dre-miR-100-2-3p	dno-miR-100-3p,gac-miR-100-2-3p			dre-mir-100-2	dno-mir-100,gac-mir-100-2,ipu-mir-100-2	640	247	348	617	1847	290	625	152	202	190	240	230	244	138	144	95	931.062	534.204	958.239	623.781	479.947	607.8	787.392	554.619	336.396	325.334	433.765	292.586	418.842	453.434	517.866	410.004	False
a160	GCCCTTTTTCTGTTGTACTACT	dre-miR-130c-5p	cli-miR-130c-5p,cpi-miR-130c-5p,gac-miR-130c-2-5p,gga-miR-130a-5p,pbv-miR-130c-5p,tgu-miR-130a-5p,xla-miR-130c-5p			dre-mir-130c-1,dre-mir-130c-2	abu-mir-130-2,aca-mir-130c,ami-mir-130b,ccr-mir-130c,cli-mir-130c,cpi-mir-130c,gac-mir-130c-2,gga-mir-130a,ipu-mir-130c-1,ipu-mir-130c-2,mze-mir-130-2,nbr-mir-130-2,oha-mir-130a,oni-mir-130a-1,pbv-mir-130c,tgu-mir-130a,xla-mir-130c-1,xla-mir-130c-2,xtr-mir-130c	10	1	4	7	28	5	3	1	4	2	2	7	6	1	2	3	14.5478	2.16277	11.0142	7.07693	7.27586	10.4793	3.77948	3.64881	6.66132	3.42457	3.61471	8.9048	10.2994	3.28576	7.19259	12.9475	False
a353	CTATACAATCTACTGTCTTTCT	dre-let-7e-3p	chi-let-7a-3p,cli-let-7e-3p,cpo-let-7a-3p,dno-let-7a-3p,gac-let-7e-1-3p,gga-let-7a-3p,gga-let-7k-3p,gmo-let-7e-3p,mml-let-7a-3p,mmu-let-7a-1-3p,mmu-let-7c-2-3p,oan-let-7e-3p,ocu-let-7a-3p,pal-let-7a-3p,pbv-let-7a-2-3p,pbv-let-7e-3p,pbv-let-7f-3p,rno-let-7a-1-3p,rno-let-7c-2-3p,ssa-let-7e-3p,tch-let-7a-3p,tgu-let-7a-1-3p,tgu-let-7e-3p,xla-let-7e-3p	dre-let-7e-3p		dre-let-7e-1,dre-let-7e-2	abu-let-7e,aca-let-7a-3,aca-let-7e,aca-let-7f-1,ami-let-7a-1,ami-let-7a-3,ami-let-7e,bdi-let-7e-1,bdi-let-7e-2,bta-let-7a-1,bta-let-7a-3,cfa-let-7a-1,cgo-let-7e-1,cgo-let-7e-2,cgr-let-7a-1,cgr-let-7c-2,cgu-let-7e-1,cgu-let-7e-2,chi-let-7a,cli-let-7a-1,cli-let-7a-3,cli-let-7e,cpi-let-7a-1,cpi-let-7a-3,cpi-let-7e,cpo-let-7a-1,cpo-let-7a-3,dma-let-7a-1,dno-let-7a,eca-let-7a-2,fru-let-7e,gac-let-7e-1…	17	7	10	18	84	12	25	5	18	10	25	43	37	14	13	9	24.7313	15.1394	27.5356	18.1978	21.8276	25.1503	31.4957	18.244	29.9759	17.1228	45.1839	54.7009	63.5129	46.0006	46.7518	38.8425	False
a25	AAGTTCTGTGATACACTCCGACT	dre-miR-148a-5p	cgu-miR-152a-5p			dre-mir-148a	ccr-mir-148,cgu-mir-152a,ipu-mir-148	167	86	88	254	927	122	243	59	149	123	143	511	249	47	51	50	242.949	185.998	242.313	256.792	240.883	255.695	306.138	215.28	248.134	210.611	258.452	650.05	427.425	154.431	183.411	215.792	False
a48	ACGGGTTGGGTTCTCGGGAGCT	dre-miR-125b-2-3p	cgu-miR-125b-2-3p,ssa-miR-125a-3p			dre-mir-125b-2	cgu-mir-125b-2,ipu-mir-125b-2,ssa-mir-125a-1	36	14	15	53	75	12	41	6	16	34	48	22	21	12	13	10	52.3722	30.2788	41.3034	53.5825	19.4889	25.1503	51.6529	21.8929	26.6453	58.2177	86.753	27.9865	36.0479	39.4291	46.7518	43.1583	False
a164	GCTTCAAACCTGTAGCTGC	dre-miR-ENSGACG00000022167-3p	cgo-miR-ENSGACG00000022167-3p,cgu-miR-ENSGACG00000022167-3p,gac-miR-ENSGACG00000022167-3p			dre-mir-ENSGACG00000022167	cgo-mir-ENSGACG00000022167-1,cgo-mir-ENSGACG00000022167-2,cgu-mir-ENSGACG00000022167-1,cgu-mir-ENSGACG00000022167-2,gac-mir-ENSGACG00000022167	1	3	0	2	4	1	0	3	0	4	4	17	5	20	8	9	1.45478	6.48831	0	2.02198	1.03941	2.09586	0	10.9464	0	6.84914	7.22942	21.6259	8.58282	65.7151	28.7704	38.8425	False
a240	TCAGTAACAAGGATTCATCCTG	dre-miR-459-5p	cgo-miR-459-5p,gmo-miR-459-5p,ipu-miR-459,ssa-miR-459-5p			dre-mir-459	ccr-mir-459,cgo-mir-459,gac-mir-459,gmo-mir-459,ipu-mir-459,loc-mir-459,ola-mir-459,ssa-mir-459	0	6	5	3	226	7	32	12	0	1	7	56	47	0	6	16	0	12.9766	13.7678	3.03297	58.7266	14.671	40.3145	43.7857	0	1.71228	12.6515	71.2384	80.6785	0	21.5778	69.0533	False
a76	AGGGACTTTTAGGGGCAGCTGTG	dre-miR-365-2-5p	cgo-miR-365-2b-5p,gac-miR-365-2b-5p,gmo-miR-365-5p,ola-miR-365-2a-5p			dre-mir-365-2a,dre-mir-365-2b	abu-mir-365,bdi-mir-365-2b,ccr-mir-365,cgo-mir-365-2b,fru-mir-365,gac-mir-365-2b,gmo-mir-365,ipu-mir-365-1,ipu-mir-365-2,mze-mir-365,nbr-mir-365,ola-mir-365-2a,oni-mir-365,pny-mir-365,ssa-mir-365-1,tni-mir-365	5	1	1	10	15	0	2	1	1	5	5	1	1	0	1	0	7.27392	2.16277	2.75356	10.1099	3.89778	0	2.51965	3.64881	1.66533	8.56142	9.03677	1.27211	1.71656	0	3.59629	0	False
a279	TGCCTACTGAGCTGATAACAGT	dre-miR-24-6-5p	cgo-miR-24-6-5p,gac-miR-24-6-5p,gmo-miR-24a-4-5p,loc-miR-24-1/3-5p,ola-miR-24-6-5p,ssa-miR-24a-3-5p,ssa-miR-24b-5p			dre-mir-24-6	abu-mir-24a-4,bdi-mir-24-6,cgo-mir-24-6,cgu-mir-24-6,gac-mir-24-6,gmo-mir-24a-4,ipu-mir-24b,loc-mir-24-1/3,mdo-mir-24-1,mze-mir-24a-4,ola-mir-24-6,oni-mir-24a-3,pny-mir-24a-4,sha-mir-24-1,ssa-mir-24a-3,ssa-mir-24b	2	0	0	7	14	1	3	0	1	3	2	0	2	0	0	1	2.90957	0	0	7.07693	3.63793	2.09586	3.77948	0	1.66533	5.13685	3.61471	0	3.43313	0	0	4.31583	False
a56	AGAATTGTGCCTGGACATCTGT	dre-miR-219-1/2-3p	cgo-miR-219-1-3p,cgu-miR-219-1-3p,gac-miR-219-1-3p,gac-miR-219-2-3p,ipu-miR-219a,mze-miR-219b,mze-miR-219c,nbr-miR-219a,nbr-miR-219b,ola-miR-219-1-3p,oni-miR-219a-3p,oni-miR-219c-3p,pny-miR-219a			dre-mir-219-1,dre-mir-219-2	abu-mir-219-1,abu-mir-219-2,cgo-mir-219-1,cgu-mir-219-1,fru-mir-219-1,gac-mir-219-1,gac-mir-219-2,ipu-mir-219a-1,ipu-mir-219a-2,mze-mir-219b,mze-mir-219c,nbr-mir-219a,nbr-mir-219b,ola-mir-219-1,oni-mir-219a,oni-mir-219c,pny-mir-219a,tni-mir-219-1,xtr-mir-219	5	527	8	7	8	3	8	2	1	0	1	1	0	0	0	1	7.27392	1139.78	22.0285	7.07693	2.07882	6.28758	10.0786	7.29762	1.66533	0	1.80735	1.27211	0	0	0	4.31583	False
a173	GTCATTTTTGTGGTTTGCAGCT	dre-miR-153b-5p	cgo-miR-153c-5p,gac-miR-153c-5p,gmo-miR-153b-5p,ola-miR-153c-5p			dre-mir-153b	abu-mir-153c,bdi-mir-153c,ccr-mir-153b,cgo-mir-153c,fru-mir-153b,gac-mir-153c,gmo-mir-153b,mze-mir-153c,nbr-mir-153c,ola-mir-153c,oni-mir-153c,tni-mir-153b	3	1	3	3	10	3	7	2	1	0	0	1	1	0	0	0	4.36435	2.16277	8.26069	3.03297	2.59852	6.28758	8.81879	7.29762	1.66533	0	0	1.27211	1.71656	0	0	0	False
a315	TGTGTTCACAGTGGACCTTGAT	dre-miR-124-4a-5p	cgo-miR-124-4a-5p,cgu-miR-124-4a-5p,gac-miR-124-4a-5p,loc-miR-124-4-5p,ola-miR-124-4a-5p			dre-mir-124-4a	abu-mir-124-3,bdi-mir-124-4a,cgo-mir-124-4a,cgu-mir-124-4a,fru-mir-124-3,gac-mir-124-4a,gmo-mir-124-5,ipu-mir-124a-4,loc-mir-124-4,mze-mir-124-4,nbr-mir-124-4,ola-mir-124-4a,oni-mir-124a-4,pny-mir-124-4,tni-mir-124-3	0	494	4	0	0	0	1	1	1	0	0	1	0	0	0	0	0	1068.41	11.0142	0	0	0	1.25983	3.64881	1.66533	0	0	1.27211	0	0	0	0	False
a116	CATCTTACCGGACAGTGCTGGA	dre-miR-200a-5p	cfa-miR-200a,cpo-miR-200a-5p,hsa-miR-200a-5p,mml-miR-200a-5p,mmu-miR-200a-5p,pal-miR-200a-5p,rno-miR-200a-5p			dre-mir-200a	bta-mir-200a,ccr-mir-200a,cfa-mir-200a,cgr-mir-200a,chi-mir-200a,cpo-mir-200a,eca-mir-200a,efu-mir-200a,ggo-mir-200a,hsa-mir-200a,ipu-mir-200a,mml-mir-200a,mmu-mir-200a,oar-mir-200a,pal-mir-200a,ppy-mir-200a,ptr-mir-200a,rno-mir-200a,tch-mir-200a	27	10	7	61	144	10	30	4	32	105	70	52	41	37	25	12	39.2792	21.6277	19.2749	61.6704	37.4187	20.9586	37.7948	14.5952	53.2905	179.79	126.515	66.1499	70.3791	121.573	89.9074	51.79	False
a182	TAAATGCTGCAGAATCGTACCG	dre-miR-734-3p	ccr-miR-734			dre-mir-734	ccr-mir-734	23	5	8	18	39	17	17	1	13	9	13	8	9	10	4	4	33.46	10.8139	22.0285	18.1978	10.1342	35.6296	21.4171	3.64881	21.6493	15.4106	23.4956	10.1769	15.4491	32.8576	14.3852	17.2633	False
a336	TTGAGGCGAGTTGAAGACTTAA	dre-miR-727a-3p	ccr-miR-727-3p			dre-mir-727a	ccr-mir-727	4	1	1	7	27	1	3	0	5	1	9	10	9	7	1	7	5.81914	2.16277	2.75356	7.07693	7.01601	2.09586	3.77948	0	8.32664	1.71228	16.2662	12.7211	15.4491	23.0003	3.59629	30.2108	False
a332	TTCAGTCATTGTTTCTAGTAGT	dre-miR-725-3p	ccr-miR-725			dre-mir-725	ccr-mir-725	106	16	73	2049	481	29	144	68	85	42	86	131	126	96	88	104	154.207	34.6043	201.01	2071.52	124.989	60.78	181.415	248.119	141.553	71.916	155.432	166.647	216.287	315.433	316.474	448.847	False
a226	TAGTTTGATTCACAGCACAAGA	dre-miR-7133-3p	ccr-miR-7133			dre-mir-7133	ccr-mir-7133	29	6	14	24	60	7	19	12	33	6	11	24	3	7	14	11	42.1888	12.9766	38.5499	24.2638	15.5911	14.671	23.9367	43.7857	54.9559	10.2737	19.8809	30.5307	5.14969	23.0003	50.3481	47.4742	False
a106	CAGGGAATCTCTGTTACTGGGG	dre-miR-459-3p	ccr-miR-459-3p,ssa-miR-459-3p			dre-mir-459	ccr-mir-459,ipu-mir-459,loc-mir-459,ssa-mir-459	0	2	0	0	63	2	1	4	0	1	2	6	7	0	3	3	0	4.32554	0	0	16.3707	4.19172	1.25983	14.5952	0	1.71228	3.61471	7.63268	12.016	0	10.7889	12.9475	False
a193	TAAGTGCTATTTGTTGGGGTAG	dre-miR-430a-3p	ccr-miR-430,hhi-miR-430a			dre-mir-430a-1,dre-mir-430a-10,dre-mir-430a-11,dre-mir-430a-12,dre-mir-430a-13,dre-mir-430a-14,dre-mir-430a-15,dre-mir-430a-16,dre-mir-430a-17,dre-mir-430a-18,dre-mir-430a-2,dre-mir-430a-3,dre-mir-430a-4,dre-mir-430a-5,dre-mir-430a-6,dre-mir-430a-7,dre-mir-430a-8,dre-mir-430a-9	ccr-mir-430,hhi-mir-430a-1,hhi-mir-430a-2,hhi-mir-430a-3	4	3	4	3	12	4	9	2	270	132	147	216	220	189	119	202	5.81914	6.48831	11.0142	3.03297	3.11823	8.38344	11.3384	7.29762	449.639	226.022	265.681	274.777	377.644	621.008	427.959	871.798	False
a329	TTCACAGTGGCTAAGTTCTTC	dre-miR-27d-3p	ccr-miR-27d,cgo-miR-27d-3p,cgu-miR-27d-3p,ipu-miR-27d			dre-mir-27d	bdi-mir-27d,ccr-mir-27d,cgo-mir-27d,cgu-mir-27d,ipu-mir-27d	130	112	31	69	629	51	118	27	27	16	20	30	32	18	20	11	189.122	242.23	85.3604	69.7583	163.447	106.889	148.66	98.5179	44.9639	27.3966	36.1471	38.1634	54.9301	59.1436	71.9259	47.4742	False
a54	ACTGCAGTGTGAGCACTTGAA	dre-miR-20a-1-3p	ccr-miR-20a-3p,gac-miR-20a-2-3p,ipu-miR-20a,ola-miR-20a-2-3p,ssa-miR-20a-2-3p,ssa-miR-20a-3-3p			dre-mir-20a-1	ccr-mir-20a,gac-mir-20a-2,ipu-mir-20a,ola-mir-20a-2,ssa-mir-20a-2,ssa-mir-20a-3	20	8	17	31	89	21	20	10	20	12	29	30	25	13	13	14	29.0957	17.3022	46.8105	31.3407	23.1268	44.0131	25.1965	36.4881	33.3066	20.5474	52.4133	38.1634	42.9141	42.7148	46.7518	60.4217	False
a175	GTGAAATGTTCAGGACCACTTG	dre-miR-203b-3p	ccr-miR-203b-3p			dre-mir-203b	ccr-mir-203b,ipu-mir-203b	857	403	362	26836	4045	710	1687	403	364	7262	1940	1314	101	289	285	1054	1246.75	871.596	996.789	27130.9	1051.1	1488.06	2125.33	1470.47	606.18	12434.6	3506.27	1671.56	173.373	949.583	1024.94	4548.89	False
a191	TAAGGTGCATCTTGTGTAGTT	dre-miR-18c-5p	ccr-miR-18c			dre-mir-18c	ccr-mir-18c	34	4	12	32	143	13	31	13	45	17	41	108	55	27	30	23	49.4627	8.65108	33.0427	32.3517	37.1588	27.2462	39.0546	47.4345	74.9398	29.1088	74.1015	137.388	94.411	88.7154	107.889	99.2642	False
a192	TAAGGTGCATTTAGTGCAGATA	dre-miR-18b-5p	ccr-miR-18b			dre-mir-18b	ccr-mir-18b	5	2	4	5	20	2	20	0	3	1	8	8	9	3	3	1	7.27392	4.32554	11.0142	5.05495	5.19704	4.19172	25.1965	0	4.99599	1.71228	14.4588	10.1769	15.4491	9.85727	10.7889	4.31583	False
a101	CACATTCATTGCTGTCGGTGGGT	dre-miR-181c-5p	ccr-miR-181c,gac-miR-181c-5p,ipu-miR-181c			dre-mir-181c	ccr-mir-181c,gac-mir-181c,ipu-mir-181c	195	49	38	244	577	87	205	20	82	62	109	128	89	76	87	90	283.683	105.976	104.635	246.682	149.935	182.34	258.264	72.9762	136.557	106.162	197.002	162.831	152.774	249.717	312.878	388.425	False
a53	ACTGCAGTGGAGGCACTTCTAGC	dre-miR-17a-1-3p	ccr-miR-17-3p,loc-miR-17a-3p,ssa-miR-17-3-3p			dre-mir-17a-1	ccr-mir-17,loc-mir-17a,ssa-mir-17-3	20	17	7	24	48	12	12	7	15	15	19	23	14	13	18	5	29.0957	36.7671	19.2749	24.2638	12.4729	25.1503	15.1179	25.5417	24.9799	25.6843	34.3397	29.2586	24.0319	42.7148	64.7333	21.5792	False
a217	TAGCAGCATGTAAATATTGGA	dre-miR-16c-5p	ccr-miR-16c			dre-mir-16c	ccr-mir-16c	939	210	363	1190	3648	388	823	290	402	133	304	665	680	232	284	270	1366.04	454.182	999.543	1203.08	947.94	813.194	1036.84	1058.15	669.462	227.734	549.436	845.956	1167.26	762.295	1021.35	1165.27	False
a115	CATAAAGTAGACAGCACTACT	dre-miR-142b-5p	ccr-miR-142-5p			dre-mir-142b	ccr-mir-142-1,ccr-mir-142-2,ipu-mir-142-2	82	31	61	153	560	75	237	30	108	78	141	132	108	61	52	71	119.292	67.0459	167.967	154.682	145.517	157.19	298.579	109.464	179.856	133.558	254.837	167.919	185.389	200.431	187.007	306.424	False
a248	TCCCTGAGACCCTAACTCGTGA	dre-miR-125c-5p	ccr-miR-125c,ipu-miR-125c			dre-mir-125c	ccr-mir-125c,ipu-mir-125c	2581	708	924	3490	18786	1952	3238	475	1199	735	1269	1183	1218	823	838	694	3754.8	1531.24	2544.29	3528.36	4881.58	4091.12	4079.32	1733.18	1996.73	1258.53	2293.53	1504.91	2090.78	2704.18	3013.69	2995.19	False
a179	TAAAGCTAGAGAACCGAAAGTA	dre-miR-9-7-3p	bdi-miR-9-7-3p,cgo-miR-9-7-3p,cgu-miR-9-7-3p,gac-miR-9-7-3p,gmo-miR-9-6-3p,ola-miR-9-7-3p,oni-miR-9a-3p,pol-miR-9b-3p,ssa-miR-9a-3-3p			dre-mir-9-7	abu-mir-9-2,bdi-mir-9-7,cgo-mir-9-7,cgu-mir-9-7,gac-mir-9-7,gmo-mir-9-6,ipu-mir-9-7,mze-mir-9-2,nbr-mir-9-2,ola-mir-9-7,oni-mir-9a-2,pol-mir-9b,ssa-mir-9a-3	17	2895	33	22	30	8	16	8	3	4	5	8	5	6	5	1	24.7313	6261.22	90.8675	22.2418	7.79556	16.7669	20.1572	29.1905	4.99599	6.84914	9.03677	10.1769	8.58282	19.7145	17.9815	4.31583	False
a180	TAAAGCTAGAGAACCGAATGTA	dre-miR-9-4-3p	bdi-miR-9-4-3p,cgo-miR-9-4-3p,cgu-miR-9-4-3p,cli-miR-9-3-3p,cpi-miR-9-4-3p,gga-miR-9-3p,oan-miR-9-3p,ola-miR-9-4-3p,oni-miR-9a-7-3p,pbv-miR-9-4-3p,ssa-miR-9a-1-3p,ssa-miR-9b-3p			dre-mir-9-4	abu-mir-9-1,bdi-mir-9-4,cgo-mir-9-4,cgu-mir-9-4,cli-mir-9-3,cpi-mir-9-4,fru-mir-9-4,gga-mir-9-1,ipu-mir-9-4,mze-mir-9-1,nbr-mir-9-1,oan-mir-9-1,ola-mir-9-4,oni-mir-9a-7,pbv-mir-9-4,ssa-mir-9a-1,ssa-mir-9b,tni-mir-9-4	58	1949	48	49	46	24	90	14	1	3	4	0	2	2	2	1	84.3775	4215.24	132.171	49.5385	11.9532	50.3007	113.384	51.0833	1.66533	5.13685	7.22942	0	3.43313	6.57151	7.19259	4.31583	False
a335	TTGAGGCGAGTTGAAGACTAAA	dre-miR-727b-3p	bdi-miR-727b-3p,cgo-miR-727b-3p,cgu-miR-727b-3p,cpi-miR-727-3p			dre-mir-727b	aca-mir-727,bdi-mir-727b,cgo-mir-727b,cgu-mir-727b,cpi-mir-727,gac-mir-727b,loc-mir-727-2,loc-mir-727a/b,nbr-mir-727,ola-mir-727b	7	13	2	4	29	2	4	0	3	2	6	9	5	2	4	6	10.1835	28.116	5.50712	4.04396	7.53571	4.19172	5.03931	0	4.99599	3.42457	10.8441	11.449	8.58282	6.57151	14.3852	25.895	False
a219	TAGGCAGTGTTGTTAGCTGATT	dre-miR-34b-5p	bdi-miR-34b-5p,ipu-miR-34b			dre-mir-34b	bdi-mir-34b,ipu-mir-34b	53	69	52	64	148	55	115	30	668	322	1017	2245	3275	475	1415	293	77.1036	149.231	143.185	64.7034	38.4581	115.272	144.88	109.464	1112.44	551.356	1838.08	2855.9	5621.75	1560.73	5088.76	1264.54	False
a6	AACAATATCCTGGTGCTGCCTGAGT	dre-miR-338-1b-5p	bdi-miR-338-1a-5p,cgu-miR-338-1a-5p,gac-miR-338-1a-5p,ssa-miR-338a-3-5p			dre-mir-338-1b	abu-mir-338-3,bdi-mir-338-1a,cgo-mir-338-1a,cgu-mir-338-1a,gac-mir-338-1a,ipu-mir-338-3,mze-mir-338-3,nbr-mir-338-3,oni-mir-338-3,pny-mir-338-3,ssa-mir-338a-3	21	8	5	13	29	5	9	4	50	22	19	6	14	10	5	5	30.5505	17.3022	13.7678	13.1429	7.53571	10.4793	11.3384	14.5952	83.2664	37.6703	34.3397	7.63268	24.0319	32.8576	17.9815	21.5792	False
a147	CTGGTTTCACATGGTGGTTTAGA	dre-miR-29b-2a-5p	bdi-miR-29b-2a-5p,cgo-miR-29b-2a-5p,ipu-miR-29c,ssa-miR-29a-5p			dre-mir-29b-2a	bdi-mir-29b-2a,ccr-mir-29b,cgo-mir-29b-2a,ipu-mir-29c,oni-mir-29b-1,ssa-mir-29a	2	0	0	4	0	2	0	0	11	4	8	4	4	5	1	0	2.90957	0	0	4.04396	0	4.19172	0	0	18.3186	6.84914	14.4588	5.08846	6.86626	16.4288	3.59629	0	False
a124	CCTATTCGGGATGACTTGGTTC	dre-miR-26a-1a-3p	bdi-miR-26a-1a-3p,ssa-miR-26a-5-3p,ssa-miR-26d-3p			dre-mir-26a-1a	abu-mir-26a-1,bdi-mir-26a-1a,ipu-mir-26a-1,mze-mir-26a-1,nbr-mir-26a-1,oni-mir-26a-1,pny-mir-26a-1,ssa-mir-26a-5,ssa-mir-26d	86	58	41	99	384	56	91	31	84	71	99	96	51	42	35	41	125.111	125.441	112.896	100.088	99.7832	117.368	114.644	113.113	139.888	121.572	178.928	122.123	87.5448	138.002	125.87	176.949	False
a135	CGTTCTTCACTGGCTAGCTTT	dre-miR-22b-5p	bdi-miR-22b-5p,cgo-miR-22b-5p,cgu-miR-22b-5p,gac-miR-22b-5p,loc-miR-22b-5p,ola-miR-22b-5p,ssa-miR-22b-5p			dre-mir-22b	abu-mir-22c,bdi-mir-22b,cgo-mir-22b,cgu-mir-22b,fru-mir-22b,gac-mir-22b,loc-mir-22b,mze-mir-22c,nbr-mir-22c,ola-mir-22b,oni-mir-22c,pny-mir-22c,ssa-mir-22b-1,ssa-mir-22b-2,tni-mir-22b	49	16	19	38	134	37	38	10	18	11	16	16	18	7	9	7	71.2844	34.6043	52.3177	38.4176	34.8202	77.5468	47.8734	36.4881	29.9759	18.8351	28.9177	20.3538	30.8982	23.0003	32.3666	30.2108	False
a81	AGTTCTTCACTGGCAAGCTTT	dre-miR-22a-1-5p	bdi-miR-22a-5p,cgo-miR-22a-5p,cgu-miR-22a-5p,gac-miR-22a-5p,loc-miR-22a-5p,ola-miR-22a-5p,pol-miR-22-5p,ssa-miR-22a-5p			dre-mir-22a-1	abu-mir-22a,abu-mir-22b,bdi-mir-22a-1,bdi-mir-22a-2,cgo-mir-22a-1,cgo-mir-22a-2,cgu-mir-22a-1,cgu-mir-22a-2,fru-mir-22a,gac-mir-22a-1,gac-mir-22a-2,ipu-mir-22a,loc-mir-22a,mze-mir-22a,mze-mir-22b,nbr-mir-22a,nbr-mir-22b,ola-mir-22a-1,ola-mir-22a-2,oni-mir-22a,oni-mir-22b,pny-mir-22a,pny-mir-22b,pol-mir-22,ssa-mir-22a,tni-mir-22a	476	139	210	859	4240	292	531	200	353	215	403	767	552	191	224	240	692.477	300.625	578.248	868.441	1101.77	611.991	668.968	729.762	587.861	368.141	728.364	975.712	947.544	627.579	805.57	1035.8	False
a286	TGCTCAGTAGTCAGTGTAGATC	dre-miR-222a-5p	bdi-miR-222c-5p,cgo-miR-222c-5p,cgu-miR-222c-5p,gac-miR-222a-5p,gac-miR-222c-5p,gga-miR-222b-5p,ipu-miR-222a,loc-miR-222a/c-5p,ola-miR-222a-5p,ola-miR-222c-5p,ssa-miR-222a-5p,ssa-miR-222b-5p			dre-mir-222a	abu-mir-222-1,abu-mir-222-2,bdi-mir-222a,bdi-mir-222c,cgo-mir-222a,cgo-mir-222c,cgu-mir-222a,cgu-mir-222c,fru-mir-222,gac-mir-222a,gac-mir-222c,gga-mir-222b,gmo-mir-222-2,ipu-mir-222a,loc-mir-222a/c,mze-mir-222-1,mze-mir-222-2,nbr-mir-222-1,nbr-mir-222-2,ola-mir-222a,ola-mir-222c,oni-mir-222-1,oni-mir-222-2,pny-mir-222-1,pny-mir-222-2,ssa-mir-222a-1,ssa-mir-222a-2,ssa-mir-222b,tni-mir-222	370	342	207	580	1516	245	468	123	416	380	455	344	294	165	177	139	538.27	739.667	569.987	586.374	393.936	513.486	589.599	448.804	692.777	650.668	822.346	437.607	504.67	542.15	636.544	599.901	False
a131	CGACAACAGTCTGTAGGCTGTC	dre-miR-21a-3p	bdi-miR-21a-3p,cgo-miR-21a-3p,cgu-miR-21a-3p,gac-miR-21a-3p,gmo-miR-21-3p,loc-miR-21-3p,ola-miR-21-1-3p,ssa-miR-21b-3p			dre-mir-21a	abu-mir-21-2,bdi-mir-21a,cgo-mir-21a,cgu-mir-21a,fru-mir-21,gac-mir-21a,gmo-mir-21-2,ipu-mir-21-1,loc-mir-21,mze-mir-21-2,nbr-mir-21-2,ola-mir-21-1,oni-mir-21-2,pny-mir-21-2,ssa-mir-21b	72	45	69	72	230	40	63	22	211	211	343	213	91	149	29	18	104.744	97.3247	189.996	72.7913	59.766	83.8344	79.3691	80.2738	351.384	361.292	619.922	270.96	156.207	489.578	104.293	77.685	False
a80	AGTGGTTCTCAACAGTTCAACA	dre-miR-203b-5p	bdi-miR-203-5p,cgo-miR-203-5p,cgu-miR-203-5p,ipu-miR-203b,ola-miR-203b-5p,pol-miR-203-5p			dre-mir-203b	abu-mir-203-1,bdi-mir-203b,cgo-mir-203b,cgu-mir-203b,fru-mir-203,ipu-mir-203b,mze-mir-203-1,nbr-mir-203-1,ola-mir-203b,oni-mir-203a-1,pny-mir-203-1,pol-mir-203,tni-mir-203	3	3	3	183	21	0	15	1	0	35	6	4	3	1	1	6	4.36435	6.48831	8.26069	185.011	5.45689	0	18.8974	3.64881	0	59.93	10.8441	5.08846	5.14969	3.28576	3.59629	25.895	False
a220	TAGGTAGTTTCAAGTTGTTGGG	dre-miR-196b-5p	bdi-miR-196b-5p,ccr-miR-196b,cgo-miR-196b-5p,cgu-miR-196b-5p,fru-miR-196b,ssa-miR-196b-5p,tni-miR-196b			dre-mir-196b	bdi-mir-196b,ccr-mir-196b,cgo-mir-196b,cgu-mir-196b,fru-mir-196b,ssa-mir-196b-1,ssa-mir-196b-2,tni-mir-196b	87	19	48	85	228	43	52	31	10	14	10	28	7	7	0	8	126.566	41.0926	132.171	85.9342	59.2463	90.122	65.511	113.113	16.6533	23.972	18.0735	35.6192	12.016	23.0003	0	34.5267	False
a127	CCTGTCAGTTCTGTAGGCCACTG	dre-miR-192-3p	bdi-miR-192-3p,cgo-miR-192-3p,cgu-miR-192-3p,ola-miR-192-3p,ssa-miR-192a-2-3p,ssa-miR-192b-5p			dre-mir-192	abu-mir-192,bdi-mir-192,ccr-mir-192,cgo-mir-192,cgu-mir-192,fru-mir-192,ipu-mir-192,mze-mir-192,nbr-mir-192,ola-mir-192,oni-mir-192,pny-mir-192,ssa-mir-192a-2,ssa-mir-192b,tni-mir-192	13	10	5	17	414	10	18	9	13	13	4	162	59	7	22	6	18.9122	21.6277	13.7678	17.1868	107.579	20.9586	22.6769	32.8393	21.6493	22.2597	7.22942	206.082	101.277	23.0003	79.1185	25.895	False
a168	GGCTGCAACACAGGACATGG	dre-miR-187-5p	bdi-miR-187-5p,cgo-miR-187-5p,gmo-miR-187-5p			dre-mir-187	abu-mir-187-1,bdi-mir-187,ccr-mir-187,cgo-mir-187,cgu-mir-187,fru-mir-187,gmo-mir-187,hhi-mir-187,ipu-mir-187,mze-mir-187-1,nbr-mir-187,ola-mir-187,oni-mir-187,pny-mir-187,tni-mir-187	26	10	8	29	45	9	7	2	3	6	6	2	4	3	4	0	37.8244	21.6277	22.0285	29.3187	11.6933	18.8627	8.81879	7.29762	4.99599	10.2737	10.8441	2.54423	6.86626	9.85727	14.3852	0	False
a42	ACCATCGAGTGTTGAGTGTACC	dre-miR-181a-3-3p	bdi-miR-181a-5-3p,cgu-miR-181a-5-3p			dre-mir-181a-3	bdi-mir-181a-5,ccr-mir-181a,cgu-mir-181a-5,ipu-mir-181a-5,oni-mir-181c-2	10	5	3	14	25	5	6	0	8	5	12	12	2	3	2	3	14.5478	10.8139	8.26069	14.1539	6.4963	10.4793	7.55896	0	13.3226	8.56142	21.6882	15.2654	3.43313	9.85727	7.19259	12.9475	False
a40	ACCATCGACCGTTGACTGTGCC	dre-miR-181a-5-3p	bdi-miR-181a-3-3p,cgo-miR-181a-3-3p,cgu-miR-181a-3-3p,gac-miR-181a-5-3p,ola-miR-181a-4-3p,ssa-miR-181a-5-3p			dre-mir-181a-5	bdi-mir-181a-3,cgo-mir-181a-3,cgu-mir-181a-3,gac-mir-181a-5,gmo-mir-181a-3,ipu-mir-181a-3,mdo-mir-181a-2,ola-mir-181a-4,ssa-mir-181a-5	148	202	88	161	1850	93	187	36	1372	1850	971	501	428	581	67	76	215.308	436.88	242.313	162.769	480.726	194.915	235.588	131.357	2284.83	3167.73	1754.94	637.329	734.69	1909.02	240.952	328.003	False
a338	TTGCATAGTCACAAAAATGAGC	dre-miR-153b-3p	bdi-miR-153c-3p,ccr-miR-153b,cgo-miR-153c-3p,cgu-miR-153c-3p,fru-miR-153b,gac-miR-153c-3p,gmo-miR-153b-3p,ipu-miR-153b,ola-miR-153c-3p,oni-miR-153c,tni-miR-153b			dre-mir-153b	bdi-mir-153c,ccr-mir-153b,cgo-mir-153c,cgu-mir-153c,fru-mir-153b,gac-mir-153c,gmo-mir-153b,ipu-mir-153b,ola-mir-153c,oni-mir-153c,tni-mir-153b	432	320	335	1065	1407	450	609	278	127	75	195	222	139	117	98	140	628.467	692.086	922.443	1076.7	365.612	943.137	767.234	1014.37	211.497	128.421	352.434	282.409	238.602	384.433	352.437	604.217	False
a23	AAGTTCTGTGATACACTC	dre-miR-148a-5p,dre-miR-152a-5p	bdi-miR-152a-5p,cgo-miR-152a-5p,cgu-miR-152a-5p,gac-miR-152a-5p,gmo-miR-148-5p,gmo-miR-152-5p,ola-miR-148a/152a-5p			dre-mir-148a,dre-mir-152a	abu-mir-152,bdi-mir-152a-1,bdi-mir-152a-2,bdi-mir-152a-3,ccr-mir-148,cgo-mir-152a,cgu-mir-152a,fru-mir-152,gac-mir-152a,gmo-mir-148,gmo-mir-152,ipu-mir-148,ipu-mir-152,ola-mir-148a,ola-mir-152a,tni-mir-152	9	102	4	7	24	1	3	1	7	6	8	21	11	1	1	3	13.0931	220.603	11.0142	7.07693	6.23645	2.09586	3.77948	3.64881	11.6573	10.2737	14.4588	26.7144	18.8822	3.28576	3.59629	12.9475	False
a51	ACTCTTTCCCTGTTGCACTACT	dre-miR-130b-5p	bdi-miR-130b-5p,cgo-miR-130b-5p,cgr-miR-130b-5p,cgu-miR-130b-5p,chi-miR-130b-5p,cpi-miR-130b-5p,cpo-miR-130b-5p,dno-miR-130b-5p,gac-miR-130b-5p,hsa-miR-130b-5p,loc-miR-130b-5p,mml-miR-130b-5p,mmu-miR-130b-5p,ocu-miR-130b-5p,ola-miR-130b-5p,oni-miR-130b-5p,pha-miR-130b,pny-miR-130b-5p,rno-miR-130b-5p,ssa-miR-130a-5p,ssc-miR-130b-5p,xla-miR-130b-5p			dre-mir-130b	bdi-mir-130b,bta-mir-130b,ccr-mir-130b,cfa-mir-130b,cgo-mir-130b,cgr-mir-130b,cgu-mir-130b,chi-mir-130b,cja-mir-130b,cpi-mir-130b,cpo-mir-130b,dno-mir-130b,eca-mir-130b,gac-mir-130b,ggo-mir-130b,hsa-mir-130b,loc-mir-130b,mml-mir-130b,mmu-mir-130b,ocu-mir-130b,ola-mir-130b,oni-mir-130b,pha-mir-130b,pny-mir-130b,ppy-mir-130b,ptr-mir-130b,rno-mir-130b,ssa-mir-130a-1,ssa-mir-130a-2,ssc-mir-130b,xla-m…	180	44	51	157	692	95	209	33	85	37	63	123	147	90	94	52	261.861	95.1619	140.432	158.726	179.818	199.107	263.304	120.411	141.553	63.3545	113.863	156.47	252.335	295.718	338.052	224.423	False
a158	GCCCCTTTTATATTGTACTACT	dre-miR-130a-5p	bdi-miR-130a-5p,cgo-miR-130a-5p			dre-mir-130a	bdi-mir-130a,ccr-mir-130a,cgo-mir-130a	2	0	0	3	8	0	1	0	2	0	1	5	4	2	2	3	2.90957	0	0	3.03297	2.07882	0	1.25983	0	3.33066	0	1.80735	6.36057	6.86626	6.57151	7.19259	12.9475	False
a107	CAGGTGAGGTCCTTGGGAACA	dre-miR-125a-2-3p	bdi-miR-125a-2-3p,cgo-miR-125a-2-3p,cgu-miR-125a-2-3p,gac-miR-125a-1-3p,gmo-miR-125a-3p,ola-miR-125a-2-3p,ssa-miR-125b-2-3p			dre-mir-125a-2	abu-mir-125a-1,bdi-mir-125a-2,cgo-mir-125a-2,cgu-mir-125a-2,fru-mir-125a,gac-mir-125a-1,gmo-mir-125a-1,ipu-mir-125a-2,mze-mir-125a-1,nbr-mir-125a-1,ola-mir-125a-2,oni-mir-125a-1,pny-mir-125a-1,ssa-mir-125b-2,tni-mir-125a	22	23	15	27	56	8	22	5	1	11	7	10	1	1	1	5	32.0053	49.7437	41.3034	27.2967	14.5517	16.7669	27.7162	18.244	1.66533	18.8351	12.6515	12.7211	1.71656	3.28576	3.59629	21.5792	False
a94	CAAATACGTCTCTACAGGAAT	dre-miR-10b-2-3p	bdi-miR-10b-2-3p,cgo-miR-10b-2-3p,cgu-miR-10b-2-3p,ola-miR-10b-2-3p			dre-mir-10b-2	abu-mir-10a-2,bdi-mir-10b-2,ccr-mir-10b,cgo-mir-10b-2,cgu-mir-10b-2,ipu-mir-10b-2,nbr-mir-10a-2,ola-mir-10b-2,oni-mir-10a-2,pny-mir-10a-2	20	5	8	27	176	6	17	6	3	1	0	4	2	1	2	0	29.0957	10.8139	22.0285	27.2967	45.734	12.5752	21.4171	21.8929	4.99599	1.71228	0	5.08846	3.43313	3.28576	7.19259	0	False
a274	TGAGGTAGTTGTTTGTACAGTT	dre-let-7j-5p	bdi-let-7j-5p,ccr-let-7j,cgo-let-7j-5p,cgu-let-7j-5p,gac-let-7j-5p,gmo-let-7j-5p,hhi-let-7j,ipu-let-7j,loc-let-7j-5p,ola-let-7j-5p,xla-let-7j-3p,xtr-let-7g			dre-let-7j	bdi-let-7j,ccr-let-7j,cgo-let-7j,cgu-let-7j,gac-let-7j,gmo-let-7j,hhi-let-7j,ipu-let-7j-1,ipu-let-7j-2,loc-let-7j,ola-let-7j,xla-let-7j,xtr-let-7g	2723	1119	853	3009	7711	1233	2791	632	1880	1110	1913	2899	2133	1308	1209	874	3961.38	2420.14	2348.79	3042.07	2003.72	2584.2	3516.18	2306.05	3130.82	1900.64	3457.47	3687.86	3661.43	4297.77	4347.92	3772.04	False
a356	CTATACAGTCTACTGTCTTTCC	dre-let-7g-2-3p	bdi-let-7g-2-3p,cgo-let-7g-2-3p,cgu-let-7g-2-3p,cpo-let-7f-2-3p,dno-let-7f-2-3p,gac-let-7e-2/g-2-3p,gmo-let-7g-3p,hsa-let-7f-2-3p,mdo-let-7f-2-3p,ocu-let-7f-2-3p,ola-let-7g-2-3p,ssa-let-7g-3p	dre-let-7g-2-3p		dre-let-7g-2	abu-let-7g-1,aca-let-7a,bdi-let-7g-2,bta-let-7f-2,ccr-let-7g,cgo-let-7g-2,cgu-let-7g-2,cpi-let-7f-1,cpo-let-7f-2,dno-let-7f-2,fru-let-7g,gac-let-7e-2,gac-let-7g-2,gmo-let-7g-1,gmo-let-7g-2,hsa-let-7f-2,ipu-let-7g-2,mdo-let-7a-3,mdo-let-7f-2,mml-let-7f-2,mmu-let-7f-2,mze-let-7g-1,nbr-let-7g-1,oan-let-7f-2,oar-let-7f,ocu-let-7f-2,oha-let-7a-1,ola-let-7e-2,oni-let-7g-1,pbv-let-7a-1,pny-let-7g-1,ppy-…	29	13	24	36	173	28	34	19	34	17	26	47	36	26	18	16	42.1888	28.116	66.0855	36.3957	44.9544	58.6841	42.8341	69.3274	56.6212	29.1088	46.9912	59.7894	61.7963	85.4296	64.7333	69.0533	False
a139	CTATACAACTTACTGTCTTTCC	dre-let-7a-3-3p,dre-let-7a-7-3p	bdi-let-7a-3/7-3p,cgo-let-7a-7-3p,cgu-let-7a-7-3p,gac-let-7a-3/7-3p,gmo-let-7a-3-3p,ola-let-7a-3/7-3p,ssa-let-7a-3-3p			dre-let-7a-3,dre-let-7a-7	abu-let-7a-2,bdi-let-7a-3,bdi-let-7a-7,cgo-let-7a-7,cgu-let-7a-7,fru-let-7a-2,gac-let-7a-3,gac-let-7a-7,gmo-let-7a-3,ipu-let-7a-3,ipu-let-7a-7,mze-let-7a-2,nbr-let-7a-2,ola-let-7a-3,ola-let-7a-7,oni-let-7a-2,pny-let-7a-2,ssa-let-7a-3,tni-let-7a-2	55	37	36	48	132	23	44	14	29	34	26	43	49	19	26	19	80.0132	80.0225	99.1282	48.5275	34.3005	48.2048	55.4324	51.0833	48.2945	58.2177	46.9912	54.7009	84.1117	62.4294	93.5037	82.0008	False
a228	TATACAACTTACTGTCTTTCCT	dre-let-7a-7-3p	bdi-let-7a-3/7-3p,cgo-let-7a-7-3p,cgu-let-7a-7-3p			dre-let-7a-7	abu-let-7a-2,bdi-let-7a-3,bdi-let-7a-7,cgo-let-7a-7,cgu-let-7a-7,fru-let-7a-2,gac-let-7a-3,gac-let-7a-7,mze-let-7a-2,nbr-let-7a-2,ola-let-7a-3,ola-let-7a-7,oni-let-7a-2,pny-let-7a-2,tni-let-7a-2	14	11	5	17	69	7	16	5	8	4	1	5	16	5	2	1	20.367	23.7905	13.7678	17.1868	17.9298	14.671	20.1572	18.244	13.3226	6.84914	1.80735	6.36057	27.465	16.4288	7.19259	4.31583	False
a295	TGGCAAGATGTTGGCATAGCTG	dre-miR-31a-5p	bbe-miR-31-5p,bfl-miR-31-5p,cin-miR-31,csa-miR-31,gmo-miR-31-5p,ipu-miR-31			dre-mir-31a	bbe-mir-31,bfl-mir-31,cin-mir-31,csa-mir-31,gmo-mir-31,ipu-mir-31	1353	375	608	1681	2169	751	1065	506	310	390	224	261	306	230	22	22	1968.32	811.039	1674.17	1699.47	563.619	1573.99	1341.72	1846.3	516.252	667.791	404.847	332.022	525.269	755.724	79.1185	94.9483	False
a288	TGGAAGACTTGTGATTTTGTTGT	dre-miR-7ba-5p	ami-miR-7b-5p,ccr-miR-7b,cgr-miR-7b,cli-miR-7b-5p,cpi-miR-7b-5p,ipu-miR-7b,mmu-miR-7b-5p,rno-miR-7b			dre-mir-7ba	ami-mir-7b,ccr-mir-7b,cgr-mir-7b,cli-mir-7b,cpi-mir-7b,ipu-mir-7b,mmu-mir-7b,rno-mir-7b	2265	840	1016	2128	3333	974	1964	736	1527	1730	1314	1169	987	1084	741	699	3295.09	1816.73	2797.62	2151.39	866.087	2041.37	2474.3	2685.52	2542.96	2962.25	2374.86	1487.1	1694.25	3561.76	2664.85	3016.77	False
a309	TGTCAGTTTGTCAAATACCCCA	dre-miR-223-3p	ami-miR-223-3p,bdi-miR-223-3p,bta-miR-223,cfa-miR-223,cgo-miR-223-3p,cgu-miR-223-3p,chi-miR-223-3p,cja-miR-223,cli-miR-223-3p,cpi-miR-223-3p,cpo-miR-223-3p,dno-miR-223-3p,eca-miR-223,efu-miR-223,fru-miR-223,gac-miR-223-3p,gga-miR-223,ggo-miR-223,gmo-miR-223a-3p,hsa-miR-223-3p,loc-miR-223-3p,mdo-miR-223-3p,mml-miR-223,mmu-miR-223-3p,oan-miR-223-3p,ocu-miR-223-3p,ola-miR-223-3p,ppa-miR-223,ppy-miR-…			dre-mir-223	ami-mir-223,bdi-mir-223,bta-mir-223,cfa-mir-223,cgo-mir-223,cgu-mir-223,chi-mir-223,cja-mir-223,cli-mir-223,cpi-mir-223,cpo-mir-223,dno-mir-223,eca-mir-223,efu-mir-223,fru-mir-223,gac-mir-223,gga-mir-223,ggo-mir-223,gmo-mir-223a,hsa-mir-223,loc-mir-223,mdo-mir-223,mml-mir-223,mmu-mir-223,oan-mir-223,ocu-mir-223,ola-mir-223,ppa-mir-223,ppy-mir-223,ptr-mir-223,rno-mir-223,sla-mir-223,ssc-mir-223,tg…	574	351	431	848	3870	478	469	169	903	369	728	748	549	273	266	344	835.046	759.132	1186.79	857.32	1005.63	1001.82	590.859	616.649	1503.79	631.833	1315.75	951.541	942.394	897.011	956.614	1484.65	False
a44	ACCTGGCATACAATGTAGATTT	dre-miR-221a-5p	ami-miR-221-5p,bdi-miR-221a-5p,cgo-miR-221a-5p,cgr-miR-221-5p,cgu-miR-221a-5p,chi-miR-221-5p,cli-miR-221-5p,cpo-miR-221-5p,dno-miR-221-5p,efu-miR-221,gac-miR-221a-5p,gga-miR-221-5p,hsa-miR-221-5p,loc-miR-221-5p,mml-miR-221-5p,mmu-miR-221-5p,ocu-miR-221-5p,ola-miR-221a-5p,pol-miR-221-5p,rno-miR-221-5p,ssc-miR-221-5p,tgu-miR-221-5p			dre-mir-221a	abu-mir-221-1,ami-mir-221,bdi-mir-221a,bta-mir-221,cfa-mir-221,cgo-mir-221a,cgr-mir-221,cgu-mir-221a,chi-mir-221,cli-mir-221,cpo-mir-221,dma-mir-221,dno-mir-221,eca-mir-221,efu-mir-221,fru-mir-221,gac-mir-221a,gga-mir-221,ggo-mir-221,hsa-mir-221,ipu-mir-221-1,loc-mir-221,mml-mir-221,mmu-mir-221,mze-mir-221-1,nbr-mir-221-1,nle-mir-221,oar-mir-221,ocu-mir-221,ola-mir-221a,oni-mir-221-1,pha-mir-221,…	85	45	48	117	319	43	88	28	83	59	97	99	101	42	42	34	123.657	97.3247	132.171	118.286	82.8928	90.122	110.865	102.167	138.222	101.025	175.313	125.939	173.373	138.002	151.044	146.738	False
a7	AACAGTAAGAGTTTATGTGCT	dre-miR-2184-5p	ami-miR-2184-5p,bdi-miR-2184-5p,cgo-miR-2184-5p,cgu-miR-2184-5p,cpi-miR-2184-5p,gac-miR-2184-5p,gmo-miR-2184-5p,loc-miR-2184-5p,ola-miR-2184-5p,oni-miR-2184			dre-mir-2184	ami-mir-2184,bdi-mir-2184,cgo-mir-2184,cgu-mir-2184,cpi-mir-2184,gac-mir-2184,gmo-mir-2184,loc-mir-2184,ola-mir-2184,oni-mir-2184	181	58	83	166	616	135	504	52	48	18	44	65	73	23	23	20	263.316	125.441	228.546	167.824	160.069	282.941	634.953	189.738	79.9358	30.8211	79.5236	82.6874	125.309	75.5724	82.7148	86.3167	False
a334	TTCCTATGCATATACCTCTTT	dre-miR-202-5p	ami-miR-202-5p,bdi-miR-202-5p,bta-miR-202,cfa-miR-202,cgo-miR-202-5p,cgr-miR-202,cgu-miR-202-5p,chi-miR-202-5p,cja-miR-202,cli-miR-202-5p,cpi-miR-202-5p,cpo-miR-202-5p,gac-miR-202-5p,gga-miR-202-5p,gmo-miR-202-3p,hsa-miR-202-5p,ipu-miR-202,loc-miR-202-5p,mmu-miR-202-5p,oha-miR-202-5p,ola-miR-202-5p,pal-miR-202-5p,pbv-miR-202-5p,ssc-miR-202-5p,xla-miR-202-5p,xtr-miR-202-5p			dre-mir-202	aca-mir-202,ami-mir-202,bdi-mir-202,bta-mir-202,cfa-mir-202,cgo-mir-202,cgr-mir-202,cgu-mir-202,chi-mir-202,cja-mir-202,cli-mir-202,cpi-mir-202,cpo-mir-202,efu-mir-202,fru-mir-202,gac-mir-202,gga-mir-202,ggo-mir-202,gmo-mir-202,hsa-mir-202,ipu-mir-202,loc-mir-202,mmu-mir-202,oha-mir-202,ola-mir-202,pal-mir-202,pbv-mir-202,ppy-mir-202,ptr-mir-202,rno-mir-202,sha-mir-202,ssc-mir-202,tgu-mir-202-1,t…	23386	8272	14505	23772	76865	16188	27320	12497	15673	4812	16903	25701	32633	16768	20623	17421	34021.6	17890.4	39940.4	24033.3	19973.5	33927.8	34418.5	45599.2	26100.7	8239.51	30549.7	32694.6	56016.6	55095.5	74166.4	75186.1	False
a41	ACCATCGACCGTTGATTGTACC	dre-miR-181a-1-3p	ami-miR-181a-3p,bdi-miR-181a-1-3p,cgo-miR-181a-1-3p,cgr-miR-181a-3p,cgu-miR-181a-1-3p,cli-miR-181a-3p,cpi-miR-181a-3p,cpo-miR-181a-3p,dno-miR-181a-3p,efu-miR-181a,fru-miR-181a-3p,gac-miR-181a-1-3p,gga-miR-181a-3p,ggo-miR-181a-3p,gmo-miR-181a-3p,hsa-miR-181a-3p,lla-miR-181a-3p,loc-miR-181a-1/5-3p,mml-miR-181a-3p,mmu-miR-181a-1-3p,mne-miR-181a-3p,oan-miR-181a-1-3p,ocu-miR-181a-3p,pal-miR-181a-3p,pp…			dre-mir-181a-1	aca-mir-181a-1,ami-mir-181a-1,bdi-mir-181a-1,bta-mir-181a-1,cfa-mir-181a-1,cgo-mir-181a-1,cgr-mir-181a,cgu-mir-181a-1,cja-mir-181a-1,cli-mir-181a-1,cpi-mir-181a-1,cpo-mir-181a-1,dma-mir-181a-1,dno-mir-181a-1,eca-mir-181a-2,efu-mir-181a,fru-mir-181a-1,gac-mir-181a-1,gga-mir-181a-1,ggo-mir-181a-1,gmo-mir-181a-1,hsa-mir-181a-1,ipu-mir-181a-1,lla-mir-181a-1,loc-mir-181a-1/5,mdo-mir-181a-1,mml-mir-181…	59	193	44	108	312	39	53	22	139	113	161	104	103	59	72	45	85.8323	417.415	121.157	109.187	81.0739	81.7386	66.7708	80.2738	231.481	193.488	290.984	132.3	176.806	193.86	258.933	194.212	False
a39	ACCATCGACCGTTGACTGTACC	dre-miR-181a-2-3p	ami-miR-181a-2-3p,bdi-miR-181a-2-3p,cgo-miR-181a-2-3p,cli-miR-181a-2-3p,cpi-miR-181a-2-3p,gac-miR-181a-2-3p,loc-miR-181a-2/4-3p,ola-miR-181a-2/5-3p,pma-miR-181a-3p,ssa-miR-181a-2-3p,tgu-miR-181a-2-3p			dre-mir-181a-2	aca-mir-181a-2,ami-mir-181a-2,bdi-mir-181a-2,cgo-mir-181a-2,cli-mir-181a-2,cpi-mir-181a-2,gac-mir-181a-2,gga-mir-181a-2,ipu-mir-181a-2,loc-mir-181a-2/4,oan-mir-181a-2,ola-mir-181a-2,ola-mir-181a-5,oni-mir-181c-1,oni-mir-181c-3,pbv-mir-181a-2,pma-mir-181a,sha-mir-181a-2,ssa-mir-181a-2,tgu-mir-181a-2	47	47	22	54	175	26	38	8	28	38	25	29	21	12	11	8	68.3749	101.65	60.5784	54.5935	45.4741	54.4924	47.8734	29.1905	46.6292	65.0668	45.1839	36.8913	36.0479	39.4291	39.5592	34.5267	False
a216	TAGCAGCACGTAAATATTGGTG	dre-miR-16a-5p	ami-miR-16a-5p,bta-miR-16a,ccr-miR-16a,cli-miR-16a-5p,cpi-miR-16b-5p,cpo-miR-16a-5p,dno-miR-16a-5p,gga-miR-16-5p,gmo-miR-16a-5p,lca-miR-16,oan-miR-16b-5p,oha-miR-16b-5p,pbv-miR-16b-5p,ssa-miR-16b-5p,tgu-miR-16a-5p,xtr-miR-16a			dre-mir-16a	aca-mir-16a,ami-mir-16a-1,ami-mir-16a-2,bta-mir-16a,ccr-mir-16a,cli-mir-16a-1,cli-mir-16a-2,cpi-mir-16b,cpo-mir-16a,dno-mir-16a,gga-mir-16-1,gga-mir-16-2,gmo-mir-16a,lca-mir-16,oan-mir-16b,oha-mir-16b,pbv-mir-16b,ssa-mir-16b,tgu-mir-16a,xtr-mir-16a	69	50	48	51	236	28	62	36	45	8	27	55	55	32	31	30	100.38	108.139	132.171	51.5605	61.3251	58.6841	78.1093	131.357	74.9398	13.6983	48.7986	69.9663	94.411	105.144	111.485	129.475	False
a242	TCAGTGCATGACAGAACTTTG	dre-miR-152a-3p	ami-miR-152-3p,bta-miR-152,cfa-miR-152,cgr-miR-152-3p,cja-miR-152,cpi-miR-152-3p,cpo-miR-152-3p,efu-miR-152,ggo-miR-152,hsa-miR-152-3p,ipu-miR-152,mdo-miR-152-3p,mml-miR-152-3p,mmu-miR-152-3p,nle-miR-152,oar-miR-152,ocu-miR-152-3p,oga-miR-152,pal-miR-152-3p,pha-miR-152,pma-miR-152a,ppa-miR-152,ppy-miR-152,ptr-miR-152,rno-miR-152-3p,ssc-miR-152,tch-miR-152			dre-mir-152a	ami-mir-152,bta-mir-152,cfa-mir-152,cgr-mir-152,cja-mir-152,cpi-mir-152,cpo-mir-152,efu-mir-152,ggo-mir-152,hsa-mir-152,ipu-mir-152,mdo-mir-152,mml-mir-152,mmr-mir-152,mmu-mir-152,nle-mir-152,oar-mir-152,ocu-mir-152,oga-mir-152,pal-mir-152,pha-mir-152,pma-mir-152a,ppa-mir-152,ppy-mir-152,ptr-mir-152,rno-mir-152,ssc-mir-152,tch-mir-152	3766	2264	3090	7015	38904	2727	4148	2189	4564	3273	3455	14080	7709	2064	2388	2105	5478.72	4896.51	8508.51	7092.1	10109.3	5715.41	5225.76	7987.24	7600.56	5604.31	6244.41	17911.4	13233	6781.8	8587.95	9084.83	False
a166	GGATATCATCGTATACTGTAAGT	dre-miR-144-5p	ami-miR-144-5p,cpi-miR-144-5p,mdo-miR-144-5p,oan-miR-144-5p,tgu-miR-144-5p			dre-mir-144	ami-mir-144,ccr-mir-144,cpi-mir-144,ipu-mir-144,mdo-mir-144,oan-mir-144,tgu-mir-144	3639	1321	841	1895	7694	323	2051	704	1069	382	417	1337	798	140	255	211	5293.96	2857.02	2315.75	1915.83	1999.3	676.963	2583.9	2568.76	1780.24	654.093	753.667	1700.82	1369.82	460.006	917.055	910.641	False
a89	ATCTCAGGTTCGTCAGCCCATG	dre-miR-1388-3p	ami-miR-1388-3p,bdi-miR-1388-3p,cgo-miR-1388-3p,cgu-miR-1388-3p,cli-miR-1388-3p,cpi-miR-1388-3p,gga-miR-1388a-3p,ipu-miR-1388,loc-miR-1388-3p,oan-miR-1388-3p,ola-miR-1388-3p,ssa-miR-1338-3p,tgu-miR-1388-3p			dre-mir-1388	abu-mir-1388,ami-mir-1388,bdi-mir-1388,cgo-mir-1388,cgu-mir-1388,cli-mir-1388,cpi-mir-1388,gga-mir-1388a,ipu-mir-1388,loc-mir-1388,mze-mir-1388,nbr-mir-1388,oan-mir-1388,oga-mir-1388,ola-mir-1388,oni-mir-1388,pny-mir-1388,ssa-mir-1338,tgu-mir-1388	454	68	199	561	2136	211	545	144	296	185	282	338	310	242	147	192	660.472	147.068	547.959	567.166	555.044	442.227	686.606	525.429	492.937	316.773	509.674	429.975	532.135	795.153	528.655	828.64	False
a70	AGCTGGTAAAATGGAACCAAAT	dre-miR-133a-5p	ami-miR-133a-5p,bdi-miR-133a-5p,ccr-miR-133a-5p,cgo-miR-133a-5p,cgu-miR-133a-5p,chi-miR-133a-5p,cli-miR-133a-5p,cpi-miR-133a-5p,cpo-miR-133a-5p,efu-miR-133-5p,gac-miR-133a-5p,gga-miR-133a-5p,gmo-miR-133a-5p,hsa-miR-133a-5p,loc-miR-133a-5p,mdo-miR-133a-1-5p,mml-miR-133c-5p,oan-miR-133a-5p,ocu-miR-133a-5p,oha-miR-133a-2-5p,ola-miR-133a-5p,pal-miR-133a-5p,pbv-miR-133a-5p,rno-miR-133a-5p,ssa-miR-133a…			dre-mir-133a-1,dre-mir-133a-2	abu-mir-133a-1,abu-mir-133a-2,aca-mir-133a-1,aca-mir-133a-2,age-mir-133a,ami-mir-133a-1,ami-mir-133a-2,bdi-mir-133a-1,bdi-mir-133a-2,bta-mir-133a-1,bta-mir-133a-2,ccr-mir-133a,cfa-mir-133a,cfa-mir-133c,cgo-mir-133a-1,cgo-mir-133a-2,cgu-mir-133a-1,cgu-mir-133a-2,chi-mir-133a,cja-mir-133a-1,cja-mir-133a-2,cli-mir-133a-1,cli-mir-133a-2,cpi-mir-133a-1,cpi-mir-133a-2,cpo-mir-133a-1,cpo-mir-133a-2,eca-…	11	9	40	20	187	22	21	14	14	7	20	16	26	12	15	9	16.0026	19.4649	110.142	20.2198	48.5923	46.1089	26.4564	51.0833	23.3146	11.986	36.1471	20.3538	44.6307	39.4291	53.9444	38.8425	False
a134	CGTGTTCACAGCGGACCTTGAT	dre-miR-124-2/3/5-5p	ami-miR-124-5p,cgo-miR-124-6-5p,cgu-miR-124-2/3/6-5p,cli-miR-124-2-5p,cpo-miR-124-5p,dno-miR-124-5p,gac-miR-124-3-5p,gmo-miR-124-5p,hsa-miR-124-5p,loc-miR-124-1/2/3/5/6-5p,mmu-miR-124-5p,oan-miR-124a-5p,ocu-miR-124-5p,oha-miR-124-5p,ola-miR-124-2/3/5-5p,pbv-miR-124a-5p,pbv-miR-124b-5p,pma-miR-124-5p,pol-miR-124-5p,rno-miR-124-5p,xla-miR-124-5p			dre-mir-124-2,dre-mir-124-3,dre-mir-124-5	abu-mir-124-2,abu-mir-124-4,abu-mir-124-5,aca-mir-124a-1,aca-mir-124a-2,aca-mir-124b,age-mir-124a,ami-mir-124-1,ami-mir-124-2,ami-mir-124-3,ami-mir-124-4,bdi-mir-124-2,bdi-mir-124-3,bdi-mir-124-6,bta-mir-124a-1,bta-mir-124a-2,bta-mir-124b,cgo-mir-124-6,cgr-mir-124,cgu-mir-124-2,cgu-mir-124-3,cgu-mir-124-6,chi-mir-124a,cja-mir-124-1,cja-mir-124-2,cli-mir-124-1,cli-mir-124-2,cpi-mir-124-1,cpi-mir-1…	1	45	1	2	2	0	0	0	0	0	0	0	0	0	0	1	1.45478	97.3247	2.75356	2.02198	0.519704	0	0	0	0	0	0	0	0	0	0	4.31583	False
a244	TCAGTTATCACAGTGCTGATG	dre-miR-101a-5p	ami-miR-101-5p,bdi-miR-101a-5p,cgo-miR-101a-5p,cgr-miR-101a,chi-miR-101-5p,cli-miR-101-5p,cpi-miR-101-5p,cpo-miR-101-5p,dno-miR-101-5p,gac-miR-101a-5p,gga-miR-101-2-5p,gmo-miR-101a-5p,loc-miR-101a-5p,mdo-miR-101-1-5p,mml-miR-101-1-5p,mmu-miR-101a-5p,ocu-miR-101-5p,rno-miR-101a-5p,tgu-miR-101-2-5p			dre-mir-101a	abu-mir-101a,age-mir-101,ami-mir-101-1,bdi-mir-101a,bta-mir-101-1,ccr-mir-101a,cgo-mir-101a,cgr-mir-101a,cgu-mir-101a,chi-mir-101,cja-mir-101-1,cli-mir-101-1,cpi-mir-101-1,cpo-mir-101-1,dno-mir-101-1,eca-mir-101-1,efu-mir-101,fru-mir-101a,gac-mir-101a,gga-mir-101-2,ggo-mir-101,gmo-mir-101a,hsa-mir-101-1,ipu-mir-101a,lla-mir-101,loc-mir-101a,mdo-mir-101-1,mml-mir-101-1,mmr-mir-101-1,mmu-mir-101a,m…	5	13	3	12	35	5	13	3	6	2	6	6	9	2	4	0	7.27392	28.116	8.26069	12.1319	9.09482	10.4793	16.3777	10.9464	9.99197	3.42457	10.8441	7.63268	15.4491	6.57151	14.3852	0	False
a213	TAGCAGCACATCATGGTTTGTA	dre-miR-15b-1-5p	age-miR-15b,ami-miR-15b-5p,ami-miR-15c-5p,bta-miR-15b,ccr-miR-15b,cfa-miR-15b,cgr-miR-15b-5p,chi-miR-15b-5p,cja-miR-15b,cli-miR-15b-5p,cli-miR-15c-5p,cpi-miR-15b-5p,cpi-miR-15c-5p,dno-miR-15b-5p,eca-miR-15b,efu-miR-15,gga-miR-15b-5p,gga-miR-15c-5p,ggo-miR-15b,hsa-miR-15b-5p,ipu-miR-15b,lla-miR-15b,loc-miR-15b-2/c-5p,mml-miR-15b-5p,mmu-miR-15b-5p,mne-miR-15b,nle-miR-15b,oan-miR-15b-5p,oan-miR-15c-…			dre-mir-15b-1	age-mir-15b,ami-mir-15b,ami-mir-15c,bta-mir-15b,ccr-mir-15b,cfa-mir-15b,cgr-mir-15b,chi-mir-15b,cja-mir-15b,cli-mir-15b,cli-mir-15c,cpi-mir-15b,cpi-mir-15c,dno-mir-15b,eca-mir-15b,efu-mir-15,gga-mir-15b,gga-mir-15c,ggo-mir-15b,hsa-mir-15b,ipu-mir-15b,lla-mir-15b,loc-mir-15b-2,loc-mir-15c,mml-mir-15b,mmu-mir-15b,mne-mir-15b,nle-mir-15b,oan-mir-15b,oan-mir-15c,ocu-mir-15b,oga-mir-15b,pal-mir-15b,pp…	230	88	117	188	511	89	961	110	94	77	102	143	160	113	103	97	334.6	190.324	322.167	190.066	132.784	186.532	1210.69	401.369	156.541	131.846	184.35	181.912	274.65	371.29	370.418	418.636	False
a178	TAAAGCTAGAGAACCGAA	dre-miR-9-4-3p,dre-miR-9-7-3p	aca-miR-9-3-3p,bdi-miR-9-4-3p,bdi-miR-9-7-3p,cgo-miR-9-4-3p,cgo-miR-9-7-3p,cgu-miR-9-4-3p,cgu-miR-9-7-3p,cli-miR-9-3-3p,cpi-miR-9-4-3p,gac-miR-9-7-3p,gga-miR-9-3p,gmo-miR-9-5-3p,gmo-miR-9-6-3p,oan-miR-9-3p,ola-miR-9-4-3p,ola-miR-9-7-3p,oni-miR-9a-3p,oni-miR-9a-7-3p,pbv-miR-9-4-3p,pol-miR-9b-3p,ssa-miR-9a-1-3p,ssa-miR-9a-3-3p,ssa-miR-9b-3p			dre-mir-9-4,dre-mir-9-7	abu-mir-9-1,abu-mir-9-2,aca-mir-9-3,bdi-mir-9-4,bdi-mir-9-7,cgo-mir-9-4,cgo-mir-9-7,cgu-mir-9-4,cgu-mir-9-7,cli-mir-9-3,cpi-mir-9-4,fru-mir-9-4,gac-mir-9-7,gga-mir-9-1,gmo-mir-9-5,gmo-mir-9-6,ipu-mir-9-4,ipu-mir-9-7,mze-mir-9-1,mze-mir-9-2,nbr-mir-9-1,nbr-mir-9-2,oan-mir-9-1,ola-mir-9-4,ola-mir-9-7,oni-mir-9a-2,oni-mir-9a-7,pbv-mir-9-4,pol-mir-9b,ssa-mir-9a-1,ssa-mir-9a-3,ssa-mir-9b,tni-mir-9-4	2	126	1	2	1	0	1	0	0	0	0	0	0	0	0	0	2.90957	272.509	2.75356	2.02198	0.259852	0	1.25983	0	0	0	0	0	0	0	0	0	False
a331	TTCACTACTAGCAGAACTCGGA	dre-miR-726-3p	aca-miR-726,ccr-miR-726,loc-miR-726-3p,ola-miR-726-3p			dre-mir-726	aca-mir-726,ccr-mir-726,cpi-mir-726,loc-mir-726,ola-mir-726	35	20	33	68	64	32	48	23	73	114	6	12	2	4	3	2	50.9175	43.2554	90.8675	68.7474	16.6305	67.0675	60.4717	83.9226	121.569	195.2	10.8441	15.2654	3.43313	13.143	10.7889	8.63167	False
a300	TGGTCGTATGTATGACGTCATT	dre-miR-489-5p	aca-miR-489-5p,ami-miR-489-5p,cgo-miR-489-5p,cgu-miR-489-5p,cli-miR-489-5p,cpi-miR-489-5p,gac-miR-489-5p,gga-miR-489-5p,loc-miR-489-5p,ola-miR-489-5p,ssa-miR-489-5p,tgu-miR-489-5p			dre-mir-489	abu-mir-489,aca-mir-489,ami-mir-489,bdi-mir-489,ccr-mir-489,cgo-mir-489,cgu-mir-489,cli-mir-489,cpi-mir-489,gac-mir-489,gga-mir-489,ipu-mir-489,loc-mir-489,mze-mir-489,nbr-mir-489,ola-mir-489,oni-mir-489,pbv-mir-489,pny-mir-489,ssa-mir-489-1,ssa-mir-489-2,tgu-mir-489,xtr-mir-489	73	37	48	108	449	61	71	14	24	9	23	33	31	8	12	9	106.199	80.0225	132.171	109.187	116.674	127.847	89.4477	51.0833	39.9679	15.4106	41.5691	41.9798	53.2135	26.286	43.1555	38.8425	False
a126	CCTGCATTGTACACACTGTGCG	dre-miR-460-5p	aca-miR-460a-5p,ami-miR-460a-5p,bdi-miR-460-5p,ccr-miR-460-5p,cgo-miR-460-5p,cgu-miR-460-5p,cli-miR-460a-5p,cpi-miR-460a-5p,gac-miR-460-5p,gga-miR-460a-5p,gmo-miR-460-5p,loc-miR-460-5p,mdo-miR-460-5p,oan-miR-460-5p,ola-miR-460-5p,ssa-miR-460-5p,tgu-miR-460a-5p			dre-mir-460	abu-mir-460,aca-mir-460a,ami-mir-460a,bdi-mir-460,ccr-mir-460,cgo-mir-460,cgu-mir-460,cli-mir-460a,cpi-mir-460a,fru-mir-460,gac-mir-460,gga-mir-460a,gmo-mir-460,ipu-mir-460,loc-mir-460,mdo-mir-460,mze-mir-460,nbr-mir-460,oan-mir-460,ola-mir-460,oni-mir-460,pny-mir-460,ssa-mir-460-1,ssa-mir-460-2,tgu-mir-460a,tni-mir-460,xtr-mir-460a	45	36	36	125	228	71	145	27	14	30	16	10	13	10	12	6	65.4653	77.8597	99.1282	126.374	59.2463	148.806	182.675	98.5179	23.3146	51.3685	28.9177	12.7211	22.3153	32.8576	43.1555	25.895	False
a157	GCAGTCCATGGGCATATACACT	dre-miR-455-3p	aca-miR-455-3p,ami-miR-455-3p,bdi-miR-455-3p,bta-miR-455-3p,cgo-miR-455a-3p,cgu-miR-455-3p,chi-miR-455-3p,cli-miR-455-3p,cpo-miR-455-3p,efu-miR-455,gac-miR-455-3p,gga-miR-455-3p,ggo-miR-455,gmo-miR-455-3p,hsa-miR-455-3p,loc-miR-455-3p,mdo-miR-455-3p,mml-miR-455-3p,ocu-miR-455-3p,oha-miR-455-3p,ola-miR-455-3p,pbv-miR-455-3p,ppy-miR-455-3p,ptr-miR-455,ssa-miR-455-3p,ssc-miR-455-3p,tch-miR-455-3p,tg…			dre-mir-455a,dre-mir-455b	abu-mir-455-1,aca-mir-455,ami-mir-455,bdi-mir-455a,bdi-mir-455b,bta-mir-455,ccr-mir-455,cfa-mir-455,cgo-mir-455a,cgu-mir-455a,cgu-mir-455b,chi-mir-455,cli-mir-455,cpi-mir-455,cpo-mir-455,efu-mir-455,fru-mir-455,gac-mir-455a,gac-mir-455b,gga-mir-455,ggo-mir-455,gmo-mir-455,hsa-mir-455,ipu-mir-455a,ipu-mir-455b,loc-mir-455,mdo-mir-455,mml-mir-455,mmr-mir-455,mze-mir-455-1,nbr-mir-455,nle-mir-455,oc…	64	20	23	81	322	35	65	12	53	22	84	80	75	57	45	43	93.1062	43.2554	63.3319	81.8902	83.6724	73.3551	81.8887	43.7857	88.2624	37.6703	151.818	101.769	128.742	187.288	161.833	185.581	False
a30	AATTGCACGGTATCCATCTGTA	dre-miR-363-3p	aca-miR-363-3p,ccr-miR-363,cfa-miR-363,chi-miR-363-3p,cja-miR-363,cli-miR-363-3p,cpo-miR-363-3p,dno-miR-363-3p,eca-miR-363,gga-miR-363-3p,ggo-miR-363,hsa-miR-363-3p,ipu-miR-363,loc-miR-363-3p,mml-miR-363-3p,mmu-miR-363-3p,oan-miR-363-3p,ocu-miR-363-3p,oha-miR-363-3p,pal-miR-363-3p,pbv-miR-363-3p,ppy-miR-363,rno-miR-363-3p,ssc-miR-363,tch-miR-363-3p,tgu-miR-363-3p,xla-miR-363-3p,xtr-miR-363-3p			dre-mir-363	aca-mir-363,bta-mir-363,ccr-mir-363,cfa-mir-363,chi-mir-363,cja-mir-363,cli-mir-363,cpi-mir-363,cpo-mir-363,dno-mir-363,eca-mir-363,gga-mir-363,ggo-mir-363,hsa-mir-363,ipu-mir-363,loc-mir-363,mdo-mir-363,mml-mir-363,mmu-mir-363,oan-mir-363,ocu-mir-363,oha-mir-363,pal-mir-363,pbv-mir-363,ppy-mir-363,rno-mir-363,sha-mir-363,ssc-mir-363-1,ssc-mir-363-2,tch-mir-363,tgu-mir-363,xla-mir-363,xla-mir-363…	96	40	89	129	527	96	99	83	162	135	244	385	132	139	78	165	139.659	86.5108	245.067	130.418	136.942	201.203	124.723	302.851	269.783	231.158	440.994	489.764	226.586	456.72	280.511	712.112	False
a301	TGTAAACATCCCCGACTGGAAGC	dre-miR-30d-5p	aca-miR-30d-5p,ami-miR-30d-5p,bdi-miR-30a-5p,bta-miR-30d,ccr-miR-30d,cfa-miR-30d,cgo-miR-30a-5p,cgu-miR-30a-5p,cja-miR-30d,cli-miR-30d-5p,cpi-miR-30d-5p,cpo-miR-30d-5p,dno-miR-30d-5p,eca-miR-30d,fru-miR-30d,gac-miR-30a-5p,gga-miR-30d,ggo-miR-30d,gmo-miR-30a-5p,hsa-miR-30d-5p,loc-miR-30a/d-5p,mdo-miR-30e-5p,mml-miR-30d-5p,mmu-miR-30d-5p,mne-miR-30d,nle-miR-30d,oan-miR-30d-5p,oar-miR-30d,ocu-miR-30…			dre-mir-30d	aca-mir-30d,ami-mir-30d,bdi-mir-30a,bta-mir-30d,ccr-mir-30d,cfa-mir-30d,cgo-mir-30a,cgr-mir-30d,cgu-mir-30a,chi-mir-30d,cja-mir-30d,cli-mir-30d,cpi-mir-30d,cpo-mir-30d,dno-mir-30d,eca-mir-30d,efu-mir-30d,fru-mir-30d,gac-mir-30a,gga-mir-30d,ggo-mir-30d,gmo-mir-30a,hsa-mir-30d,ipu-mir-30d,loc-mir-30a/d,mdo-mir-30e,mml-mir-30d,mmu-mir-30d,mne-mir-30d,nle-mir-30d,oan-mir-30d,oar-mir-30d,ocu-mir-30d,o…	7201	3869	3665	9538	26865	4394	6589	2651	8849	8578	9174	7257	6484	5229	3645	2833	10475.9	8367.76	10091.8	9642.83	6980.93	9209.21	8301	9672.99	14736.5	14688	16580.7	9231.73	11130.2	17181.2	13108.5	12226.8	False
a110	CAGTGCAATAGTATTGTCAAAGCGT	dre-miR-301a-3p	aca-miR-301a-3p,ami-miR-301a-3p,bdi-miR-301a-3p,bta-miR-301a,ccr-miR-301a,cfa-miR-301a,cgo-miR-301a-3p,cgr-miR-301a-3p,cgu-miR-301a-3p,chi-miR-301a-3p,cja-miR-301a,cli-miR-301a-3p,cpi-miR-301a-3p,cpo-miR-301a-3p,dno-miR-301a-3p,eca-miR-301a,gac-miR-301a-3p,gga-miR-301b-3p,ggo-miR-301a,hhi-miR-301,hsa-miR-301a-3p,ipu-miR-301a,loc-miR-301a-3p,mdo-miR-301-3p,mml-miR-301a-3p,mmr-miR-301a,mmu-miR-301a…			dre-mir-301a	aca-mir-301a,ami-mir-301a,bdi-mir-301a,bta-mir-301a,ccr-mir-301a,cfa-mir-301a,cgo-mir-301a,cgr-mir-301a,cgu-mir-301a,chi-mir-301a,cja-mir-301a,cli-mir-301a,cpi-mir-301a,cpo-mir-301a,dno-mir-301a,eca-mir-301a,gac-mir-301a,gga-mir-301b,ggo-mir-301a,hhi-mir-301,hsa-mir-301a,ipu-mir-301a,loc-mir-301a,mdo-mir-301,mml-mir-301a,mmr-mir-301a,mmu-mir-301a,nle-mir-301a,oan-mir-301,ocu-mir-301a,oga-mir-301a…	5	5	7	22	67	4	28	4	8	7	13	16	16	4	5	8	7.27392	10.8139	19.2749	22.2418	17.4101	8.38344	35.2751	14.5952	13.3226	11.986	23.4956	20.3538	27.465	13.143	17.9815	34.5267	False
a58	AGAGCTTAGCTGATTGGTGAAC	dre-miR-27b-5p	aca-miR-27b-5p,ami-miR-27b-5p,bdi-miR-27b-5p,cgo-miR-27b-5p,cgr-miR-27b-5p,cgu-miR-27b-5p,chi-miR-27b-5p,cli-miR-27b-5p,cpi-miR-27b-5p,cpo-miR-27b-5p,dno-miR-27b-5p,gac-miR-27b-5p,gga-miR-27b-5p,gmo-miR-27b-5p,hsa-miR-27b-5p,loc-miR-27b/d-5p,mml-miR-27b-5p,mmu-miR-27b-5p,oan-miR-27b-5p,ocu-miR-27b-5p,oha-miR-27b-5p,ola-miR-27b-5p,pal-miR-27b-5p,pbv-miR-27b-5p,rno-miR-27b-5p,ssa-miR-27b-5p,ssc-miR…			dre-mir-27b	abu-mir-27b,aca-mir-27b,ami-mir-27b,bdi-mir-27b,bta-mir-27b,ccr-mir-27d,cfa-mir-27b,cgo-mir-27b,cgr-mir-27b,cgu-mir-27b,chi-mir-27b,cja-mir-27b,cli-mir-27b,cpi-mir-27b,cpo-mir-27b,dma-mir-27b,dno-mir-27b,eca-mir-27b,efu-mir-27b,fru-mir-27b,gac-mir-27b,gga-mir-27b,ggo-mir-27b,gmo-mir-27b,hsa-mir-27b,ipu-mir-27b,loc-mir-27b/d,mml-mir-27b,mmr-mir-27b,mmu-mir-27b,mze-mir-27b,nbr-mir-27b,nle-mir-27b,o…	49	43	19	81	831	32	79	13	47	72	51	54	23	18	13	10	71.2844	92.9991	52.3177	81.8902	215.937	67.0675	99.5263	47.4345	78.2705	123.285	92.1751	68.6942	39.481	59.1436	46.7518	43.1583	False
a210	TACTGCATCAGGAACTGATTGGA	dre-miR-217a-5p	aca-miR-217-5p,ami-miR-217-5p,bbe-miR-217-5p,bdi-miR-217a-5p,bfl-miR-217,bta-miR-217,ccr-miR-217,cfa-miR-217,cgo-miR-217-5p,cgr-miR-217,cgu-miR-217-5p,chi-miR-217-5p,cja-miR-217,cli-miR-217-5p,cpi-miR-217-5p,cpo-miR-217-5p,dno-miR-217-5p,eca-miR-217,fru-miR-217,gac-miR-217a-5p,gac-miR-217b-5p,gga-miR-217-5p,ggo-miR-217,gmo-miR-217-5p,hsa-miR-217-5p,ipu-miR-217,loc-miR-217-5p,mdo-miR-217,mml-miR-2…			dre-mir-217a	aca-mir-217,ami-mir-217,bbe-mir-217,bdi-mir-217a,bfl-mir-217,bta-mir-217,ccr-mir-217,cfa-mir-217,cgo-mir-217a,cgo-mir-217b,cgr-mir-217,cgu-mir-217a,cgu-mir-217b,chi-mir-217,cja-mir-217,cli-mir-217,cpi-mir-217,cpo-mir-217,dno-mir-217,eca-mir-217,fru-mir-217,gac-mir-217a,gac-mir-217b,gga-mir-217,ggo-mir-217,gmo-mir-217,hsa-mir-217,ipu-mir-217,loc-mir-217,mdo-mir-217,mml-mir-217,mmu-mir-217,oan-mir-…	824	4131	1094	2120	25497	1450	1348	1258	229	225	700	4317	3057	57	276	1150	1198.74	8934.4	3012.4	2143.3	6625.45	3039	1698.25	4590.2	381.36	385.264	1265.15	5491.72	5247.54	187.288	992.577	4963.21	False
a281	TGCCTGTCTACACTTGCTGTGC	dre-miR-214a-5p	aca-miR-214-5p,ami-miR-214-5p,bdi-miR-214b-5p,cgo-miR-214b-5p,cgr-miR-214-5p,cgu-miR-214b-5p,chi-miR-214-5p,cli-miR-214-5p,cpi-miR-214-5p,cpo-miR-214-5p,dno-miR-214-5p,gmo-miR-214-5p,hsa-miR-214-5p,loc-miR-214-5p,mdo-miR-214-5p,mml-miR-214-5p,mmu-miR-214-5p,oan-miR-214-5p,ocu-miR-214-5p,ola-miR-214b-5p,pal-miR-214-5p,pbv-miR-214-5p,ssa-miR-214-5p,ssc-miR-214-5p,tgu-miR-214-5p,xla-miR-214-5p			dre-mir-214a	abu-mir-214-1,aca-mir-214,age-mir-214,aja-mir-214,ami-mir-214,bdi-mir-214b,bta-mir-214,ccr-mir-214,cfa-mir-214,cgo-mir-214b,cgr-mir-214,cgu-mir-214b,chi-mir-214,cja-mir-214,cli-mir-214,cpi-mir-214,cpo-mir-214,dma-mir-214,dno-mir-214,eca-mir-214,efu-mir-214,fru-mir-214,gga-mir-214,ggo-mir-214,gmo-mir-214-1,hsa-mir-214,ipu-mir-214,loc-mir-214,mdo-mir-214,mml-mir-214,mmr-mir-214,mmu-mir-214,mne-mir-…	119	37	55	164	907	67	134	13	59	54	63	56	54	30	45	40	173.119	80.0225	151.446	165.802	235.686	140.423	168.817	47.4345	98.2544	92.4634	113.863	71.2384	92.6945	98.5727	161.833	172.633	False
a45	ACCTTGGCTCTAGACTGCTTACT	dre-miR-212-5p	aca-miR-212-5p,bdi-miR-212a-5p,bdi-miR-212b-5p,bta-miR-212,cfa-miR-212,cgo-miR-212a-5p,cgo-miR-212b-5p,cgr-miR-212,cgu-miR-212a-5p,cgu-miR-212b-5p,cpo-miR-212-5p,gac-miR-212a-5p,gac-miR-212b-5p,gga-miR-212-5p,gmo-miR-212-5p,hsa-miR-212-5p,ipu-miR-212,loc-miR-212-5p,mdo-miR-212-5p,mml-miR-212-5p,mmu-miR-212-5p,mze-miR-212b,nbr-miR-212a,nbr-miR-212b,ocu-miR-212-5p,oha-miR-212-5p,ola-miR-212a-5p,ola…			dre-mir-212a,dre-mir-212b	abu-mir-212-1,abu-mir-212-2,aca-mir-212,ami-mir-212,bdi-mir-212a,bdi-mir-212b,bta-mir-212,cfa-mir-212,cgo-mir-212a,cgo-mir-212b,cgr-mir-212,cgu-mir-212a,cgu-mir-212b,cpo-mir-212,eca-mir-212,fru-mir-212,gac-mir-212a,gac-mir-212b,gga-mir-212,gmo-mir-212-1,hsa-mir-212,ipu-mir-212-1,ipu-mir-212-2,loc-mir-212,mdo-mir-212,mml-mir-212,mmu-mir-212,mze-mir-212a,mze-mir-212b,nbr-mir-212a,nbr-mir-212b,nle-m…	344	276	194	581	487	196	144	78	26	44	34	29	18	9	4	3	500.446	596.925	534.191	587.385	126.548	410.789	181.415	284.607	43.2986	75.3405	61.45	36.8913	30.8982	29.5718	14.3852	12.9475	False
a152	CTGTGCGTGTGACAGCGGCTAA	dre-miR-210-3p	aca-miR-210-3p,ami-miR-210-3p,bbe-miR-210-5p,bdi-miR-210-3p,bfl-miR-210-3p,bta-miR-210,ccr-miR-210,cfa-miR-210,cgo-miR-210-3p,cgr-miR-210-3p,cgu-miR-210-3p,cli-miR-210-3p,cpi-miR-210-3p,cpo-miR-210-3p,dno-miR-210-3p,fru-miR-210,gac-miR-210-3p,gga-miR-210a-3p,ggo-miR-210,gmo-miR-210-3p,hsa-miR-210-3p,ipu-miR-210,loc-miR-210-3p,mdo-miR-210-3p,mml-miR-210-3p,mmu-miR-210-3p,nle-miR-210,oga-miR-210,oh…			dre-mir-210	abu-mir-210,aca-mir-210,ami-mir-210,bbe-mir-210,bdi-mir-210,bfl-mir-210,bta-mir-210,ccr-mir-210,cfa-mir-210,cgo-mir-210,cgr-mir-210,cgu-mir-210,cli-mir-210,cpi-mir-210,cpo-mir-210,dno-mir-210,efu-mir-210,fru-mir-210,gac-mir-210,gga-mir-210a,ggo-mir-210,gmo-mir-210,hsa-mir-210,ipu-mir-210,loc-mir-210,mdo-mir-210,mml-mir-210,mmu-mir-210,nle-mir-210,oga-mir-210,oha-mir-210,ola-mir-210,oni-mir-210,pb…	640	313	314	606	1969	376	885	226	325	249	354	689	286	193	171	133	931.062	676.947	864.618	612.66	511.649	788.044	1114.95	824.631	541.232	426.359	639.803	876.487	490.937	634.151	614.966	574.006	False
a8	AACATTCAACGCTGTCGGTGAGT	dre-miR-181a-5p	aca-miR-181a,ami-miR-181a-5p,bdi-miR-181a-5p,bta-miR-181a,ccr-miR-181a,cfa-miR-181a,cgo-miR-181a-5p,cgr-miR-181a-5p,cgu-miR-181a-5p,cja-miR-181a,cli-miR-181a-5p,cpi-miR-181a-5p,cpo-miR-181a-5p,dma-miR-181a,dno-miR-181a-5p,eca-miR-181a,fru-miR-181a-5p,gac-miR-181a-5p,gga-miR-181a-5p,ggo-miR-181a-5p,gmo-miR-181a-5p,hsa-miR-181a-5p,ipu-miR-181a,lla-miR-181a-5p,loc-miR-181a-5p,mdo-miR-181a-5p,mml-miR…			dre-mir-181a-1,dre-mir-181a-2,dre-mir-181a-3,dre-mir-181a-4,dre-mir-181a-5	aca-mir-181a-1,aca-mir-181a-2,aca-mir-181a-3,ami-mir-181a-1,ami-mir-181a-2,ami-mir-181a-3,bdi-mir-181a-1,bdi-mir-181a-2,bdi-mir-181a-3,bdi-mir-181a-5,bta-mir-181a-1,bta-mir-181a-2,ccr-mir-181a,cfa-mir-181a-1,cfa-mir-181a-2,cgo-mir-181a-1,cgo-mir-181a-2,cgo-mir-181a-3,cgr-mir-181a,cgu-mir-181a-1,cgu-mir-181a-2,cgu-mir-181a-3,cgu-mir-181a-5,cja-mir-181a-1,cja-mir-181a-2,cli-mir-181a-1,cli-mir-181a-…	4154	2795	1606	7492	23562	2232	5960	931	5781	5155	5965	5870	4619	3186	2660	2417	6043.18	6044.94	4422.22	7574.34	6122.64	4677.96	7508.57	3397.04	9627.27	8826.83	10780.9	7467.31	7928.81	10468.4	9566.14	10431.4	False
a167	GGATTCCTGGAAATACTGTTCT	dre-miR-145-3p	aca-miR-145-3p,aja-miR-145,ami-miR-145-3p,bdi-miR-145-3p,cgo-miR-145-3p,cgu-miR-145-3p,chi-miR-145-3p,cli-miR-145-3p,cpi-miR-145-3p,cpo-miR-145-3p,gac-miR-145-3p,gga-miR-145-3p,gmo-miR-145-3p,hsa-miR-145-3p,loc-miR-145-3p,mdo-miR-145-3p,mml-miR-145-3p,mmu-miR-145a-3p,oan-miR-145-3p,ocu-miR-145-3p,oha-miR-145-3p,pal-miR-145-3p,pbv-miR-145-3p,rno-miR-145-3p,ssa-miR-145-3p,ssc-miR-145-3p,xla-miR-145…			dre-mir-145	abu-mir-145,aca-mir-145,aja-mir-145,ami-mir-145,bdi-mir-145,bta-mir-145,cfa-mir-145,cgo-mir-145,cgu-mir-145,chi-mir-145,cja-mir-145,cli-mir-145,cpi-mir-145,cpo-mir-145,dma-mir-145,eca-mir-145,efu-mir-145,gac-mir-145,gga-mir-145,ggo-mir-145,gmo-mir-145,hsa-mir-145,ipu-mir-145,loc-mir-145,mdo-mir-145,mml-mir-145,mmr-mir-145,mmu-mir-145a,mne-mir-145,nle-mir-145,oan-mir-145,ocu-mir-145,oga-mir-145,oh…	1786	585	651	1711	12264	1194	1688	430	943	786	1372	1533	1063	755	570	473	2598.25	1265.22	1792.57	1729.8	3186.83	2502.46	2126.59	1568.99	1570.41	1345.86	2479.69	1950.15	1824.71	2480.75	2049.89	2041.39	False
a203	TACAGTATAGATGATGTACT	dre-miR-144-3p	aca-miR-144-3p,aja-miR-144,ami-miR-144-3p,bdi-miR-144-3p,bta-miR-144,ccr-miR-144,cfa-miR-144,cgo-miR-144-3p,cgu-miR-144-3p,chi-miR-144-3p,cpi-miR-144-3p,cpo-miR-144-3p,dno-miR-144-3p,eca-miR-144,fru-miR-144,gac-miR-144-3p,gga-miR-144-3p,gmo-miR-144-3p,hsa-miR-144-3p,ipu-miR-144,loc-miR-144-3p,mdo-miR-144-3p,mml-miR-144,mmu-miR-144-3p,mne-miR-144,oan-miR-144-3p,ocu-miR-144-3p,oha-miR-144-3p,ola-mi…			dre-mir-144	abu-mir-144,aca-mir-144,aja-mir-144,ami-mir-144,bdi-mir-144,bta-mir-144,ccr-mir-144,cfa-mir-144,cgo-mir-144,cgr-mir-144,cgu-mir-144,chi-mir-144,cja-mir-144,cpi-mir-144,cpo-mir-144,dno-mir-144,eca-mir-144,fru-mir-144,gac-mir-144,gga-mir-144,ggo-mir-144,gmo-mir-144,hsa-mir-144,ipu-mir-144,loc-mir-144,mdo-mir-144,mml-mir-144,mmu-mir-144,mne-mir-144,mze-mir-144,nbr-mir-144,oan-mir-144,ocu-mir-144,oha…	1864	657	551	1253	3943	171	2167	333	579	171	246	931	757	79	140	144	2711.72	1420.94	1517.21	1266.77	1024.6	358.392	2730.04	1215.05	964.225	292.801	444.609	1184.34	1299.44	259.575	503.481	621.48	False
a170	GGTGCAGTGCTGCATCTCTGG	dre-miR-143-5p	aca-miR-143-5p,ami-miR-143-5p,bdi-miR-143-1-5p,cgo-miR-143-1-5p,chi-miR-143-5p,cli-miR-143-5p,cpi-miR-143-5p,cpo-miR-143-5p,dno-miR-143-5p,gac-miR-143-5p,gga-miR-143-5p,gmo-miR-143-5p,hsa-miR-143-5p,loc-miR-143-5p,mdo-miR-143-5p,mml-miR-143-5p,mmu-miR-143-5p,oan-miR-143-5p,ocu-miR-143-5p,oha-miR-143-5p,ola-miR-143-5p,pal-miR-143-5p,pbv-miR-143-5p,rno-miR-143-5p,ssa-miR-143-5p,ssc-miR-143-5p,xla-m…			dre-mir-143	abu-mir-143,aca-mir-143,aja-mir-143,ami-mir-143,bdi-mir-143-1,bta-mir-143,ccr-mir-143,cfa-mir-143,cgo-mir-143-1,cgr-mir-143,chi-mir-143,cja-mir-143,cli-mir-143,cpi-mir-143,cpo-mir-143,dma-mir-143,dno-mir-143,eca-mir-143,efu-mir-143,gac-mir-143,gga-mir-143,ggo-mir-143,gmo-mir-143,hsa-mir-143,ipu-mir-143,lla-mir-143,loc-mir-143,mdo-mir-143,mml-mir-143,mmu-mir-143,nle-mir-143,oan-mir-143,oar-mir-143…	1631	833	813	1589	14006	1136	1465	733	1287	982	1615	1603	1474	713	691	532	2372.75	1801.59	2238.65	1606.46	3639.49	2380.9	1845.65	2674.58	2143.28	1681.46	2918.88	2039.2	2530.22	2342.74	2485.04	2296.02	False
a113	CAGTGGTTTTACCCTATGGTAG	dre-miR-140-5p	aca-miR-140-5p,ami-miR-140-5p,bdi-miR-140-5p,ccr-miR-140-5p,cgo-miR-140-5p,cgr-miR-140-5p,cgu-miR-140-5p,chi-miR-140-5p,cli-miR-140-5p,cpi-miR-140-5p,cpo-miR-140-5p,dno-miR-140-5p,eca-miR-140-5p,efu-miR-140,fru-miR-140,gac-miR-140-5p,gmo-miR-140-5p,hsa-miR-140-5p,loc-miR-140-5p,mdo-miR-140-5p,mml-miR-140-5p,mmu-miR-140-5p,oan-miR-140-5p,ocu-miR-140-5p,oha-miR-140-5p,ola-miR-140-5p,pal-miR-140-5p,…			dre-mir-140	abu-mir-140,aca-mir-140,ami-mir-140,bdi-mir-140,bta-mir-140,ccr-mir-140,cfa-mir-140,cgo-mir-140,cgr-mir-140,cgu-mir-140,chi-mir-140,cja-mir-140,cli-mir-140,cpi-mir-140,cpo-mir-140,dma-mir-140,dno-mir-140,eca-mir-140,efu-mir-140,fru-mir-140,gac-mir-140,gga-mir-140,ggo-mir-140,gmo-mir-140,hsa-mir-140,ipu-mir-140,loc-mir-140,mdo-mir-140,mml-mir-140,mmr-mir-140,mmu-mir-140,mze-mir-140,nbr-mir-140,nle…	389	146	241	524	2799	240	370	147	278	188	256	398	404	124	206	122	565.911	315.764	663.608	529.759	727.326	503.007	466.136	536.375	462.961	321.91	462.683	506.301	693.492	407.434	740.837	526.532	False
a238	TATTGCTTAAGAATACGCGTAG	dre-miR-137-2-3p	aca-miR-137a,ami-miR-137a-3p,bta-miR-137,ccr-miR-137,cfa-miR-137,cgo-miR-137-2a-3p,cgr-miR-137-3p,cja-miR-137,cli-miR-137a-3p,cpi-miR-137a-3p,dno-miR-137-3p,eca-miR-137,gac-miR-137-2a-3p,gga-miR-137-3p,hsa-miR-137-3p,ipu-miR-137,loc-miR-137-2-3p,mdo-miR-137a,mml-miR-137-3p,mmu-miR-137-3p,oan-miR-137a-3p,ocu-miR-137-3p,ola-miR-137-2a-3p,oni-miR-137a,pal-miR-137-3p,pbv-miR-137a-3p,ppy-miR-137,ptr-m…			dre-mir-137-2a,dre-mir-137-2b	aca-mir-137a,ami-mir-137a,bta-mir-137,ccr-mir-137,cfa-mir-137,cgo-mir-137-2a,cgr-mir-137,chi-mir-137,cja-mir-137,cli-mir-137a,cpi-mir-137a,dno-mir-137,eca-mir-137,gac-mir-137-2a,gga-mir-137,hsa-mir-137,ipu-mir-137,loc-mir-137-2,mdo-mir-137a,mml-mir-137,mmu-mir-137,oan-mir-137a,ocu-mir-137,ola-mir-137-2a,oni-mir-137a,pal-mir-137,pbv-mir-137a,ppy-mir-137,ptr-mir-137,rno-mir-137,ssc-mir-137,tgu-mir-…	5	12	4	2	175	6	8	2	8	2	5	15	3	6	0	8	7.27392	25.9532	11.0142	2.02198	45.4741	12.5752	10.0786	7.29762	13.3226	3.42457	9.03677	19.0817	5.14969	19.7145	0	34.5267	False
a109	CAGTGCAATAATGAAAGGGCAT	dre-miR-130b-3p	aca-miR-130b-3p,bdi-miR-130b-3p,ccr-miR-130b,cgo-miR-130b-3p,cgu-miR-130b-3p,cpi-miR-130b-3p,gac-miR-130b-3p,gga-miR-130b-3p,oha-miR-130d,oni-miR-130b-3p,pbv-miR-130b-3p,pny-miR-130b-3p,ssa-miR-130a-2-3p,tgu-miR-130b-3p			dre-mir-130b	aca-mir-130b,bdi-mir-130b,ccr-mir-130b,cgo-mir-130b,cgu-mir-130b,cpi-mir-130b,gac-mir-130b,gga-mir-130b,oha-mir-130d,oni-mir-130b,pbv-mir-130b,pny-mir-130b,ssa-mir-130a-2,tgu-mir-130b	30	20	10	34	138	14	85	11	20	8	18	28	31	11	24	14	43.6435	43.2554	27.5356	34.3737	35.8596	29.342	107.085	40.1369	33.3066	13.6983	32.5324	35.6192	53.2135	36.1433	86.3111	60.4217	False
a112	CAGTGCAATGTTAAAAGGGCAT	dre-miR-130a-3p	aca-miR-130a-3p,bdi-miR-130a-3p,bta-miR-130a,ccr-miR-130a,cfa-miR-130a,cgo-miR-130a-3p,cgr-miR-130a-3p,chi-miR-130a-3p,cli-miR-130a-3p,cpo-miR-130a-3p,dno-miR-130a-3p,eca-miR-130a,efu-miR-130,gga-miR-130c-3p,hsa-miR-130a-3p,loc-miR-130a-3p,mdo-miR-130c-3p,mmu-miR-130a-3p,oan-miR-130b-3p,oga-miR-130a,oha-miR-130b-3p,pal-miR-130-3p,pbv-miR-130d-3p,pha-miR-130a,ppy-miR-130a,ptr-miR-130a,rno-miR-130a…			dre-mir-130a	aca-mir-130a-1,aca-mir-130a-2,ami-mir-130c,bdi-mir-130a,bta-mir-130a,ccr-mir-130a,cfa-mir-130a,cgo-mir-130a,cgr-mir-130a,chi-mir-130a,cli-mir-130a,cpi-mir-130d,cpo-mir-130a,dno-mir-130a,eca-mir-130a,efu-mir-130,gga-mir-130c,ggo-mir-130a,hsa-mir-130a,loc-mir-130a,mdo-mir-130c-1,mdo-mir-130c-2,mml-mir-130a,mmu-mir-130a,mne-mir-130a,oan-mir-130b,oga-mir-130a,oha-mir-130b,pal-mir-130,pbv-mir-130d,pha…	71	22	36	78	240	45	100	25	37	21	40	40	41	21	15	13	103.29	47.5809	99.1282	78.8573	62.3645	94.3137	125.983	91.2202	61.6172	35.958	72.2942	50.8846	70.3791	69.0009	53.9444	56.1058	False
a19	AAGCCCTTACCCCAAAAAGCAT	dre-miR-129-2-3p	aca-miR-129b-3p,ami-miR-129b-3p,bdi-miR-129-1b/2-3p,bta-miR-129-3p,cgo-miR-129-1b/2-3p,cgu-miR-129-1b/2a-3p,chi-miR-129-3p,cpi-miR-129-2-3p,cpo-miR-129-2-3p,dno-miR-129-2-3p,eca-miR-129b-3p,efu-miR-129a,gac-miR-129-1b/2-3p,gga-miR-129-1-3p,ggo-miR-129,gmo-miR-129-3p,hsa-miR-129-2-3p,loc-miR-129-2-3p,mml-miR-129-2-3p,mmu-miR-129-2-3p,ocu-miR-129-2-3p,oha-miR-129b,oha-miR-129b-3p,ola-miR-129-1b/2-3…			dre-mir-129-2a,dre-mir-129-2b	abu-mir-129-1,abu-mir-129-2,aca-mir-129b,ami-mir-129b,bdi-mir-129-1b,bdi-mir-129-2a,bdi-mir-129-2b,bta-mir-129-2,cfa-mir-129-2,cgo-mir-129-1b,cgo-mir-129-2a,cgo-mir-129-2b,cgu-mir-129-1b,cgu-mir-129-2a,chi-mir-129,cja-mir-129-1,cpi-mir-129-2,cpo-mir-129-2,dno-mir-129-2,eca-mir-129b,efu-mir-129a,fru-mir-129-1,gac-mir-129-1b,gac-mir-129-2a,gac-mir-129-2b,gga-mir-129-1,ggo-mir-129,gmo-mir-129-1,gmo-…	2	372	7	5	10	0	2	2	4	3	4	5	0	4	7	0	2.90957	804.55	19.2749	5.05495	2.59852	0	2.51965	7.29762	6.66132	5.13685	7.22942	6.36057	0	13.143	25.1741	0	False
a351	AACGCCATTATCACACTAAAT	dre-miR-122-3p	aca-miR-122-3p,bdi-miR-122-3p,cgo-miR-122-3p,cgu-miR-122-3p,cli-miR-122-3p,cpi-miR-122-3p,cpo-miR-122-3p,dno-miR-122-3p,gac-miR-122-3p,gga-miR-122-3p,gmo-miR-122-3p,hsa-miR-122-3p,mmu-miR-122-3p,ocu-miR-122-3p,ola-miR-122-3p,pal-miR-122-3p,pbv-miR-122-3p,ssa-miR-122-2-3p,ssc-miR-122-3p,tgu-miR-122-3p	dre-miR-122-3p		dre-mir-122	abu-mir-122,aca-mir-122,ami-mir-122,bdi-mir-122,bta-mir-122,cfa-mir-122,cgo-mir-122,cgr-mir-122,cgu-mir-122,chi-mir-122,cja-mir-122,cli-mir-122,cpi-mir-122,cpo-mir-122,dno-mir-122,eca-mir-122,fru-mir-122,gac-mir-122,gga-mir-122-1,gga-mir-122-2,ggo-mir-122,gmo-mir-122,hsa-mir-122,loc-mir-122,mdo-mir-122,mml-mir-122a,mmu-mir-122,mze-mir-122,nbr-mir-122,oan-mir-122,ocu-mir-122,oha-mir-122,ola-mir-12…	0	0	0	2	59	2	2	6	2	0	1	59	26	1	0	0	0	0	0	2.02198	15.3313	4.19172	2.51965	21.8929	3.33066	0	1.80735	75.0547	44.6307	3.28576	0	0	False
a266	TGAGGTAGTAGATTGTATAGTT	dre-let-7f-5p	aca-let-7f-5p,ami-let-7f-5p,bdi-let-7f-5p,bta-let-7f,cfa-let-7f,cgo-let-7f-5p,cgr-let-7f,cgu-let-7f-5p,chi-let-7f-5p,cja-let-7f,cli-let-7f-5p,cpi-let-7f-5p,cpo-let-7f-5p,dma-let-7f,dno-let-7f-5p,eca-let-7f,efu-let-7f,gac-let-7f-5p,gga-let-7f-5p,ggo-let-7f,gmo-let-7f-5p,hsa-let-7f-5p,ipu-let-7f,loc-let-7f-5p,mdo-let-7f-5p,mml-let-7f-5p,mmr-let-7f,mmu-let-7f-5p,nle-let-7f,oan-let-7f-5p,oar-let-7f,o…			dre-let-7f	aca-let-7f-1,aca-let-7f-2,ami-let-7f-1,ami-let-7f-2,bdi-let-7f,bta-let-7f-1,bta-let-7f-2,cfa-let-7f,cgo-let-7f,cgr-let-7f,chi-let-7f,cja-let-7f,cli-let-7f,cpi-let-7f-1,cpi-let-7f-2,cpo-let-7f-1,cpo-let-7f-2,dma-let-7f,dno-let-7f-1,dno-let-7f-2,eca-let-7f,efu-let-7f,gac-let-7f,gga-let-7f,ggo-let-7f,gmo-let-7f,hsa-let-7f-1,hsa-let-7f-2,ipu-let-7f,loc-let-7f,mdo-let-7f-1,mdo-let-7f-2,mml-let-7f-1,mm…	1293	940	578	1537	4864	668	1212	384	1234	836	1258	1973	1541	738	756	555	1881.04	2033	1591.56	1553.89	1263.92	1400.03	1526.91	1401.14	2055.02	1431.47	2273.65	2509.88	2645.23	2424.89	2718.8	2395.29	False
a148	CTGTACAACCTCCTAGCTTTCC	dre-let-7a-2-3p	aca-let-7c-3-3p,ami-let-7a-2-3p,bdi-let-7a-2-3p,cli-let-7a-2-3p,cpi-let-7a-2-3p,gga-let-7a-2-3p,loc-let-7a-2/4-3p,ocu-let-7a-2-3p			dre-let-7a-2	abu-let-7a-1,aca-let-7c-3,ami-let-7a-2,bdi-let-7a-2,cgo-let-7a-2,cgu-let-7a-2,cli-let-7a-2,cpi-let-7a-2,gga-let-7a-2,ipu-let-7a-2,loc-let-7a-2/4,mze-let-7a-1,nbr-let-7a-1,ocu-let-7a-2,oni-let-7a-1,pny-let-7a-1,tgu-let-7a-2	5	1	2	3	17	4	2	1	1	0	1	0	0	1	0	0	7.27392	2.16277	5.50712	3.03297	4.41749	8.38344	2.51965	3.64881	1.66533	0	1.80735	0	0	3.28576	0	0	False
a151	CTGTACAGCCTCCTAGCTTTCC	dre-let-7a-4-3p	aca-let-7c-2-3p,ami-let-7c-2-3p,bdi-let-7a-4-3p,cgo-let-7a-4-3p,cgr-let-7a-2,cpi-let-7c-2-3p,cpo-let-7a-2-3p,dno-let-7c-2-3p,gac-let-7a-4-3p,hsa-let-7a-2-3p,mdo-let-7a-3p,mml-let-7a-2-3p,oha-let-7c-1-3p,ola-let-7a-4-3p,pal-let-7a-2-3p,rno-let-7a-2-3p,ssa-let-7a-3p			dre-let-7a-4	abu-let-7a-5,aca-let-7c-2,ami-let-7c-2,bdi-let-7a-4,bta-let-7a-2,ccr-let-7a,cfa-let-7a-2,cgo-let-7a-4,cgr-let-7a-2,cgu-let-7a-4,cja-let-7a-1,cpi-let-7c-2,cpo-let-7a-2,dma-let-7a-2,dno-let-7c-2,eca-let-7a,fru-let-7a-1,gac-let-7a-4,hsa-let-7a-2,ipu-let-7a-4,mdo-let-7a-2,mml-let-7a-2,mmr-let-7a-2,mmu-let-7a-2,mze-let-7a-5,nbr-let-7a-5,nle-let-7a-2,oga-let-7a-2,oha-let-7c-1,ola-let-7a-4,oni-let-7a-5,…	1	1	4	10	14	5	3	2	1	5	6	2	1	3	1	2	1.45478	2.16277	11.0142	10.1099	3.63793	10.4793	3.77948	7.29762	1.66533	8.56142	10.8441	2.54423	1.71656	9.85727	3.59629	8.63167	False
a149	CTGTACAACCTTCTAGCTTTCC	dre-let-7c/d-3p	aca-let-7c-1-3p,ami-let-7c-3p,bdi-let-7c-2/d-3p,cgo-let-7c-2-3p,cgo-let-7d-3p,cgr-let-7c,chi-let-7c-3p,cli-let-7c-3p,cpi-let-7c-3p,cpo-let-7c-3p,dno-let-7c-3p,gac-let-7c-2/d-3p,gga-let-7c-3p,hsa-let-7c-3p,loc-let-7d-3p,mml-let-7c-3p,mmu-let-7c-1-3p,oan-let-7c-3p,ocu-let-7c-3p,oha-let-7c-3-3p,ola-let-7c/d-3p,pal-let-7c-3p,pbv-let-7c-3p,pol-let-7d-3p,rno-let-7c-1-3p,ssa-let-7c-3p,ssa-let-7d-3p,tgu-…			dre-let-7c-1,dre-let-7c-2,dre-let-7d-1,dre-let-7d-2	abu-let-7c,abu-let-7d-1,abu-let-7d-2,aca-let-7c-1,ami-let-7c-1,bdi-let-7c-2,bdi-let-7d-1,bdi-let-7d-2,bta-let-7c,cfa-let-7c,cgo-let-7c-2,cgo-let-7d-1,cgo-let-7d-2,cgr-let-7c-1,cgu-let-7c-2,cgu-let-7d-2,chi-let-7c,cja-let-7c,cli-let-7c,cpi-let-7c-1,cpo-let-7c,dma-let-7c,dno-let-7c-1,eca-let-7c,efu-let-7c,fru-let-7d,gac-let-7c-2,gac-let-7d-1,gac-let-7d-2,gga-let-7c,ggo-let-7c,hhi-let-7c,hsa-let-7c,…	23	36	21	35	91	15	35	7	13	8	6	18	8	11	4	5	33.46	77.8597	57.8248	35.3847	23.6465	31.4379	44.0939	25.5417	21.6493	13.6983	10.8441	22.8981	13.7325	36.1433	14.3852	21.5792	False
a137	CTATACAACCTACTGCCTTCCC	dre-let-7b-3p	aca-let-7b-3p,ami-let-7b-3p,bdi-let-7b-3p,chi-let-7b-3p,cli-let-7b-3p,cpo-let-7b-3p,dno-let-7b-3p,hsa-let-7b-3p,loc-let-7b-3p,mml-let-7b-3p,mmu-let-7b-3p,oha-let-7b-3p,ola-let-7b-3p,pbv-let-7b-3p,pol-let-7a-3p,pol-let-7b-3p,rno-let-7b-3p,tgu-let-7b-3p			dre-let-7b-1,dre-let-7b-2	abu-let-7b-1,aca-let-7b,ami-let-7b,bdi-let-7b-1,bdi-let-7b-2,bta-let-7b,ccr-let-7b,cfa-let-7b,cgr-let-7b,chi-let-7b,cja-let-7b,cli-let-7b,cpi-let-7b,cpo-let-7b,dma-let-7b,dno-let-7b,fru-let-7b,gga-let-7b,ggo-let-7b,hsa-let-7b,ipu-let-7b-1,ipu-let-7b-2,loc-let-7b,mdo-let-7b,mml-let-7b,mmr-let-7b,mmu-let-7b,mze-let-7b-1,nbr-let-7b-1,oar-let-7b,oga-let-7b,oha-let-7b,ola-let-7b-1,ola-let-7b-2,oni-let…	64	35	33	70	194	35	45	21	52	47	46	44	43	29	30	11	93.1062	75.697	90.8675	70.7693	50.4113	73.3551	56.6922	76.625	86.5971	80.4774	83.1383	55.973	73.8123	95.2869	107.889	47.4742	False
a142	CTATACAGTCTATTGCCTTCCT	dre-let-7a-5-3p	aca-let-7a-2-3p,cli-let-7a-4-3p,gga-let-7j-3p,loc-let-7a-5/6-3p,ssa-let-7a-4-3p,ssa-let-7a-5-3p,tgu-let-7a-4-3p			dre-let-7a-5	aca-let-7a-2,ami-let-7a-4,cli-let-7a-4,cpi-let-7a-4,fru-let-7a-3,gga-let-7j,ipu-let-7a-5,loc-let-7a-5/6,oha-let-7a-3,pbv-let-7a-3,ssa-let-7a-4,ssa-let-7a-5,tgu-let-7a-4	55	16	18	55	202	20	56	19	28	19	36	45	63	18	13	22	80.0132	34.6043	49.5641	55.6045	52.4901	41.9172	70.5503	69.3274	46.6292	32.5334	65.0647	57.2451	108.144	59.1436	46.7518	94.9483	False
a140	CTATACAGTCTATTGCCTTCC	dre-let-7a-5-3p,dre-let-7a-6-3p	aca-let-7a-2-3p,bdi-let-7a-5-3p,cgu-let-7a-5-3p,cli-let-7a-4-3p,cpi-let-7a-4-3p,gac-let-7a-5-3p,gga-let-7j-3p,gmo-let-7a-5-3p,loc-let-7a-5/6-3p,ola-let-7a-5-3p,ssa-let-7a-4-3p,ssa-let-7a-5-3p,tgu-let-7a-4-3p			dre-let-7a-5,dre-let-7a-6	abu-let-7a-3,aca-let-7a-2,ami-let-7a-4,bdi-let-7a-5,cgu-let-7a-5,cli-let-7a-4,cpi-let-7a-4,fru-let-7a-3,gac-let-7a-5,gga-let-7j,gmo-let-7a-5,ipu-let-7a-5,ipu-let-7a-6,loc-let-7a-5/6,mze-let-7a-3,nbr-let-7a-3,oha-let-7a-3,ola-let-7a-5,oni-let-7a-3,pbv-let-7a-3,pny-let-7a-3,ssa-let-7a-4,ssa-let-7a-5,tgu-let-7a-4	15	4	2	6	44	9	4	2	8	6	3	14	12	3	5	2	21.8218	8.65108	5.50712	6.06594	11.4335	18.8627	5.03931	7.29762	13.3226	10.2737	5.42206	17.8096	20.5988	9.85727	17.9815	8.63167	False
a11	AACCCGTAGATCCGATCTTGT	dre-miR-99a-5p,dre-miR-99b-5p	abu-miR-99b,aca-miR-99a-5p,ami-miR-99a-5p,bdi-miR-99a-5p,bta-miR-99a-5p,ccr-miR-99,cfa-miR-99a,cgo-miR-99a-5p,cgr-miR-99a-5p,cgu-miR-99a-5p,chi-miR-99a-5p,cja-miR-99,cli-miR-99-5p,cpi-miR-99a-5p,cpo-miR-99a-5p,dno-miR-99a-5p,eca-miR-99a,efu-miR-99a,gac-miR-99a-5p,gga-miR-99a-5p,ggo-miR-99a,gmo-miR-99-5p,hsa-miR-99a-5p,ipu-miR-99a,ipu-miR-99b,lla-miR-99a,loc-miR-99-5p,mml-miR-99a-5p,mmr-miR-99a,mm…			dre-mir-99a,dre-mir-99b	abu-mir-99b,aca-mir-99a,ami-mir-99a,bdi-mir-99a,bta-mir-99a,ccr-mir-99,cfa-mir-99a-1,cfa-mir-99a-2,cgo-mir-99a,cgr-mir-99a,cgu-mir-99a,chi-mir-99a,cja-mir-99,cli-mir-99,cpi-mir-99a,cpo-mir-99a,dno-mir-99a,eca-mir-99a-2,efu-mir-99a,gac-mir-99a,gga-mir-99a,ggo-mir-99a,gmo-mir-99,hsa-mir-99a,ipu-mir-99a,ipu-mir-99b,lla-mir-99a,loc-mir-99,mml-mir-99a,mmr-mir-99a,mmu-mir-99a,mne-mir-99a,mze-mir-99b,nb…	19481	9986	8934	26986	98044	14246	20931	5301	7137	6976	9859	8324	9261	4850	5825	4109	28340.7	21597.4	24600.3	27282.6	25476.9	29857.6	26369.4	19342.3	11885.5	11944.9	17818.7	10589.1	15897.1	15935.9	20948.4	17733.8	False
a347	TTTGGCACTAGCACATTTTTGCT	dre-miR-96a-5p	abu-miR-96,ami-miR-96-5p,bbe-miR-96-5p,bfl-miR-96-5p,bta-miR-96,ccr-miR-96,cfa-miR-96,cja-miR-96,cli-miR-96-5p,cpo-miR-96-5p,dno-miR-96-5p,eca-miR-96,fru-miR-96,gmo-miR-96-5p,hsa-miR-96-5p,ipu-miR-96,loc-miR-96-5p,mdo-miR-96,mmu-miR-96-5p,mze-miR-96,nbr-miR-96,oan-miR-96-5p,ocu-miR-96-5p,oha-miR-96,ola-miR-96-5p,oni-miR-96,pal-miR-96-5p,pbv-miR-96-5p,pny-miR-96,ppy-miR-96,rno-miR-96-5p,ssa-miR-96…			dre-mir-96a	abu-mir-96-1,abu-mir-96-2,ami-mir-96,bbe-mir-96,bdi-mir-96a,bdi-mir-96b,bfl-mir-96,bta-mir-96,ccr-mir-96,cfa-mir-96,cgo-mir-96a,cgo-mir-96b,cgu-mir-96a,cgu-mir-96b,chi-mir-96,cja-mir-96,cli-mir-96,cpi-mir-96,cpo-mir-96,dno-mir-96,eca-mir-96,fru-mir-96,gac-mir-96a,gac-mir-96b,gga-mir-96,ggo-mir-96,gmo-mir-96,hsa-mir-96,ipu-mir-96,loc-mir-96,mdo-mir-96,mml-mir-96,mmu-mir-96,mne-mir-96,mze-mir-96-1,…	26	18	18	54	70	12	31	12	2	3	2	6	2	1	1	3	37.8244	38.9299	49.5641	54.5935	18.1896	25.1503	39.0546	43.7857	3.33066	5.13685	3.61471	7.63268	3.43313	3.28576	3.59629	12.9475	False
a1	AAAAGTGCTGTTTGTGCAGGTAG	dre-miR-93-5p	abu-miR-93,bdi-miR-93-5p,ccr-miR-93,cgo-miR-93-5p,cgu-miR-93-5p,gmo-miR-93-5p,mze-miR-93,nbr-miR-93,ola-miR-93-5p,oni-miR-93,pny-miR-93,ssa-miR-93a-5p			dre-mir-93	abu-mir-93,bdi-mir-93,ccr-mir-93,cgo-mir-93,cgu-mir-93,gmo-mir-93,mze-mir-93,nbr-mir-93,ola-mir-93,oni-mir-93,pny-mir-93,ssa-mir-93a-1,ssa-mir-93a-2	2279	685	1225	3116	5416	1073	1661	748	1327	437	1060	1605	1444	923	958	968	3315.45	1481.5	3373.11	3150.25	1407.36	2248.86	2092.57	2729.31	2209.89	748.268	1915.8	2041.74	2478.72	3032.75	3445.25	4177.73	False
a236	TATTGCACTCGTCCCGGCCTCC	dre-miR-92b-3p	abu-miR-92b,bta-miR-92b,ccr-miR-92b,cfa-miR-92b,cgo-miR-92b-3p,cgr-miR-92b-3p,cja-miR-92b,cpi-miR-92b-3p,cpo-miR-92b-3p,dno-miR-92b-3p,eca-miR-92b,efu-miR-92b,hsa-miR-92b-3p,ipu-miR-92b,loc-miR-92b-3p,mdo-miR-92b-3p,mml-miR-92b-3p,mmu-miR-92b-3p,mze-miR-92b,nbr-miR-92b,nle-miR-92b,odi-miR-92a,oni-miR-92b,pal-miR-92b-3p,pma-miR-92a,ppa-miR-92b,ppy-miR-92b,ptr-miR-92b,rno-miR-92b-3p,ssa-miR-92b-3p,…			dre-mir-92b	abu-mir-92b,bta-mir-92b,ccr-mir-92b,cfa-mir-92b,cgo-mir-92b-1,cgo-mir-92b-2,cgr-mir-92b,cja-mir-92b,cpi-mir-92b,cpo-mir-92b,dno-mir-92b,eca-mir-92b,efu-mir-92b,hsa-mir-92b,ipu-mir-92b,loc-mir-92b,mdo-mir-92b,mml-mir-92b,mmu-mir-92b,mze-mir-92b,nbr-mir-92b,nle-mir-92b,odi-mir-92a,oni-mir-92b,pal-mir-92b,pma-mir-92a,ppa-mir-92b,ppy-mir-92b,ptr-mir-92b,rno-mir-92b,ssa-mir-92b,ssc-mir-92b,xla-mir-92b…	491	241	187	335	950	177	430	158	80	29	83	123	210	75	93	74	714.299	521.228	514.916	338.682	246.859	370.967	541.725	576.512	133.226	49.6563	150.01	156.47	360.479	246.432	334.455	319.372	False
a237	TATTGCACTTGTCCCGGCCTGT	dre-miR-92a-3p	abu-miR-92a,aca-miR-92a,age-miR-92,ami-miR-92a-3p,bbe-miR-92a-3p,bbe-miR-92c-3p,bdi-miR-92a-3p,bfl-miR-92a,bfl-miR-92c,bta-miR-92a,ccr-miR-92a,cfa-miR-92a,cgo-miR-92a-3p,cgr-miR-92a-3p,cgu-miR-92a-3p,chi-miR-92a-3p,chi-miR-92b,cin-miR-92b-3p,cja-miR-92a,cli-miR-92-3p,cpi-miR-92a-3p,cpo-miR-92a-3p,dma-miR-92a,dno-miR-92a-3p,eca-miR-92a,efu-miR-92a,fru-miR-92,gac-miR-92a-3p,gga-miR-92-3p,ggo-miR-92…			dre-mir-92a-1,dre-mir-92a-2	abu-mir-92a-1,abu-mir-92a-2,aca-mir-92a-1,aca-mir-92a-2,age-mir-92-1,age-mir-92-2,ami-mir-92a,bbe-mir-92a-1,bbe-mir-92a-2,bbe-mir-92c,bdi-mir-92a-1,bdi-mir-92a-2,bfl-mir-92a-1,bfl-mir-92a-2,bfl-mir-92a-3,bfl-mir-92c,bta-mir-92a-1,bta-mir-92a-2,ccr-mir-92a,cfa-mir-92a-1,cfa-mir-92a-2,cgo-mir-92a-1,cgo-mir-92a-2,cgr-mir-92a,cgu-mir-92a-1,cgu-mir-92a-2,chi-mir-92a,chi-mir-92b,cin-mir-92b,cja-mir-92a…	11234	3574	5258	12422	35437	5683	11504	5114	4759	2204	4896	7450	6772	5266	5025	4349	16343	7729.74	14478.2	12558.5	9208.38	11910.8	14493	18660	7925.3	3773.88	8848.81	9477.25	11624.6	17302.8	18071.4	18769.6	False
a259	TCTTTGGTTATCTAGCTGTATGA	dre-miR-9-5p	abu-miR-9-5p,aca-miR-9-5p,age-miR-9,ami-miR-9-5p,bbe-miR-9-5p,bdi-miR-9-5p,bfl-miR-9-5p,bta-miR-9-5p,ccr-miR-9-3p,cfa-miR-9,cgo-miR-9-5p,cgr-miR-9,cgu-miR-9-5p,chi-miR-9-5p,cja-miR-9,cli-miR-9-5p,cpi-miR-9-5p,cpo-miR-9-5p,dno-miR-9-5p,eca-miR-9a,efu-miR-9-5p,fru-miR-9,gac-miR-9-5p,gga-miR-9-5p,ggo-miR-9,gmo-miR-9-5p,hsa-miR-9-5p,ipu-miR-9,lla-miR-9,loc-miR-9-5p,mdo-miR-9a-5p,mml-miR-9-5p,mmu-miR-…			dre-mir-9-1a,dre-mir-9-2,dre-mir-9-3,dre-mir-9-4,dre-mir-9-5,dre-mir-9-6,dre-mir-9-7	abu-mir-9-1,abu-mir-9-2,abu-mir-9-3,abu-mir-9-4,abu-mir-9-5,abu-mir-9-6,abu-mir-9-7,aca-mir-9-1,aca-mir-9-2,aca-mir-9-3,age-mir-9,ami-mir-9-1,ami-mir-9-2,ami-mir-9-3,ami-mir-9-4,bbe-mir-9,bdi-mir-9-1a,bdi-mir-9-1b,bdi-mir-9-3,bdi-mir-9-4,bdi-mir-9-5,bdi-mir-9-6,bdi-mir-9-7,bfl-mir-9-1,bfl-mir-9-2,bta-mir-9-1,bta-mir-9-2,ccr-mir-9,cfa-mir-9-1,cfa-mir-9-2,cfa-mir-9-3,cgo-mir-9-1a,cgo-mir-9-1b,cgo-m…	1971	25253	1347	2838	3673	1160	1835	950	1094	661	1013	1041	727	761	902	664	2867.38	54616.4	3709.05	2869.19	954.437	2431.2	2311.78	3466.37	1821.87	1131.82	1830.85	1324.27	1247.94	2500.46	3243.86	2865.71	False
a83	ATAAAGCTAGATAACCGAAAGT	dre-miR-9-1a/2/3/5/6-3p	abu-miR-9-3p,aca-miR-9-1-3p,ami-miR-9-3p,bdi-miR-9-1/3/5/6-3p,ccr-miR-9-5p,cgo-miR-9-1/3/5/6-3p,cgu-miR-9-1/3/5/6-3p,cgu-miR-9-1/3/6-3p,chi-miR-9-3p,cli-miR-9-3p,cpi-miR-9-3p,cpo-miR-9-3p,dno-miR-9-3p,efu-miR-9-3p,gac-miR-9-1/3/5/6-3p,gga-miR-9-4-3p,gmo-miR-9-3p,hsa-miR-9-3p,loc-miR-9-1/2/5-3p,loc-miR-9-3/6-3p,mdo-miR-9a-3p,mml-miR-9-3-3p,mml-miR-9-3p,mmu-miR-9-3p,ocu-miR-9-3p,ola-miR-9-1/3/5/6-3…			dre-mir-9-1a,dre-mir-9-2,dre-mir-9-3,dre-mir-9-5,dre-mir-9-6	abu-mir-9-3,abu-mir-9-4,abu-mir-9-5,abu-mir-9-6,abu-mir-9-7,aca-mir-9-1,aca-mir-9-2,age-mir-9,ami-mir-9-1,ami-mir-9-2,ami-mir-9-3,bdi-mir-9-1a,bdi-mir-9-1b,bdi-mir-9-3,bdi-mir-9-5,bdi-mir-9-6,bta-mir-9-1,bta-mir-9-2,ccr-mir-9,cfa-mir-9-1,cfa-mir-9-2,cfa-mir-9-3,cgo-mir-9-1a,cgo-mir-9-1b,cgo-mir-9-3,cgo-mir-9-5,cgo-mir-9-6,cgr-mir-9,cgu-mir-9-1a,cgu-mir-9-1b,cgu-mir-9-3,cgu-mir-9-5,cgu-mir-9-6,chi…	21	1189	41	47	63	20	36	13	21	5	14	18	21	17	22	16	30.5505	2571.53	112.896	47.5166	16.3707	41.9172	45.3538	47.4345	34.9719	8.56142	25.303	22.8981	36.0479	55.8578	79.1185	69.0533	False
a177	GTTTTTTTAGGTTTTGATTTTT	dre-miR-737-5p	abu-miR-737,aca-miR-737-5p,bdi-miR-737-5p,cgo-miR-737-5p,cgu-miR-737-5p,cli-miR-737-5p,gac-miR-737-5p,gmo-miR-737-5p,ipu-miR-737,loc-miR-737-5p,ola-miR-737-5p			dre-mir-737	abu-mir-737,aca-mir-737,bdi-mir-737,cgo-mir-737,cgu-mir-737,cli-mir-737,gac-mir-737,gmo-mir-737,hhi-mir-737,ipu-mir-737,loc-mir-737,oha-mir-737,ola-mir-737	296	68	114	296	1118	126	306	119	116	43	109	246	240	71	109	96	430.616	147.068	313.906	299.253	290.515	264.078	385.507	434.208	193.178	73.6282	197.002	312.94	411.975	233.289	391.996	414.32	False
a29	AATGACACGTTTTCTCCCGGAT	dre-miR-425-5p	abu-miR-731-5p,bdi-miR-425-5p,cgo-miR-425-5p,cgu-miR-425-5p,gac-miR-425-5p,gmo-miR-731-5p,loc-miR-425-5p,mze-miR-731,nbr-miR-731,ola-miR-425-5p,oni-miR-731,pny-miR-731,ssa-miR-731-5p			dre-mir-425	abu-mir-731,bdi-mir-425,cgo-mir-425,cgu-mir-425,gac-mir-425,gmo-mir-731,loc-mir-425,mze-mir-731,nbr-mir-731,ola-mir-425,oni-mir-731,pny-mir-731,ssa-mir-731	213	96	126	820	1842	205	333	104	88	98	129	146	81	70	53	80	309.869	207.626	346.949	829.012	478.648	429.651	419.522	379.476	146.549	167.804	233.149	185.729	139.042	230.003	190.604	345.267	False
a251	TCCTCATTGTGCATGCTGTGTG	dre-miR-730-5p	abu-miR-730,bdi-miR-730-5p,ccr-miR-730,cgo-miR-730-5p,gac-miR-730-5p,gmo-miR-730-5p,ipu-miR-730,mze-miR-730,nbr-miR-730,ola-miR-730-5p,oni-miR-730,pny-miR-730,ssa-miR-730a-5p			dre-mir-730	abu-mir-730,bdi-mir-730,ccr-mir-730,cgo-mir-730,cgu-mir-730,gac-mir-730,gmo-mir-730,ipu-mir-730-1,ipu-mir-730-2,mze-mir-730,nbr-mir-730,ola-mir-730,oni-mir-730,pny-mir-730,ssa-mir-730a-1,ssa-mir-730a-2	6	15	2	14	16	2	4	3	5	3	4	3	8	4	1	2	8.72871	32.4416	5.50712	14.1539	4.15763	4.19172	5.03931	10.9464	8.32664	5.13685	7.22942	3.81634	13.7325	13.143	3.59629	8.63167	False
a241	TCAGTCTTCAATTCCTCCCAGC	dre-miR-727-5p	abu-miR-727a-5p,bdi-miR-727b-5p,ccr-miR-727-5p,cgo-miR-727b-5p,cgu-miR-727b-5p,gac-miR-727b-5p,loc-miR-727-5p,mze-miR-727,nbr-miR-727,ola-miR-727b-5p,oni-miR-727a,ssa-miR-727-5p			dre-mir-727a,dre-mir-727b	abu-mir-727a,aca-mir-727,bdi-mir-727b,ccr-mir-727,cgo-mir-727b,cgu-mir-727b,cpi-mir-727,gac-mir-727b,loc-mir-727-2,loc-mir-727a/b,mze-mir-727,nbr-mir-727,ola-mir-727b,oni-mir-727a,ssa-mir-727-1,ssa-mir-727-2	0	4	0	3	19	1	1	0	1	0	2	2	2	3	1	2	0	8.65108	0	3.03297	4.93719	2.09586	1.25983	0	1.66533	0	3.61471	2.54423	3.43313	9.85727	3.59629	8.63167	False
a316	TTAAAGGGAATTTGCGACTGTT	dre-miR-724-5p	abu-miR-724,bdi-miR-724-5p,ccr-miR-724,cgo-miR-724-5p,cgu-miR-724-5p,gac-miR-724-5p,gmo-miR-724-5p,ipu-miR-724,loc-miR-724-5p,mze-miR-724,nbr-miR-724,ola-miR-724-5p,oni-miR-724,pny-miR-724,ssa-miR-724-5p			dre-mir-724a,dre-mir-724b	abu-mir-724-1,abu-mir-724-2,bdi-mir-724a,bdi-mir-724b,ccr-mir-724,cgo-mir-724a,cgo-mir-724b,cgu-mir-724a,cgu-mir-724b,gac-mir-724a,gac-mir-724b,gmo-mir-724-1,gmo-mir-724-2,ipu-mir-724-1,ipu-mir-724-2,loc-mir-724,mze-mir-724-1,mze-mir-724-2,nbr-mir-724-1,nbr-mir-724-2,ola-mir-724a,ola-mir-724b,oni-mir-724-1,oni-mir-724-2,pny-mir-724-1,pny-mir-724-2,ssa-mir-724-1,ssa-mir-724-2,ssa-mir-724-3,ssa-mir…	275	639	167	421	599	262	240	123	268	222	266	493	535	252	300	226	400.066	1382.01	459.845	425.627	155.651	549.115	302.358	448.804	446.308	380.127	480.756	627.152	918.362	828.01	1078.89	975.378	False
a350	TTTTGCAGAAACGTTTCAGATT	dre-miR-722-3p	abu-miR-722,bdi-miR-722-3p,ccr-miR-722,cgo-miR-722-3p,cgu-miR-722-3p,gac-miR-722-3p,gmo-miR-722-3p,loc-miR-722-3p,mze-miR-722,nbr-miR-722,ola-miR-722b-3p,oni-miR-722,pny-miR-722,ssa-miR-722-3p			dre-mir-722a,dre-mir-722b	abu-mir-722-1,abu-mir-722-2,bdi-mir-722a,bdi-mir-722b,ccr-mir-722,cgo-mir-722a,cgo-mir-722b,cgu-mir-722a,cgu-mir-722b,gac-mir-722a,gac-mir-722b,gmo-mir-722-1,gmo-mir-722-2,loc-mir-722,mze-mir-722-1,mze-mir-722-2,nbr-mir-722-1,nbr-mir-722-2,ola-mir-722b,oni-mir-722-1,oni-mir-722-2,pny-mir-722-1,pny-mir-722-2,ssa-mir-722-1,ssa-mir-722-2	135	48	55	214	1768	87	163	185	65	5	34	1259	570	28	31	25	196.396	103.813	151.446	216.352	459.419	182.34	205.352	675.03	108.246	8.56142	61.45	1601.59	978.442	92.0012	111.485	107.896	False
a308	TGTACCATGCTGGTAGCCAGT	dre-miR-7147-5p	abu-miR-7147,bdi-miR-7147-5p,cgo-miR-7147-5p,cgu-miR-7147-5p,gac-miR-7147-5p,ipu-miR-7147,loc-miR-7147-5p,mze-miR-7147,nbr-miR-7147,oni-miR-7147,pny-miR-7147			dre-mir-7147	abu-mir-7147,bdi-mir-7147,cgo-mir-7147,cgu-mir-7147,gac-mir-7147,ipu-mir-7147,loc-mir-7147,mze-mir-7147,nbr-mir-7147,oni-mir-7147,pny-mir-7147	2	0	2	3	10	2	2	2	2	1	2	2	0	0	0	0	2.90957	0	5.50712	3.03297	2.59852	4.19172	2.51965	7.29762	3.33066	1.71228	3.61471	2.54423	0	0	0	0	False
a287	TGGAAGACTAGTGATTTTGTTG	dre-miR-7a-5p	abu-miR-7,aca-miR-7-5p,ami-miR-7a-5p,bbe-miR-7-5p,bdi-miR-7-5p,bfl-miR-7,bta-miR-7,ccr-miR-7a,cfa-miR-7,cgo-miR-7a-1/3/bb-5p,cgr-miR-7a,cgu-miR-7-5p,chi-miR-7-5p,cin-miR-7-5p,cja-miR-7,cli-miR-7a-5p,cpi-miR-7a-5p,cpo-miR-7-5p,csa-miR-7,dno-miR-7-5p,eca-miR-7,efu-miR-7a,efu-miR-7b,efu-miR-7c,fru-miR-7,gac-miR-7-5p,gga-miR-7,gga-miR-7b,ggo-miR-7,gmo-miR-7a-5p,gmo-miR-7b-5p,gmo-miR-7c-5p,hsa-miR-7-5…			dre-mir-7a-1,dre-mir-7a-2,dre-mir-7a-3,dre-mir-7a-4	abu-mir-7-1,abu-mir-7-2,abu-mir-7-3,abu-mir-7-4,aca-mir-7-1,aca-mir-7-2,aca-mir-7-3,aja-mir-7,ami-mir-7a-1,ami-mir-7a-2,ami-mir-7a-3,bbe-mir-7,bdi-mir-7a-1,bdi-mir-7a-3,bdi-mir-7a-4,bdi-mir-7bb,bfl-mir-7,bta-mir-7-1,bta-mir-7-2,bta-mir-7-3,ccr-mir-7a,cfa-mir-7-1,cfa-mir-7-2,cfa-mir-7-3,cgo-mir-7a-1,cgo-mir-7a-3,cgo-mir-7bb,cgr-mir-7a,cgu-mir-7a-1,cgu-mir-7a-3,cgu-mir-7a-4,cgu-mir-7bb,chi-mir-7,ci…	17036	13056	16441	32160	65497	17054	26844	11637	2722	2207	3294	4362	3253	2709	2451	2103	24783.7	28237.1	45271.3	32513.5	17019.5	35742.8	33818.8	42461.2	4533.03	3779.01	5953.42	5548.96	5583.98	8901.11	8814.52	9076.2	False
a317	TTAAGACTTGCAGTGATGTTT	dre-miR-499-5p	abu-miR-499,aca-miR-499-5p,ami-miR-499-5p,bdi-miR-499a-5p,bta-miR-499,ccr-miR-499,cfa-miR-499,cgo-miR-499a-5p,cgr-miR-499-5p,cgu-miR-499a-5p,chi-miR-499-5p,cja-miR-499a,cpi-miR-499-5p,cpo-miR-499-5p,dno-miR-499-5p,eca-miR-499-5p,efu-miR-499,gac-miR-499a-5p,ggo-miR-499a,gmo-miR-499-5p,hsa-miR-499a-5p,ipu-miR-499,loc-miR-499-5p,mdo-miR-499-5p,mml-miR-499-5p,mmu-miR-499-5p,mze-miR-499,nbr-miR-499,oc…			dre-mir-499a,dre-mir-499b	abu-mir-499,aca-mir-499,ami-mir-499,bdi-mir-499a,bta-mir-499,ccr-mir-499,cfa-mir-499,cgo-mir-499a,cgr-mir-499,cgu-mir-499a,chi-mir-499,cja-mir-499a,cpi-mir-499,cpo-mir-499,dno-mir-499,eca-mir-499,efu-mir-499,gac-mir-499a,ggo-mir-499a,gmo-mir-499,hsa-mir-499a,ipu-mir-499-1,ipu-mir-499-2,loc-mir-499,mdo-mir-499,mml-mir-499,mmu-mir-499,mze-mir-499,nbr-mir-499,ocu-mir-499,oha-mir-499,ola-mir-499a,oni…	934	223	479	1019	2588	396	868	515	41	10	18	34	75	35	27	25	1358.77	482.298	1318.96	1030.2	672.497	829.961	1093.53	1879.14	68.2785	17.1228	32.5324	43.2519	128.742	115.001	97.0999	107.896	False
a260	TGACATCATATGTACGGCTGCT	dre-miR-489-3p	abu-miR-489,aca-miR-489-3p,ami-miR-489-3p,bdi-miR-489-3p,ccr-miR-489,cgo-miR-489-3p,cgu-miR-489-3p,cli-miR-489-3p,cpi-miR-489-3p,fru-miR-489,gac-miR-489-3p,gga-miR-489-3p,gmo-miR-489-3p,ipu-miR-489,loc-miR-489-3p,mze-miR-489,nbr-miR-489,ola-miR-489-3p,oni-miR-489,pny-miR-489,ssa-miR-489-3p,tgu-miR-489-3p,tni-miR-489,xtr-miR-489			dre-mir-489	abu-mir-489,aca-mir-489,ami-mir-489,bdi-mir-489,ccr-mir-489,cgo-mir-489,cgu-mir-489,cli-mir-489,cpi-mir-489,fru-mir-489,gac-mir-489,gga-mir-489,gmo-mir-489,ipu-mir-489,loc-mir-489,mze-mir-489,nbr-mir-489,ola-mir-489,oni-mir-489,pny-mir-489,ssa-mir-489-1,ssa-mir-489-2,tgu-mir-489,tni-mir-489,xtr-mir-489	177	38	56	186	599	94	180	25	40	25	40	44	62	32	31	19	257.497	82.1853	154.199	188.044	155.651	197.011	226.769	91.2202	66.6132	42.8071	72.2942	55.973	106.427	105.144	111.485	82.0008	False
a188	TAACGGAACCCATAATGCAGCTG	dre-miR-191-5p	abu-miR-462,bdi-miR-191-5p,cgo-miR-191-5p,cgu-miR-191-5p,gac-miR-191-5p,ipu-miR-462,loc-miR-191-5p,mze-miR-462,nbr-miR-462,ola-miR-191-5p,oni-miR-462,pny-miR-462,ssa-miR-462a-5p			dre-mir-191	abu-mir-462,bdi-mir-191,cgo-mir-191,cgu-mir-191,gac-mir-191,ipu-mir-462,loc-mir-191,mze-mir-462,nbr-mir-462,ola-mir-191,oni-mir-462,pny-mir-462,ssa-mir-462a	745	347	503	2803	8944	707	1363	410	389	385	455	563	312	300	172	278	1083.81	750.481	1385.04	2833.81	2324.12	1481.77	1717.14	1496.01	647.813	659.23	822.346	716.2	535.568	985.727	618.563	1199.8	False
a84	ATAGCTCTTTGAATGGTACTGC	dre-miR-458-3p	abu-miR-458,aca-miR-458,ami-miR-458-3p,bdi-miR-458-3p,cgo-miR-458-3p,cgu-miR-458-3p,cli-miR-458-3p,cpi-miR-458-3p,fru-miR-458,gac-miR-458-3p,gga-miR-458a-3p,gmo-miR-458-3p,ipu-miR-458,loc-miR-458-3p,mze-miR-458,nbr-miR-458,oan-miR-458-3p,oha-miR-458-3p,oni-miR-458,pbv-miR-458-3p,pny-miR-458,ssa-miR-458-3p			dre-mir-458	abu-mir-458,aca-mir-458,ami-mir-458,bdi-mir-458,cgo-mir-458,cli-mir-458,cpi-mir-458,fru-mir-458,gac-mir-458,gga-mir-458a,gmo-mir-458,ipu-mir-458,loc-mir-458,mze-mir-458,nbr-mir-458,oan-mir-458,oha-mir-458,oni-mir-458,pbv-mir-458,pny-mir-458,ssa-mir-458	1353	895	1114	1522	6722	1419	1637	687	844	1044	1080	1753	673	395	275	264	1968.32	1935.68	3067.47	1538.73	1746.73	2974.03	2062.34	2506.73	1405.54	1787.63	1951.94	2230.02	1155.25	1297.87	988.981	1139.38	False
a105	CAGGCTGGTTAGATGGTTGTCA	dre-miR-456-3p	abu-miR-456,aca-miR-456,ami-miR-456-3p,bdi-miR-456-3p,cgo-miR-456-3p,cgu-miR-456-3p,cli-miR-456-3p,cpi-miR-456-3p,gac-miR-456-3p,gga-miR-456-3p,gmo-miR-456-3p,ipu-miR-456,loc-miR-456-3p,mze-miR-456,nbr-miR-456,oha-miR-456,ola-miR-456-3p,oni-miR-456,pbv-miR-456-3p,pma-miR-456,pny-miR-456,ssa-miR-456-3p,tgu-miR-456-3p			dre-mir-456	abu-mir-456,aca-mir-456,ami-mir-456,bdi-mir-456,cgo-mir-456,cgu-mir-456,cli-mir-456,cpi-mir-456,gac-mir-456,gga-mir-456,gmo-mir-456,ipu-mir-456,loc-mir-456,mze-mir-456,nbr-mir-456,oha-mir-456,ola-mir-456,oni-mir-456,pbv-mir-456,pma-mir-456,pny-mir-456,ssa-mir-456-1,ssa-mir-456-2,tgu-mir-456	276	317	114	278	1026	174	256	108	402	486	450	612	477	274	288	193	401.521	685.598	313.906	281.055	266.608	364.68	322.516	394.071	669.462	832.17	813.309	778.534	818.801	900.297	1035.73	832.956	False
a234	TATGTGCCCTTGGACTACATCG	dre-miR-455a-5p	abu-miR-455,aca-miR-455-5p,ami-miR-455-5p,bdi-miR-455-5p,ccr-miR-455,cgo-miR-455a-5p,cgu-miR-455-5p,cli-miR-455-5p,cpi-miR-455-5p,fru-miR-455,gac-miR-455-5p,gga-miR-455-5p,ipu-miR-455a,loc-miR-455-5p,mdo-miR-455-5p,mze-miR-455,nbr-miR-455,oha-miR-455-5p,ola-miR-455-5p,oni-miR-455,pny-miR-455,ssa-miR-455-5p,tgu-miR-455-5p,tni-miR-455,xtr-miR-455			dre-mir-455a	abu-mir-455-1,aca-mir-455,ami-mir-455,bdi-mir-455a,bdi-mir-455b,ccr-mir-455,cgo-mir-455a,cgu-mir-455a,cgu-mir-455b,cli-mir-455,cpi-mir-455,fru-mir-455,gac-mir-455a,gac-mir-455b,gga-mir-455,gmo-mir-455,ipu-mir-455a,loc-mir-455,mdo-mir-455,mze-mir-455-1,nbr-mir-455,oha-mir-455,ola-mir-455a,ola-mir-455b,oni-mir-455-1,oni-mir-455-2,pbv-mir-455,pny-mir-455,ssa-mir-455,tgu-mir-455,tni-mir-455,xla-mir-4…	374	201	149	456	2031	223	531	76	443	267	682	648	644	409	398	384	544.089	434.717	410.281	461.012	527.76	467.377	668.968	277.31	737.741	457.18	1232.62	824.33	1105.47	1343.87	1431.33	1657.28	False
a233	TATGTGCCCTTGGACTACAT	dre-miR-455a-5p,dre-miR-455b-5p	abu-miR-455,aca-miR-455-5p,ami-miR-455-5p,bdi-miR-455-5p,ccr-miR-455,cgo-miR-455a-5p,cgu-miR-455-5p,cli-miR-455-5p,cpi-miR-455-5p,fru-miR-455,gac-miR-455-5p,gga-miR-455-5p,gmo-miR-455-5p,ipu-miR-455a,ipu-miR-455b,loc-miR-455-5p,mdo-miR-455-5p,mze-miR-455,nbr-miR-455,oha-miR-455-5p,ola-miR-455-5p,oni-miR-455,pbv-miR-455-5p,pny-miR-455,ssa-miR-455-5p,tgu-miR-455-5p,tni-miR-455,xla-miR-455-5p,xtr-mi…			dre-mir-455a,dre-mir-455b	abu-mir-455-1,aca-mir-455,ami-mir-455,bdi-mir-455a,bdi-mir-455b,ccr-mir-455,cgo-mir-455a,cgu-mir-455a,cgu-mir-455b,cli-mir-455,cpi-mir-455,fru-mir-455,gac-mir-455a,gac-mir-455b,gga-mir-455,gmo-mir-455,ipu-mir-455a,ipu-mir-455b,loc-mir-455,mdo-mir-455,mze-mir-455-1,nbr-mir-455,oha-mir-455,ola-mir-455a,ola-mir-455b,oni-mir-455-1,oni-mir-455-2,pbv-mir-455,pny-mir-455,ssa-mir-455,tgu-mir-455,tni-mir-…	10	12	10	34	71	4	21	7	18	19	31	16	25	15	12	9	14.5478	25.9532	27.5356	34.3737	18.4495	8.38344	26.4564	25.5417	29.9759	32.5334	56.028	20.3538	42.9141	49.2863	43.1555	38.8425	False
a225	TAGTGCAATATTGCTTATAGGGT	dre-miR-454b-3p	abu-miR-454b,aca-miR-454-3p,ami-miR-454-3p,bdi-miR-454b-3p,bta-miR-454,cfa-miR-454,cgo-miR-454b-3p,chi-miR-454-3p,cli-miR-454-3p,cpi-miR-454-3p,cpo-miR-454-3p,dno-miR-454-3p,eca-miR-454,gac-miR-454b-3p,gga-miR-454-3p,ggo-miR-454,gmo-miR-454-3p,hsa-miR-454-3p,ipu-miR-454b,loc-miR-454b-3p,mml-miR-454-3p,nle-miR-454,oan-miR-454-3p,ola-miR-454b-3p,oni-miR-454b,pal-miR-454-3p,ppy-miR-454,ptr-miR-454,s…			dre-mir-454b	abu-mir-454b,aca-mir-454,ami-mir-454,bdi-mir-454b,bta-mir-454,ccr-mir-454b,cfa-mir-454,cgo-mir-454b,chi-mir-454,cli-mir-454,cpi-mir-454,cpo-mir-454,dno-mir-454,eca-mir-454,gac-mir-454b,gga-mir-454,ggo-mir-454,gmo-mir-454,hsa-mir-454,ipu-mir-454b,loc-mir-454b,mml-mir-454,nle-mir-454,oan-mir-454,ola-mir-454b,oni-mir-454b,pal-mir-454,ppy-mir-454,ptr-mir-454,sha-mir-454,ssa-mir-454,ssc-mir-454,tgu-mi…	75	34	27	88	472	39	74	23	58	31	51	85	110	60	61	67	109.109	73.5342	74.3462	88.9672	122.65	81.7386	93.2272	83.9226	96.5891	53.0808	92.1751	108.13	188.822	197.145	219.374	289.161	False
a2	AAACCGTTACCATTACTGAGT	dre-miR-451-5p	abu-miR-451,aca-miR-451-5p,bdi-miR-451-5p,bta-miR-451,cfa-miR-451,cgo-miR-451-5p,cgr-miR-451a,cgu-miR-451-5p,chi-miR-451-5p,cja-miR-451,cli-miR-451-5p,cpi-miR-451-5p,cpo-miR-451-5p,dno-miR-451-5p,eca-miR-451,gac-miR-451-5p,gga-miR-451,gmo-miR-451-5p,hsa-miR-451a,loc-miR-451-5p,mdo-miR-451,mml-miR-451,mmu-miR-451a,oan-miR-451,ocu-miR-451-5p,oha-miR-451-??,ola-miR-451-5p,ppy-miR-451,ptr-miR-451,rno…			dre-mir-451	abu-mir-451,aca-mir-451,bdi-mir-451,bta-mir-451,cfa-mir-451,cgo-mir-451,cgr-mir-451a,cgu-mir-451,chi-mir-451,cja-mir-451,cli-mir-451,cpi-mir-451,cpo-mir-451,dno-mir-451,eca-mir-451,gac-mir-451,gga-mir-451,gmo-mir-451,hsa-mir-451a,loc-mir-451,mdo-mir-451,mml-mir-451,mmu-mir-451a,oan-mir-451,ocu-mir-451,oha-mir-451,ola-mir-451,ppy-mir-451,ptr-mir-451,rno-mir-451,ssc-mir-451,tgu-mir-451,xtr-mir-451	17839	8433	5327	15366	43927	2486	11841	4465	8039	3165	3565	11012	5855	743	1073	1238	25951.9	18238.6	14668.2	15534.9	11414.5	5210.31	14917.6	16291.9	13387.6	5419.38	6443.22	14008.5	10050.5	2441.32	3858.82	5343	False
a198	TAATACTGTCTGGTAATGCCGT	dre-miR-429a-3p	abu-miR-429b,aca-miR-429-3p,ami-miR-429-3p,bdi-miR-429a-3p,bta-miR-429,ccr-miR-429,cfa-miR-429,cgo-miR-429a-3p,cgr-miR-429,cgu-miR-429a-3p,chi-miR-429,cli-miR-429-3p,cpi-miR-429-3p,cpo-miR-429-3p,dno-miR-429-3p,eca-miR-429,efu-miR-429,fru-miR-429,gac-miR-429a-3p,gga-miR-429-3p,gmo-miR-429-3p,ipu-miR-429a,loc-miR-429-3p,mdo-miR-429,mmu-miR-429-3p,mze-miR-429b,nbr-miR-429b,oan-miR-429-3p,oha-miR-42…			dre-mir-429a	abu-mir-429b,aca-mir-429,ami-mir-429,bdi-mir-429a,bta-mir-429,ccr-mir-429,cfa-mir-429,cgr-mir-429,cgu-mir-429a,chi-mir-429,cli-mir-429,cpi-mir-429,cpo-mir-429,dno-mir-429,eca-mir-429,efu-mir-429,fru-mir-429,gac-mir-429a,gga-mir-429,gmo-mir-429,ipu-mir-429a,loc-mir-429,mdo-mir-429,mmu-mir-429,mze-mir-429b,nbr-mir-429b,oan-mir-429,oha-mir-429,ola-mir-429a,oni-mir-429b,pal-mir-429,pbv-mir-429,pny-mi…	149	25	34	291	1000	36	209	22	75	77	126	314	147	68	67	62	216.763	54.0693	93.6211	294.198	259.852	75.451	263.304	80.2738	124.9	131.846	227.727	399.444	252.335	223.431	240.952	267.582	False
a349	TTTGTTCGTTCGGCTCGCGTTA	dre-miR-375-3p	abu-miR-375,aca-miR-375-3p,ami-miR-375-3p,bbe-miR-375-3p,bdi-miR-375a-3p,bta-miR-375,ccr-miR-375,cfa-miR-375,cgo-miR-375a-3p,cgu-miR-375a-3p,cli-miR-375-3p,cpi-miR-375-3p,cpo-miR-375-3p,dno-miR-375-3p,efu-miR-375,fru-miR-375,gac-miR-375a-3p,gga-miR-375,ggo-miR-375,gmo-miR-375-3p,hsa-miR-375-3p,ipu-miR-375,loc-miR-375-3p,mdo-miR-375,mml-miR-375,mmu-miR-375-3p,mze-miR-375,nbr-miR-375,ocu-miR-375-3p…			dre-mir-375a,dre-mir-375b	abu-mir-375-1,aca-mir-375,ami-mir-375,bbe-mir-375,bdi-mir-375a,bfl-mir-375,bta-mir-375,ccr-mir-375,cfa-mir-375,cgo-mir-375a,cgu-mir-375a,cli-mir-375,cpi-mir-375,cpo-mir-375,dno-mir-375,efu-mir-375,fru-mir-375-1,fru-mir-375-2,gac-mir-375a,gga-mir-375,ggo-mir-375,gmo-mir-375,hsa-mir-375,ipu-mir-375-1,ipu-mir-375-2,loc-mir-375,mdo-mir-375,mml-mir-375,mmu-mir-375,mze-mir-375,nbr-mir-375,ocu-mir-375,o…	404	181	187	1626	2913	116	1458	127	274	344	335	2127	339	237	157	200	587.733	391.461	514.916	1643.87	756.949	243.12	1836.83	463.399	456.3	589.026	605.464	2705.79	581.915	778.724	564.618	863.167	False
a201	TAATGCCCCTAAAAATCCTTAT	dre-miR-365-3p	abu-miR-365,aca-miR-365-3p,ami-miR-365-3p,bdi-miR-365-2b-3p,bta-miR-365-3p,ccr-miR-365,cfa-miR-365,cgo-miR-365-2b-3p,cgr-miR-365-3p,cgu-miR-365-2b-3p,chi-miR-365-3p,cja-miR-365,cli-miR-365-3p,cpi-miR-365-3p,cpo-miR-365-3p,dno-miR-365-3p,eca-miR-365,efu-miR-365,fru-miR-365,gac-miR-365-2b-3p,gga-miR-365-3p,ggo-miR-365a,gmo-miR-365-3p,hsa-miR-365a-3p,hsa-miR-365b-3p,loc-miR-365-3p,mdo-miR-365-3p,mml…			dre-mir-365-1,dre-mir-365-2a,dre-mir-365-2b	abu-mir-365,aca-mir-365,ami-mir-365-1,ami-mir-365-2,bdi-mir-365-2b,bta-mir-365-1,bta-mir-365-2,ccr-mir-365,cfa-mir-365-1,cfa-mir-365-2,cgo-mir-365-2b,cgr-mir-365,cgr-mir-365-2,cgu-mir-365-2b,chi-mir-365,cja-mir-365-1,cja-mir-365-2,cli-mir-365-1,cli-mir-365-2,cpi-mir-365-1,cpi-mir-365-2,cpo-mir-365-1,cpo-mir-365-2,dno-mir-365-1,dno-mir-365-2,eca-mir-365-1,eca-mir-365-2,efu-mir-365-1,efu-mir-365-2,…	504	109	239	597	3425	354	427	155	138	58	37	94	76	11	24	22	733.211	235.742	658.101	603.561	889.993	741.935	537.946	565.565	229.815	99.3125	66.8721	119.579	130.459	36.1433	86.3111	94.9483	False
a296	TGGCAGTGTCTTAGCTGGTTGT	dre-miR-34a-5p	abu-miR-34,age-miR-34a,ami-miR-34a-5p,bdi-miR-34a-5p,bta-miR-34a,ccr-miR-34,cfa-miR-34a,cgo-miR-34a-5p,cgr-miR-34a,cgu-miR-34a-5p,chi-miR-34a,cja-miR-34a,cli-miR-34a-5p,cpi-miR-34a-5p,cpo-miR-34a-5p,dno-miR-34a-5p,eca-miR-34a,efu-miR-34a,gac-miR-34a-5p,gga-miR-34a-5p,ggo-miR-34a,gmo-miR-34-5p,hsa-miR-34a-5p,ipu-miR-34a,lla-miR-34a,loc-miR-34a-5p,mdo-miR-34a-5p,mml-miR-34a-5p,mmr-miR-34a,mmu-miR-3…			dre-mir-34a	abu-mir-34,aca-mir-34b,age-mir-34a,ami-mir-34a,bdi-mir-34a,bta-mir-34a,ccr-mir-34,cfa-mir-34a,cgo-mir-34a,cgr-mir-34a,cgu-mir-34a,chi-mir-34a,cja-mir-34a,cli-mir-34a,cpi-mir-34a,cpo-mir-34a,dno-mir-34a,eca-mir-34a,efu-mir-34a,gac-mir-34a,gga-mir-34a,ggo-mir-34a,gmo-mir-34,hsa-mir-34a,ipu-mir-34a,lla-mir-34a,loc-mir-34a,mdo-mir-34a,mml-mir-34a,mmr-mir-34a,mmu-mir-34a,mne-mir-34a,mze-mir-34,nbr-mir…	41	81	16	44	294	22	62	12	583	551	165	133	100	79	12	11	59.6462	175.184	44.057	44.4836	76.3965	46.1089	78.1093	43.7857	970.887	943.469	298.213	169.191	171.656	259.575	43.1555	47.4742	False
a246	TCCAGCATCAGTGATTTTGTT	dre-miR-338-3p	abu-miR-338,aca-miR-338-3p,ami-miR-338-3p,bdi-miR-338-3p,bta-miR-338,ccr-miR-338,cfa-miR-338,cgo-miR-338-3p,cgr-miR-338,cgu-miR-338-3p,chi-miR-338-3p,cli-miR-338a-3p,cli-miR-338b-3p,cpi-miR-338a-3p,cpi-miR-338b-3p,cpo-miR-338-3p,dno-miR-338-3p,eca-miR-338-3p,fru-miR-338,gac-miR-338-3p,gga-miR-338-3p,ggo-miR-338,gmo-miR-338-3p,hsa-miR-338-3p,ipu-miR-338,loc-miR-338-3p,mdo-miR-338,mml-miR-338-3p,mm…			dre-mir-338-1a,dre-mir-338-1b,dre-mir-338-2	abu-mir-338-1,abu-mir-338-2,abu-mir-338-3,aca-mir-338,ami-mir-338-1,ami-mir-338-2,bdi-mir-338-1a,bdi-mir-338-1b,bdi-mir-338-2,bta-mir-338,ccr-mir-338,cfa-mir-338,cgo-mir-338-1a,cgo-mir-338-1b,cgo-mir-338-2,cgr-mir-338,cgu-mir-338-1a,cgu-mir-338-1b,cgu-mir-338-2,chi-mir-338,cja-mir-338,cli-mir-338a,cli-mir-338b,cpi-mir-338a,cpi-mir-338b,cpo-mir-338,dno-mir-338,eca-mir-338,efu-mir-338,fru-mir-338,g…	88	319	55	106	449	63	235	25	50	53	62	85	76	14	43	23	128.021	689.924	151.446	107.165	116.674	132.039	296.059	91.2202	83.2664	90.7511	112.056	108.13	130.459	46.0006	154.641	99.2642	False
a303	TGTAAACATCCTACACTCAGCT	dre-miR-30ba-5p	abu-miR-30d,aca-miR-30b-5p,age-miR-30b,ami-miR-30b-5p,bdi-miR-30bb-5p,bta-miR-30b-5p,ccr-miR-30b,cfa-miR-30b,cgo-miR-30bb-5p,cgr-miR-30b-5p,cgu-miR-30bb-5p,chi-miR-30b-5p,cja-miR-30b,cpi-miR-30b-5p,cpo-miR-30b-5p,dno-miR-30b-5p,eca-miR-30b,fru-miR-30b,gac-miR-30bb-5p,gga-miR-30b-5p,ggo-miR-30b,gmo-miR-30c-5p,hsa-miR-30b-5p,ipu-miR-30b,lla-miR-30b,loc-miR-30b-5p,mdo-miR-30b-5p,mml-miR-30b-5p,mmu-m…			dre-mir-30ba	abu-mir-30d,aca-mir-30b,age-mir-30b,ami-mir-30b,bdi-mir-30bb,bta-mir-30b,ccr-mir-30b,cfa-mir-30b,cgo-mir-30bb,cgr-mir-30b,cgu-mir-30bb,chi-mir-30b,cja-mir-30b,cpi-mir-30b,cpo-mir-30b,dno-mir-30b,eca-mir-30b,fru-mir-30b,gac-mir-30bb,gga-mir-30b,ggo-mir-30b,gmo-mir-30c,hsa-mir-30b,ipu-mir-30b,lla-mir-30b,loc-mir-30b,mdo-mir-30b,mml-mir-30b,mmu-mir-30b,mne-mir-30b,mze-mir-30d,nbr-mir-30d,nle-mir-30b…	586	277	371	637	3283	433	645	308	797	378	608	752	771	414	401	371	852.504	599.087	1021.57	644.001	853.094	907.508	812.588	1123.83	1327.27	647.244	1098.87	956.63	1323.47	1360.3	1442.11	1601.17	False
a304	TGTAAACATCCTACACTCTCAGC	dre-miR-30c-5p	abu-miR-30b,abu-miR-30c,aca-miR-30c-5p,ami-miR-30c-5p,bdi-miR-30c-1-5p,bdi-miR-30c-2-5p,bta-miR-30c,bta-miR-30f,cfa-miR-30c,cgo-miR-30c-1-5p,cgo-miR-30c-2-5p,cgr-miR-30c-2,cgu-miR-30c-1-5p,cgu-miR-30c-2-5p,chi-miR-30c-5p,chi-miR-30f-5p,cja-miR-30c,cli-miR-30c-5p,cpi-miR-30c-5p,cpo-miR-30c-5p,dno-miR-30c-5p,eca-miR-30c,efu-miR-30b,fru-miR-30c,gac-miR-30c-1-5p,gac-miR-30c-2-5p,gga-miR-30c-5p,ggo-mi…			dre-mir-30c-1,dre-mir-30c-2	abu-mir-30b,abu-mir-30c,aca-mir-30c-1,aca-mir-30c-2,ami-mir-30c-1,ami-mir-30c-2,bdi-mir-30c-1,bdi-mir-30c-2,bta-mir-30c,bta-mir-30f,cfa-mir-30c-1,cfa-mir-30c-2,cgo-mir-30c-1,cgo-mir-30c-2,cgr-mir-30c-1,cgr-mir-30c-2,cgu-mir-30c-1,cgu-mir-30c-2,chi-mir-30c,chi-mir-30f,cja-mir-30c,cli-mir-30c-1,cli-mir-30c-2,cpi-mir-30c-1,cpi-mir-30c-2,cpo-mir-30c-1,cpo-mir-30c-2,dma-mir-30c,dno-mir-30c-1,dno-mir-3…	6393	2024	3126	6735	23710	3335	5785	2310	2700	987	2464	6241	4886	1787	1955	1554	9300.44	4377.45	8607.63	6809.02	6161.09	6989.69	7288.1	8428.75	4496.39	1690.03	4453.32	7939.26	8387.13	5871.65	7030.76	6706.8	False
a302	TGTAAACATCCTACACTC	dre-miR-30ba-5p,dre-miR-30c-5p	abu-miR-30b,abu-miR-30c,abu-miR-30d,aca-miR-30b-5p,aca-miR-30c-5p,age-miR-30b,ami-miR-30b-5p,ami-miR-30c-5p,bdi-miR-30bb-5p,bdi-miR-30c-1-5p,bdi-miR-30c-2-5p,bta-miR-30b-5p,bta-miR-30c,ccr-miR-30b,cfa-miR-30b,cfa-miR-30c,cgo-miR-30bb-5p,cgo-miR-30c-1-5p,cgo-miR-30c-2-5p,cgr-miR-30b-5p,cgr-miR-30c-2,cgu-miR-30bb-5p,cgu-miR-30c-1-5p,cgu-miR-30c-2-5p,chi-miR-30b-5p,chi-miR-30c-5p,cja-miR-30b,cja-miR…			dre-mir-30ba,dre-mir-30c-1,dre-mir-30c-2	abu-mir-30b,abu-mir-30c,abu-mir-30d,aca-mir-30b,aca-mir-30c-1,aca-mir-30c-2,age-mir-30b,ami-mir-30b,ami-mir-30c-1,ami-mir-30c-2,bdi-mir-30bb,bdi-mir-30c-1,bdi-mir-30c-2,bta-mir-30b,bta-mir-30c,ccr-mir-30b,cfa-mir-30b,cfa-mir-30c-1,cfa-mir-30c-2,cgo-mir-30bb,cgo-mir-30c-1,cgo-mir-30c-2,cgr-mir-30b,cgr-mir-30c-1,cgr-mir-30c-2,cgu-mir-30bb,cgu-mir-30c-1,cgu-mir-30c-2,chi-mir-30b,chi-mir-30c,cja-mir-…	4	6	3	7	27	5	12	2	9	11	12	6	6	5	2	6	5.81914	12.9766	8.26069	7.07693	7.01601	10.4793	15.1179	7.29762	14.988	18.8351	21.6882	7.63268	10.2994	16.4288	7.19259	25.895	False
a305	TGTAAACATCCTTGACTGGAAGCT	dre-miR-30e-5p	abu-miR-30a-5p,aca-miR-30e-5p,ami-miR-30e-5p,bdi-miR-30e-5p,bta-miR-30e-5p,cgo-miR-30e-5p,cgr-miR-30e-5p,cgu-miR-30e-5p,chi-miR-30e-5p,cja-miR-30e,cli-miR-30e-5p,cpi-miR-30e-5p,cpo-miR-30e-5p,dno-miR-30e-5p,eca-miR-30e,gac-miR-30e-5p,gga-miR-30e-5p,ggo-miR-30e,gmo-miR-30e-5p,hsa-miR-30e-5p,loc-miR-30e-5p,mdo-miR-30d-5p,mml-miR-30e-5p,mmr-miR-30e,mmu-miR-30e-5p,mze-miR-30a,nbr-miR-30a,nle-miR-30e,…			dre-mir-30e-1,dre-mir-30e-2	abu-mir-30a-1,abu-mir-30a-2,aca-mir-30e,ami-mir-30e,bdi-mir-30e-1,bdi-mir-30e-2,bta-mir-30e,cfa-mir-30e,cgo-mir-30e-1,cgo-mir-30e-2,cgr-mir-30e,cgu-mir-30e-1,cgu-mir-30e-2,chi-mir-30e,cja-mir-30e,cli-mir-30e,cpi-mir-30e,cpo-mir-30e,dma-mir-30e,dno-mir-30e,eca-mir-30e,efu-mir-30e,gac-mir-30e-1,gac-mir-30e-2,gga-mir-30e,ggo-mir-30e,gmo-mir-30e-1,gmo-mir-30e-2,hsa-mir-30e,ipu-mir-30e,loc-mir-30e-1,l…	10871	4542	5678	11533	39745	5927	11320	3803	6341	3642	8322	15602	9127	4089	3983	3706	15815	9823.3	15634.7	11659.8	10327.8	12422.2	14261.2	13876.4	10559.9	6236.14	15040.8	19847.5	15667.1	13435.5	14324	15994.5	False
a153	CTTTCAGTCGGATGTTTGCAGC	dre-miR-30e-3p	abu-miR-30a-3p,aca-miR-30a-3p,ami-miR-30a-3p,bdi-miR-30e-3p,cgo-miR-30e-3p,cgr-miR-30a-3p,cgu-miR-30e-3p,chi-miR-30a-3p,cli-miR-30a-3p,cli-miR-30e-3p,cpi-miR-30a-3p,cpo-miR-30a-3p,dno-miR-30a-3p,efu-miR-30a,gac-miR-30e-3p,gga-miR-30a-3p,ggo-miR-30a-3p,gmo-miR-30e-3p,hsa-miR-30a-3p,ipu-miR-30e,loc-miR-30e-3p,mdo-miR-30a-3p,mml-miR-30a-3p,mmu-miR-30a-3p,oan-miR-30a-3p,oar-miR-30a-3p,ocu-miR-30a-3p,…			dre-mir-30e-1,dre-mir-30e-2	abu-mir-30a-1,abu-mir-30a-2,aca-mir-30a,ami-mir-30a,bdi-mir-30e-1,bdi-mir-30e-2,bta-mir-30a,cfa-mir-30a,cgo-mir-30e-1,cgo-mir-30e-2,cgr-mir-30a,cgu-mir-30e-1,cgu-mir-30e-2,chi-mir-30a,cja-mir-30a,cli-mir-30a,cli-mir-30e,cpi-mir-30a,cpo-mir-30a,dma-mir-30a,dno-mir-30a,efu-mir-30a,gac-mir-30e-1,gac-mir-30e-2,gga-mir-30a,ggo-mir-30a,gmo-mir-30e-1,gmo-mir-30e-2,hsa-mir-30a,ipu-mir-30e,loc-mir-30e-1,l…	1557	736	607	1448	5378	870	1445	538	655	596	726	1298	753	354	299	208	2265.1	1591.8	1671.41	1463.91	1397.48	1823.4	1820.45	1963.06	1090.79	1020.52	1312.14	1651.2	1292.57	1163.16	1075.29	897.693	False
a211	TAGCACCATTTGAAATCAGTGT	dre-miR-29b-3p	abu-miR-29b,aca-miR-29b,age-miR-29b,aja-miR-29b,ami-miR-29b-3p,bbe-miR-29b-3p,bdi-miR-29b-1a/2a-3p,bta-miR-29b,ccr-miR-29b,cfa-miR-29b,cgo-miR-29b-1a/2a-3p,cgr-miR-29b-3p,cgu-miR-29b-1a-1/2a-3p,chi-miR-29b-3p,cja-miR-29b,cli-miR-29b-3p,cpi-miR-29b-3p,cpo-miR-29b-3p,dno-miR-29b-3p,eca-miR-29b,efu-miR-29b,fru-miR-29b,gac-miR-29b-1a/2a-3p,gga-miR-29b-3p,ggo-miR-29b,gmo-miR-29b-3p,hsa-miR-29b-3p,lla-…			dre-mir-29b-1a,dre-mir-29b-1b,dre-mir-29b-2a	abu-mir-29b-1,abu-mir-29b-2,aca-mir-29b-1,aca-mir-29b-2,age-mir-29b,aja-mir-29b,ami-mir-29b-1,ami-mir-29b-2,bbe-mir-29b,bdi-mir-29b-1a-1,bdi-mir-29b-1a-2,bdi-mir-29b-2a,bfl-mir-29b,bta-mir-29b-1,bta-mir-29b-2,ccr-mir-29b,cfa-mir-29b-1,cfa-mir-29b-2,cgo-mir-29b-1a-1,cgo-mir-29b-1a-2,cgo-mir-29b-2a,cgr-mir-29b,cgr-mir-29b-2,cgu-mir-29b-1a-1,cgu-mir-29b-2a,chi-mir-29b,cja-mir-29b-1,cja-mir-29b-2,cli…	82	75	47	60	219	49	330	34	64	28	43	46	74	28	10	9	119.292	162.208	129.417	60.6594	56.9076	102.697	415.743	124.06	106.581	47.944	77.7162	58.5172	127.026	92.0012	35.9629	38.8425	False
a136	TAGCACCATTTGAAATCGGTTA	dre-miR-29a-3p	abu-miR-29a,abu-miR-29d,aca-miR-29a-3p,aja-miR-29c,ami-miR-29a-3p,bdi-miR-29a/b-1b-3p,bta-miR-29c,ccr-miR-29a,cfa-miR-29c,cgo-miR-29a-3p,cgo-miR-29b-1b-3p,cgr-miR-29c-3p,cgu-miR-29a-3b-3p,cgu-miR-29b-1a-2/1b-3p,cja-miR-29c,cli-miR-29a-3p,cpi-miR-29a-3p,cpo-miR-29c-3p,dno-miR-29c-3p,eca-miR-29c,efu-miR-29c,fru-miR-29a,gga-miR-29a-3p,gga-miR-29c-3p,ggo-miR-29c,gmo-miR-29a-3p,gmo-miR-29d-3p,hsa-miR-…			dre-mir-29a-1,dre-mir-29a-2,dre-mir-29a-3a	abu-mir-29a-1,abu-mir-29a-2,abu-mir-29a-3,abu-mir-29d,aca-mir-29a-1,aca-mir-29a-2,aja-mir-29c,ami-mir-29a-1,ami-mir-29a-2,bdi-mir-29a-1,bdi-mir-29a-3a-1,bdi-mir-29a-3a-2,bdi-mir-29a-3b,bdi-mir-29b-1b,bta-mir-29c,ccr-mir-29a,cfa-mir-29c-1,cfa-mir-29c-2,cgo-mir-29a-1,cgo-mir-29a-3a-1,cgo-mir-29a-3a-2,cgo-mir-29a-3b,cgo-mir-29b-1b,cgr-mir-29c,cgu-mir-29a-3b,cgu-mir-29b-1a-2,cgu-mir-29b-1b,cja-mir-29…	222	161	138	228	1001	167	569	124	203	121	216	236	228	86	92	81	322.962	348.206	379.992	230.506	260.112	350.009	716.841	452.452	338.062	207.186	390.388	300.219	391.377	282.575	330.859	349.582	False
a325	TTCACAGTGGCTAAGTTCAGT	dre-miR-27e-1-3p	abu-miR-27e,bdi-miR-27e-3p,cgo-miR-27e-3p,cgu-miR-27e-3p,fru-miR-27e,gac-miR-27e-3p,gmo-miR-27a-3p,ipu-miR-27e,loc-miR-27e-3p,mze-miR-27e,nbr-miR-27e,ola-miR-27e-3p,oni-miR-27e,pny-miR-27e,ssa-miR-27c-3p,tni-miR-27e			dre-mir-27e-1	abu-mir-27e-1,abu-mir-27e-2,bdi-mir-27e-1,bdi-mir-27e-2,cgo-mir-27e-1,cgo-mir-27e-2,cgu-mir-27e-1,cgu-mir-27e-2,fru-mir-27e,gac-mir-27e-1,gac-mir-27e-2,gmo-mir-27a-1,gmo-mir-27a-2,ipu-mir-27e,loc-mir-27e,mze-mir-27e-1,mze-mir-27e-2,nbr-mir-27e-1,nbr-mir-27e-2,ola-mir-27e-1,ola-mir-27e-2,oni-mir-27e-1,oni-mir-27e-2,pny-mir-27e-1,pny-mir-27e-2,ssa-mir-27c-1,ssa-mir-27c-2,tni-mir-27e	313	124	183	434	2269	252	352	97	107	74	130	182	128	53	28	32	455.348	268.183	503.902	438.77	589.604	528.157	443.459	353.935	178.19	126.709	234.956	231.525	219.72	174.145	100.696	138.107	False
a330	TTCACAGTGGTTAAGTTCTGC	dre-miR-27c-3p	abu-miR-27c,bdi-miR-27c-1-3p,ccr-miR-27c-3p,cgo-miR-27c-1-3p,cgu-miR-27c-1-3p,fru-miR-27c,gac-miR-27c-3p,gmo-miR-27c-3p,ipu-miR-27c,loc-miR-27c-3p,ola-miR-27c-3p,oni-miR-27c,ssa-miR-27d-3p,tni-miR-27c			dre-mir-27c	abu-mir-27c,bdi-mir-27c-1,ccr-mir-27c,cgo-mir-27c-1,cgu-mir-27c-1,fru-mir-27c,gac-mir-27c,gmo-mir-27c,ipu-mir-27c,loc-mir-27c,ola-mir-27c,oni-mir-27c,ssa-mir-27d,tni-mir-27c	1207	409	631	1824	7197	734	1344	387	2215	1194	2347	2413	2167	1144	1504	1286	1755.92	884.573	1737.5	1844.05	1870.16	1538.36	1693.21	1412.09	3688.7	2044.47	4241.86	3069.61	3719.79	3758.9	5408.83	5550.16	False
a328	TTCACAGTGGCTAAGTTCTGC	dre-miR-27b-3p	abu-miR-27b,aca-miR-27b-3p,ami-miR-27b-3p,bta-miR-27b,cfa-miR-27b,cgo-miR-27b-3p,cgr-miR-27b-3p,cgu-miR-27b-3p,chi-miR-27b-3p,cja-miR-27b,cli-miR-27b-3p,cpi-miR-27b-3p,cpo-miR-27b-3p,dma-miR-27b,dno-miR-27b-3p,eca-miR-27b,efu-miR-27b,fru-miR-27b,gac-miR-27b-3p,gga-miR-27b-3p,ggo-miR-27b,gmo-miR-27b-3p,hsa-miR-27b-3p,ipu-miR-27b,loc-miR-27b/d-3p,mdo-miR-27b-3p,mml-miR-27b-3p,mmr-miR-27b,mmu-miR-27…			dre-mir-27b	abu-mir-27b,aca-mir-27b,ami-mir-27b,bdi-mir-27b,bta-mir-27b,cfa-mir-27b,cgo-mir-27b,cgr-mir-27b,cgu-mir-27b,chi-mir-27b,cja-mir-27b,cli-mir-27b,cpi-mir-27b,cpo-mir-27b,dma-mir-27b,dno-mir-27b,eca-mir-27b,efu-mir-27b,fru-mir-27b,gac-mir-27b,gga-mir-27b,ggo-mir-27b,gmo-mir-27b,hsa-mir-27b,ipu-mir-27b,loc-mir-27b/d,mdo-mir-27b,mml-mir-27b,mmr-mir-27b,mmu-mir-27b,mze-mir-27b,nbr-mir-27b,nle-mir-27b,o…	4515	3326	2650	6110	68068	3899	6041	1529	4359	4618	5133	4822	4217	2308	1739	1345	6568.35	7193.37	7296.94	6177.15	17687.6	8171.76	7610.61	5579.03	7259.17	7907.33	9277.15	6134.13	7238.75	7583.52	6253.96	5804.79	False
a327	TTCACAGTGGCTAAGTTCT	dre-miR-27b-3p,dre-miR-27d-3p	abu-miR-27b,aca-miR-27b-3p,ami-miR-27b-3p,bdi-miR-27b/d-3p,bta-miR-27b,ccr-miR-27d,cfa-miR-27b,cgo-miR-27b-3p,cgo-miR-27d-3p,cgr-miR-27b-3p,cgu-miR-27b-3p,cgu-miR-27d-3p,chi-miR-27b-3p,cja-miR-27b,cli-miR-27b-3p,cpi-miR-27b-3p,cpo-miR-27b-3p,dma-miR-27b,dno-miR-27b-3p,eca-miR-27b,efu-miR-27b,fru-miR-27b,gac-miR-27b-3p,gga-miR-27b-3p,ggo-miR-27b,gmo-miR-27b-3p,hsa-miR-27b-3p,ipu-miR-27b,ipu-miR-27…			dre-mir-27b,dre-mir-27d	abu-mir-27b,aca-mir-27b,ami-mir-27b,bdi-mir-27b,bdi-mir-27d,bta-mir-27b,ccr-mir-27d,cfa-mir-27b,cgo-mir-27b,cgo-mir-27d,cgr-mir-27b,cgu-mir-27b,cgu-mir-27d,chi-mir-27b,cja-mir-27b,cli-mir-27b,cpi-mir-27b,cpo-mir-27b,dma-mir-27b,dno-mir-27b,eca-mir-27b,efu-mir-27b,fru-mir-27b,gac-mir-27b,gga-mir-27b,ggo-mir-27b,gmo-mir-27b,hsa-mir-27b,ipu-mir-27b,ipu-mir-27d,loc-mir-27b/d,mdo-mir-27b,mml-mir-27b,m…	123	115	56	139	2086	115	151	56	75	58	91	99	79	36	31	41	178.939	248.719	154.199	140.528	542.051	241.024	190.234	204.333	124.9	99.3125	164.469	125.939	135.609	118.287	111.485	176.949	False
a326	TTCACAGTGGCTAAGTTCCGC	dre-miR-27a-3p	abu-miR-27a,aca-miR-27a-3p,age-miR-27a,ami-miR-27a-3p,bdi-miR-27a-3p,bta-miR-27a-3p,ccr-miR-27a,cfa-miR-27a,cgo-miR-27a-3p,cgr-miR-27a-3p,cgu-miR-27a-3p,chi-miR-27a-3p,cja-miR-27a,cpi-miR-27a-3p,cpo-miR-27a-3p,dno-miR-27a-3p,eca-miR-27a,gac-miR-27a-3p,ggo-miR-27a,gmo-miR-27d-3p,hsa-miR-27a-3p,ipu-miR-27a,lca-miR-27a,loc-miR-27a-3p,mdo-miR-27a-3p,mml-miR-27a-3p,mmu-miR-27a-3p,mne-miR-27a,mze-miR-2…			dre-mir-27a	abu-mir-27a,aca-mir-27a,age-mir-27a,ami-mir-27a,bdi-mir-27a,bta-mir-27a,ccr-mir-27a,cfa-mir-27a,cgo-mir-27a,cgr-mir-27a,cgu-mir-27a,chi-mir-27a,cja-mir-27a,cpi-mir-27a,cpo-mir-27a,dno-mir-27a,eca-mir-27a,efu-mir-27a,gac-mir-27a,ggo-mir-27a,gmo-mir-27d,hsa-mir-27a,ipu-mir-27a,lca-mir-27a,loc-mir-27a,mdo-mir-27a,mml-mir-27a,mmu-mir-27a,mne-mir-27a,mze-mir-27a,nbr-mir-27a,oan-mir-27a,oar-mir-27a,oga…	58	27	41	143	727	47	105	11	27	66	44	48	39	11	14	28	84.3775	58.3948	112.896	144.572	188.912	98.5054	132.282	40.1369	44.9639	113.011	79.5236	61.0615	66.946	36.1433	50.3481	120.843	False
a324	TTCACAGTGGCTAAGTTC	dre-miR-27a-3p,dre-miR-27b-3p,dre-miR-27d-3p,dre-miR-27e-1-3p	abu-miR-27a,abu-miR-27b,abu-miR-27d-3p,abu-miR-27e,aca-miR-27a-3p,aca-miR-27b-3p,age-miR-27a,ami-miR-27a-3p,ami-miR-27b-3p,bdi-miR-27a-3p,bdi-miR-27b/d-3p,bdi-miR-27e-3p,bta-miR-27a-3p,bta-miR-27b,ccr-miR-27a,ccr-miR-27d,cfa-miR-27a,cfa-miR-27b,cgo-miR-27a-3p,cgo-miR-27b-3p,cgo-miR-27d-3p,cgo-miR-27e-3p,cgr-miR-27a-3p,cgr-miR-27b-3p,cgu-miR-27a-3p,cgu-miR-27b-3p,cgu-miR-27d-3p,cgu-miR-27e-3p,chi-…			dre-mir-27a,dre-mir-27b,dre-mir-27d,dre-mir-27e-1	abu-mir-27a,abu-mir-27b,abu-mir-27d,abu-mir-27e-1,abu-mir-27e-2,aca-mir-27a,aca-mir-27b,age-mir-27a,ami-mir-27a,ami-mir-27b,bdi-mir-27a,bdi-mir-27b,bdi-mir-27d,bdi-mir-27e-1,bdi-mir-27e-2,bta-mir-27a,bta-mir-27b,ccr-mir-27a,ccr-mir-27d,cfa-mir-27a,cfa-mir-27b,cgo-mir-27a,cgo-mir-27b,cgo-mir-27d,cgo-mir-27e-1,cgo-mir-27e-2,cgr-mir-27a,cgr-mir-27b,cgu-mir-27a,cgu-mir-27b,cgu-mir-27d,cgu-mir-27e-1,c…	12	8	12	28	157	9	26	6	8	5	13	14	12	3	2	2	17.4574	17.3022	33.0427	28.3077	40.7968	18.8627	32.7555	21.8929	13.3226	8.56142	23.4956	17.8096	20.5988	9.85727	7.19259	8.63167	False
a323	TTCAAGTAATCCAGGATAGGTT	dre-miR-26b-5p	abu-miR-26b,bdi-miR-26a-1b-5p,bta-miR-26b,cfa-miR-26b,cgo-miR-26a-1b-5p,cgr-miR-26b-5p,cgu-miR-26a-1b-5p,chi-miR-26b-5p,cja-miR-26b,cpo-miR-26b-5p,dma-miR-26b,dno-miR-26b-5p,efu-miR-26b,gmo-miR-26b-5p,ipu-miR-26b,mmr-miR-26b,mze-miR-26b,nbr-miR-26b,ocu-miR-26b-5p,oga-miR-26b,ola-miR-26a-1b-5p,oni-miR-26b,pal-miR-26b-5p,pha-miR-26b,pma-miR-26b-5p,pny-miR-26b,ppa-miR-26b,ssa-miR-26b-5p,ssc-miR-26b-…			dre-mir-26b	abu-mir-26b,bdi-mir-26a-1b,bta-mir-26b,cfa-mir-26b,cgo-mir-26a-1b,cgr-mir-26b,cgu-mir-26a-1b,chi-mir-26b,cja-mir-26b,cpo-mir-26b,dma-mir-26b,dno-mir-26b,efu-mir-26b,gac-mir-26a-1b,ggo-mir-26b,gmo-mir-26b,hsa-mir-26b,ipu-mir-26b,mml-mir-26b,mmr-mir-26b,mmu-mir-26b,mze-mir-26b,nbr-mir-26b,oar-mir-26b,ocu-mir-26b,oga-mir-26b,ola-mir-26a-1b,oni-mir-26b,pal-mir-26b,pha-mir-26b,pma-mir-26b,pny-mir-26b,…	4931	1213	1760	5299	20127	2564	12638	1472	1813	902	2246	3510	3273	1435	1743	1545	7173.54	2623.44	4846.27	5357.24	5230.04	5373.79	15921.7	5371.05	3019.24	1544.48	4059.32	4465.12	5618.32	4715.06	6268.34	6667.96	False
a322	TTCAAGTAATCCAGGATAGGCT	dre-miR-26a-5p	abu-miR-26a,aca-miR-26-3-5p,ami-miR-26-5p,bdi-miR-26-1a/2/3/b-5p,bta-miR-26a,ccr-miR-26a,cfa-miR-26a,cgo-miR-26-1a/2/3/b-5p,cgu-miR-26a-1a/2/3/b-5p,chi-miR-26a-5p,cja-miR-26a,cli-miR-26-5p,cpi-miR-26-5p,cpo-miR-26a-5p,dma-miR-26a,dno-miR-26a-5p,eca-miR-26a,efu-miR-26a,efu-miR-26c,fru-miR-26,gga-miR-26a-2-5p,gga-miR-26a-5p,ggo-miR-26a,gmo-miR-26a-5p,hhi-miR-26,hsa-miR-26a-5p,ipu-miR-26a,lla-miR-26…			dre-mir-26a-1a,dre-mir-26a-2,dre-mir-26a-3	abu-mir-26a-1,abu-mir-26a-2,abu-mir-26a-3,abu-mir-26a-4,aca-mir-26-1,aca-mir-26-2,aca-mir-26-3,ami-mir-26-1,ami-mir-26-2,bdi-mir-26a-1a,bdi-mir-26a-2,bdi-mir-26a-3,bdi-mir-26b,bta-mir-26a-1,bta-mir-26a-2,ccr-mir-26a,cfa-mir-26a-1,cfa-mir-26a-2,cgo-mir-26a-1a,cgo-mir-26a-2,cgo-mir-26a-3,cgo-mir-26b,cgr-mir-26a-1,cgr-mir-26a-2,cgu-mir-26a-1a,cgu-mir-26a-2,cgu-mir-26a-3,cgu-mir-26b,chi-mir-26a,cja-m…	21144	10426	8950	28056	110737	13947	20445	6494	11369	5908	13289	19561	16976	6816	7768	6996	30760	22549	24644.4	28364.3	28775.2	29231	25757.2	23695.4	18933.1	10116.2	24017.9	24883.8	29140.4	22395.7	27936	30193.6	False
a321	TTCAAGTAATCCAGGATAGG	dre-miR-26a-5p,dre-miR-26b-5p	abu-miR-26a,abu-miR-26b,aca-miR-26-3-5p,aca-miR-26-5p,ami-miR-26-5p,bdi-miR-26-1a/2/3/b-5p,bdi-miR-26a-1b-5p,bta-miR-26a,ccr-miR-26a,cfa-miR-26a,cgo-miR-26-1a/2/3/b-5p,cgo-miR-26a-1b-5p,cgr-miR-26a-2,cgu-miR-26a-1a/2/3/b-5p,cgu-miR-26a-1b-5p,chi-miR-26a-5p,cja-miR-26a,cli-miR-26-5p,cpi-miR-26-5p,cpo-miR-26a-5p,dma-miR-26a,dno-miR-26a-5p,eca-miR-26a,efu-miR-26a,efu-miR-26c,fru-miR-26,gac-miR-26-5p…			dre-mir-26a-1a,dre-mir-26a-2,dre-mir-26a-3,dre-mir-26b	abu-mir-26a-1,abu-mir-26a-2,abu-mir-26a-3,abu-mir-26a-4,abu-mir-26b,aca-mir-26-1,aca-mir-26-2,aca-mir-26-3,ami-mir-26-1,ami-mir-26-2,bdi-mir-26a-1a,bdi-mir-26a-1b,bdi-mir-26a-2,bdi-mir-26a-3,bdi-mir-26b,bta-mir-26a-1,bta-mir-26a-2,ccr-mir-26a,cfa-mir-26a-1,cfa-mir-26a-2,cgo-mir-26a-1a,cgo-mir-26a-1b,cgo-mir-26a-2,cgo-mir-26a-3,cgo-mir-26b,cgr-mir-26a-1,cgr-mir-26a-2,cgu-mir-26a-1a,cgu-mir-26a-1b,…	250	378	127	318	1596	173	512	142	132	60	127	254	238	93	100	116	363.696	817.527	349.702	321.495	414.724	362.584	645.031	518.131	219.823	102.737	229.534	323.117	408.542	305.575	359.629	500.637	False
a118	CATTGCACTTGTCTCGGTCTGA	dre-miR-25-3p	abu-miR-25,aja-miR-25,bdi-miR-25-3p,bta-miR-25,ccr-miR-25,cfa-miR-25,cgo-miR-25-3p,cgr-miR-25-3p,cgu-miR-25-3p,chi-miR-25-3p,cja-miR-25,cpo-miR-25-3p,dma-miR-25,dno-miR-25-3p,eca-miR-25,efu-miR-25,fru-miR-25,ggo-miR-25,gmo-miR-25-3p,hsa-miR-25-3p,ipu-miR-25,lla-miR-25,loc-miR-25-3p,mdo-miR-25,mml-miR-25,mmu-miR-25-3p,mne-miR-25,mze-miR-25,nbr-miR-25,nle-miR-25,oar-miR-25,ocu-miR-25-3p,oga-miR-25,…			dre-mir-25	abu-mir-25,aja-mir-25,bdi-mir-25,bta-mir-25,ccr-mir-25,cfa-mir-25,cgo-mir-25,cgr-mir-25,cgu-mir-25,chi-mir-25,cja-mir-25,cpo-mir-25,dma-mir-25,dno-mir-25,eca-mir-25,efu-mir-25,fru-mir-25,ggo-mir-25,gmo-mir-25,hsa-mir-25,ipu-mir-25,lla-mir-25,loc-mir-25,mdo-mir-25,mml-mir-25,mmu-mir-25,mne-mir-25,mze-mir-25,nbr-mir-25,nle-mir-25,oar-mir-25,ocu-mir-25,oga-mir-25,ola-mir-25,oni-mir-25,pal-mir-25,pha…	5843	2025	3003	6855	14211	3037	5716	2189	3507	2054	2938	3626	3619	3139	2698	2353	8500.31	4379.61	8268.95	6930.34	3692.76	6365.13	7201.17	7987.24	5840.31	3517.03	5310.01	4612.69	6212.25	10314	9702.8	10155.2	False
a297	TGGCTCAGTTCAGCAGGAAC	dre-miR-24-3p	abu-miR-24a,abu-miR-24b-3p,aca-miR-24-3p,ami-miR-24-3p,bdi-miR-24-3p,bta-miR-24-3p,ccr-miR-24,cfa-miR-24,cgo-miR-24-1/2/3/4a-3p,cgo-miR-24-6-3p,cgr-miR-24-3p,cgu-miR-24-1-3p,cgu-miR-24-2/3/4a-3p,cgu-miR-24-6-3p,chi-miR-24-3p,cja-miR-24,cpi-miR-24-3p,cpo-miR-24-3p,dma-miR-24,dno-miR-24a-3p,dno-miR-24b-3p,eca-miR-24,fru-miR-24-3p,gac-miR-24-3p,gga-miR-24-3p,ggo-miR-24,gmo-miR-24a-3p,hsa-miR-24-3p,i…			dre-mir-24-1,dre-mir-24-2,dre-mir-24-3,dre-mir-24-4a,dre-mir-24-6	abu-mir-24a-1,abu-mir-24a-2,abu-mir-24a-3,abu-mir-24a-4,abu-mir-24b,aca-mir-24-1,aca-mir-24-2,ami-mir-24-1,ami-mir-24-2,bdi-mir-24-1,bdi-mir-24-2,bdi-mir-24-3,bdi-mir-24-4a,bdi-mir-24-6,bta-mir-24-1,bta-mir-24-2,ccr-mir-24,cfa-mir-24-1,cfa-mir-24-2,cgo-mir-24-1,cgo-mir-24-2,cgo-mir-24-3,cgo-mir-24-4a,cgo-mir-24-6,cgr-mir-24,cgr-mir-24-1,cgu-mir-24-1,cgu-mir-24-2,cgu-mir-24-3,cgu-mir-24-4a,cgu-mir…	548	352	302	984	8599	433	940	182	454	400	514	511	454	233	196	168	797.222	761.295	831.576	994.815	2234.47	907.508	1184.24	664.083	756.059	684.914	928.98	650.05	779.32	765.581	704.874	725.06	False
a86	ATCACATTGCCAGGGATTACC	dre-miR-23b-3p	abu-miR-23b,aca-miR-23b-3p,ami-miR-23b-3p,bdi-miR-23b-1-3p,bdi-miR-23b-2-3p,bta-miR-10174-3p,bta-miR-23b-3p,ccr-miR-23b,cfa-miR-23b,cgo-miR-23b-1-3p,cgo-miR-23b-2-3p,cgr-miR-23b-3p,cgu-miR-23b-1-3p,cgu-miR-23b-2-3p,chi-miR-23b-3p,cja-miR-23b,cli-miR-23b-3p,cpi-miR-23b-3p,cpo-miR-23b-3p,dma-miR-23b,dno-miR-23b-3p,eca-miR-23b,efu-miR-23b,fru-miR-23b,gac-miR-23b-2-3p,gga-miR-23b-3p,ggo-miR-23b,gmo-m…			dre-mir-23b-1,dre-mir-23b-2	abu-mir-23b,aca-mir-23b,ami-mir-23b,bdi-mir-23b-1,bdi-mir-23b-2,bta-mir-10174,bta-mir-23b,ccr-mir-23b,cfa-mir-23b,cgo-mir-23b-1,cgo-mir-23b-2,cgr-mir-23b,cgu-mir-23b-1,cgu-mir-23b-2,chi-mir-23b,cja-mir-23b,cli-mir-23b,cpi-mir-23b,cpo-mir-23b,dma-mir-23b,dno-mir-23b,eca-mir-23b,efu-mir-23b,fru-mir-23b,gac-mir-23b-2,gga-mir-23b,ggo-mir-23b,gmo-mir-23b,hsa-mir-23b,ipu-mir-23b-1,ipu-mir-23b-2,loc-mir…	252	173	124	363	5244	204	335	85	273	159	269	375	303	139	119	110	366.606	374.159	341.442	366.99	1362.66	427.556	422.042	310.149	454.635	272.253	486.178	477.043	520.119	456.72	427.959	474.742	False
a87	ATCACATTGCCAGGGATTTCCA	dre-miR-23a-3p	abu-miR-23a,aca-miR-23a-3p,age-miR-23a,ami-miR-23a-3p,bdi-miR-23a-3p,bta-miR-23a,ccr-miR-23a,cfa-miR-23a,cgo-miR-23a-3p,cgr-miR-23a-3p,cgu-miR-23a-3p,chi-miR-23a,cja-miR-23a,cpi-miR-23a-3p,cpo-miR-23a-3p,dno-miR-23a-3p,eca-miR-23a,efu-miR-23a,fru-miR-23a,gac-miR-23a-3p,ggo-miR-23a,gmo-miR-23a-3p,hhi-miR-23a,hsa-miR-23a-3p,ipu-miR-23a,lca-miR-23a,loc-miR-23a-3p,mdo-miR-23a-3p,mml-miR-23a-3p,mmu-mi…			dre-mir-23a-1,dre-mir-23a-2,dre-mir-23a-3	abu-mir-23a-1,abu-mir-23a-2,abu-mir-23a-3,aca-mir-23a,age-mir-23a,ami-mir-23a,bdi-mir-23a-1,bdi-mir-23a-2,bdi-mir-23a-3,bta-mir-23a,ccr-mir-23a,cfa-mir-23a,cgo-mir-23a-1,cgo-mir-23a-2,cgo-mir-23a-3,cgr-mir-23a,cgu-mir-23a-1,cgu-mir-23a-2,cgu-mir-23a-3,chi-mir-23a,cja-mir-23a,cpi-mir-23a,cpo-mir-23a,dno-mir-23a,eca-mir-23a,efu-mir-23a,fru-mir-23a-1,fru-mir-23a-2,fru-mir-23a-3,gac-mir-23a-1,gac-mir…	399	184	244	681	3869	277	527	150	1370	627	1352	1869	1642	1079	1164	1099	580.459	397.95	671.869	688.485	1005.37	580.553	663.929	547.321	2281.5	1073.6	2443.54	2377.58	2818.6	3545.33	4186.09	4743.1	False
a85	ATCACATTGCCAGGGATT	dre-miR-23a-3p,dre-miR-23b-3p	abu-miR-23a,abu-miR-23b,aca-miR-23a-3p,aca-miR-23b-3p,age-miR-23a,ami-miR-23a-3p,ami-miR-23b-3p,bdi-miR-23a-3p,bdi-miR-23b-1-3p,bdi-miR-23b-2-3p,bta-miR-10174-3p,bta-miR-23a,bta-miR-23b-3p,ccr-miR-23a,ccr-miR-23b,cfa-miR-23a,cfa-miR-23b,cgo-miR-23a-3p,cgo-miR-23b-1-3p,cgo-miR-23b-2-3p,cgr-miR-23a-3p,cgr-miR-23b-3p,cgu-miR-23a-3p,cgu-miR-23b-1-3p,cgu-miR-23b-2-3p,chi-miR-23a,chi-miR-23b-3p,cja-miR…			dre-mir-23a-1,dre-mir-23a-2,dre-mir-23a-3,dre-mir-23b-1,dre-mir-23b-2	abu-mir-23a-1,abu-mir-23a-2,abu-mir-23a-3,abu-mir-23b,aca-mir-23a,aca-mir-23b,age-mir-23a,ami-mir-23a,ami-mir-23b,bdi-mir-23a-1,bdi-mir-23a-2,bdi-mir-23a-3,bdi-mir-23b-1,bdi-mir-23b-2,bta-mir-10174,bta-mir-23a,bta-mir-23b,ccr-mir-23a,ccr-mir-23b,cfa-mir-23a,cfa-mir-23b,cgo-mir-23a-1,cgo-mir-23a-2,cgo-mir-23a-3,cgo-mir-23b-1,cgo-mir-23b-2,cgr-mir-23a,cgr-mir-23b,cgu-mir-23a-1,cgu-mir-23a-2,cgu-mir…	14	13	10	26	232	15	26	12	31	21	36	31	20	21	23	10	20.367	28.116	27.5356	26.2858	60.2857	31.4379	32.7555	43.7857	51.6252	35.958	65.0647	39.4355	34.3313	69.0009	82.7148	43.1583	False
a21	AAGCTGCCAGTTGAAGAGCTGT	dre-miR-22b-3p	abu-miR-22c,bdi-miR-22b-3p,ccr-miR-22b,cgo-miR-22b-3p,cgu-miR-22b-3p,fru-miR-22b,gac-miR-22b-3p,ipu-miR-22b,loc-miR-22b-3p,mze-miR-22c,nbr-miR-22c,ola-miR-22b-3p,oni-miR-22c,pma-miR-22a-3p,pma-miR-22b-3p,pny-miR-22c,ssa-miR-22b-3p,tni-miR-22b			dre-mir-22b	abu-mir-22c,bdi-mir-22b,ccr-mir-22b,cgo-mir-22b,cgu-mir-22b,fru-mir-22b,gac-mir-22b,ipu-mir-22b,loc-mir-22b,mze-mir-22c,nbr-mir-22c,ola-mir-22b,oni-mir-22c,pma-mir-22a,pma-mir-22b,pny-mir-22c,ssa-mir-22b-1,ssa-mir-22b-2,tni-mir-22b	144	54	52	117	363	65	563	48	53	25	61	65	47	28	31	23	209.489	116.79	143.185	118.286	94.3263	136.231	709.282	175.143	88.2624	42.8071	110.249	82.6874	80.6785	92.0012	111.485	99.2642	False
a20	AAGCTGCCAGCTGAAGAACTGT	dre-miR-22a-3p	abu-miR-22a,abu-miR-22b,bdi-miR-22a-1-3p,bdi-miR-22a-2-3p,ccr-miR-22a,cgo-miR-22a-1-3p,cgo-miR-22a-2-3p,cgu-miR-22a-1-3p,cgu-miR-22a-2-3p,fru-miR-22a,gac-miR-22a-3p,gmo-miR-22a-3p,ipu-miR-22a,mze-miR-22a,mze-miR-22b,nbr-miR-22a,nbr-miR-22b,ola-miR-22a-1-3p,ola-miR-22a-2-3p,oni-miR-22a,oni-miR-22b,pny-miR-22a,pny-miR-22b,pol-miR-22-3p,ssa-miR-22a-3p,tni-miR-22a			dre-mir-22a-1,dre-mir-22a-2	abu-mir-22a,abu-mir-22b,bdi-mir-22a-1,bdi-mir-22a-2,ccr-mir-22a,cgo-mir-22a-1,cgo-mir-22a-2,cgu-mir-22a-1,cgu-mir-22a-2,fru-mir-22a,gac-mir-22a-1,gac-mir-22a-2,gmo-mir-22a-1,gmo-mir-22a-2,ipu-mir-22a,mze-mir-22a,mze-mir-22b,nbr-mir-22a,nbr-mir-22b,ola-mir-22a-1,ola-mir-22a-2,oni-mir-22a,oni-mir-22b,pny-mir-22a,pny-mir-22b,pol-mir-22,ssa-mir-22a,tni-mir-22a	56436	32746	29742	90892	322422	45494	63825	27579	73988	85416	86861	93168	62896	50978	41108	28891	82102.2	70822.1	81896.4	91890.9	83782	95349.1	80408.4	100631	123214	146257	156989	118520	107965	167501	147836	124689	False
a68	AGCTACATCTGGCTACTGGGTCT	dre-miR-222a-3p	abu-miR-222,aca-miR-222a-3p,age-miR-222,ami-miR-222a-3p,bdi-miR-222-3p,bta-miR-222,ccr-miR-222,cfa-miR-222,cgo-miR-222-3p,cgr-miR-222-3p,cgu-miR-222-3p,chi-miR-222-3p,cja-miR-222,cli-miR-222a-3p,cpi-miR-222a-3p,cpo-miR-222-3p,dma-miR-222,dno-miR-222-3p,eca-miR-222,fru-miR-222,gac-miR-222-3p,gga-miR-222a,ggo-miR-222,gmo-miR-222-3p,hsa-miR-222-3p,loc-miR-222a/c-3p,mdo-miR-222a,mml-miR-222-3p,mmr-mi…			dre-mir-222a	abu-mir-222-1,abu-mir-222-2,aca-mir-222a,age-mir-222,ami-mir-222a,bdi-mir-222a,bdi-mir-222c,bta-mir-222,ccr-mir-222,cfa-mir-222,cgo-mir-222a,cgo-mir-222c,cgr-mir-222,cgu-mir-222a,cgu-mir-222c,chi-mir-222,cja-mir-222-1,cja-mir-222-2,cli-mir-222a,cpi-mir-222a,cpo-mir-222,dma-mir-222,dno-mir-222,eca-mir-222,efu-mir-222,fru-mir-222,gac-mir-222a,gac-mir-222c,gga-mir-222a,ggo-mir-222,gmo-mir-222-1,gmo-…	843	532	352	1025	3299	409	980	246	722	571	818	706	708	467	337	241	1226.38	1150.59	969.254	1036.27	857.252	857.207	1234.63	897.607	1202.37	977.715	1478.42	898.113	1215.33	1534.45	1211.95	1040.12	False
a69	AGCTACATTGTCTGCTGGGTTT	dre-miR-221-3p	abu-miR-221,aca-miR-221-3p,ami-miR-221-3p,bdi-miR-221-3p,bta-miR-221,ccr-miR-221,cfa-miR-221,cgo-miR-221-3p,cgr-miR-221-3p,cgu-miR-221-3p,chi-miR-221-3p,cli-miR-221-3p,cpi-miR-221-3p,cpo-miR-221-3p,dma-miR-221,dno-miR-221-3p,eca-miR-221,fru-miR-221,gac-miR-221-3p,gga-miR-221-3p,ggo-miR-221,gmo-miR-221-3p,hsa-miR-221-3p,ipu-miR-221,loc-miR-221-3p,mdo-miR-221-3p,mml-miR-221-3p,mmr-miR-221,mmu-miR-2…			dre-mir-221a,dre-mir-221b	abu-mir-221-1,abu-mir-221-2,aca-mir-221,ami-mir-221,bdi-mir-221a,bdi-mir-221b,bta-mir-221,ccr-mir-221,cfa-mir-221,cgo-mir-221a,cgo-mir-221b,cgr-mir-221,cgu-mir-221a,cgu-mir-221b,chi-mir-221,cli-mir-221,cpi-mir-221,cpo-mir-221,dma-mir-221,dno-mir-221,eca-mir-221,efu-mir-221,fru-mir-221,gac-mir-221a,gac-mir-221b,gga-mir-221,ggo-mir-221,gmo-mir-221-1,gmo-mir-221-2,hsa-mir-221,ipu-mir-221-1,ipu-mir-2…	1807	822	800	2854	8687	1183	2300	557	1619	1018	1765	1964	1803	999	711	630	2628.8	1777.8	2202.85	2885.37	2257.34	2479.4	2897.6	2032.39	2696.17	1743.11	3189.98	2498.43	3094.97	3282.47	2556.97	2718.97	False
a277	TGATTGTCCAAACGCAATTCTT	dre-miR-219-5p	abu-miR-219-5p,aca-miR-219-5p,ami-miR-219a-5p,ami-miR-219b-5p,bbe-miR-219-5p,bfl-miR-219,bta-miR-219-5p,cfa-miR-219-5p,cgo-miR-219-5p,cgu-miR-219-5p,chi-miR-219,cpi-miR-219-5p,cpo-miR-219b-5p,dno-miR-219a-5p,dno-miR-219b-5p,eca-miR-219-5p,efu-miR-219,fru-miR-219,gac-miR-219-5p,gga-miR-219a,ggo-miR-219,hsa-miR-219a-5p,loc-miR-219-5p,mdo-miR-219-5p,mml-miR-219,mml-miR-219-5p,mmu-miR-219a-5p,mze-miR…			dre-mir-219-1,dre-mir-219-2,dre-mir-219-3,dre-mir-219-4	abu-mir-219-1,abu-mir-219-2,abu-mir-219-3,abu-mir-219-4,aca-mir-219-1,aca-mir-219-2,ami-mir-219a,ami-mir-219b,bbe-mir-219-1,bbe-mir-219-2,bfl-mir-219,bta-mir-219-1,bta-mir-219-2,cfa-mir-219-1,cfa-mir-219-2,cgo-mir-219-1,cgo-mir-219-2,cgo-mir-219-3,cgo-mir-219-4,cgu-mir-219-1,cgu-mir-219-2,cgu-mir-219-3,cgu-mir-219-4,chi-mir-219,cja-mir-219,cpi-mir-219-1,cpi-mir-219-2,cpo-mir-219b,dno-mir-219a,dno…	6	293	6	4	6	1	1	0	0	0	3	0	1	1	1	0	8.72871	633.692	16.5214	4.04396	1.55911	2.09586	1.25983	0	0	0	5.42206	0	1.71656	3.28576	3.59629	0	False
a343	TTGTGCTTGATCTAACCATGC	dre-miR-218b-5p	abu-miR-218b,bdi-miR-218b-5p,ccr-miR-218b,cgo-miR-218b-5p,cgu-miR-218b-5p,fru-miR-218b,gac-miR-218b-5p,ipu-miR-218b,mze-miR-218b,nbr-miR-218b,ola-miR-218b-5p,oni-miR-218b,pma-miR-218b,pny-miR-218b,tni-miR-218b			dre-mir-218b	abu-mir-218b,bdi-mir-218b,ccr-mir-218b,cgo-mir-218b,cgu-mir-218b,fru-mir-218b,gac-mir-218b,ipu-mir-218b,mze-mir-218b,nbr-mir-218b,ola-mir-218b,oni-mir-218b,pma-mir-218b,pny-mir-218b,tni-mir-218b	27	15	10	24	113	14	34	5	21	12	25	39	35	26	11	32	39.2792	32.4416	27.5356	24.2638	29.3633	29.342	42.8341	18.244	34.9719	20.5474	45.1839	49.6125	60.0798	85.4296	39.5592	138.107	False
a344	TTGTGCTTGATCTAACCATGTG	dre-miR-218a-5p	abu-miR-218a,aca-miR-218-5p,age-miR-218,ami-miR-218-5p,bdi-miR-218a-5p,bta-miR-218,ccr-miR-218a,cfa-miR-218,cgo-miR-218a-5p,cgr-miR-218a,cgu-miR-218a-5p,chi-miR-218,cja-miR-218,cli-miR-218-5p,cpi-miR-218-5p,cpo-miR-218-5p,dno-miR-218-5p,eca-miR-218,efu-miR-218a,efu-miR-218b,fru-miR-218a,gac-miR-218a-2-5p,gga-miR-218-5p,ggo-miR-218,gmo-miR-218a-5p,hsa-miR-218-5p,lca-miR-218,lla-miR-218,loc-miR-218…			dre-mir-218a-1,dre-mir-218a-2	abu-mir-218a-1,abu-mir-218a-2,aca-mir-218-1,aca-mir-218-2,age-mir-218,ami-mir-218-1,ami-mir-218-2,bdi-mir-218a-1,bdi-mir-218a-2,bta-mir-218-1,bta-mir-218-2,ccr-mir-218a,cfa-mir-218-1,cfa-mir-218-2,cgo-mir-218a-1,cgo-mir-218a-2,cgr-mir-218a,cgu-mir-218a-1,cgu-mir-218a-2,chi-mir-218,cja-mir-218,cli-mir-218-1,cli-mir-218-2,cpi-mir-218-1,cpi-mir-218-2,cpo-mir-218-1,cpo-mir-218-2,dno-mir-218-1,dno-mir…	810	330	343	900	3369	357	853	171	578	395	777	833	899	572	488	497	1178.38	713.714	944.472	909.891	875.442	748.222	1074.63	623.946	962.56	676.352	1404.31	1059.67	1543.19	1879.45	1754.99	2144.97	False
a342	TTGTGCTTGATCTAACCATG	dre-miR-218a-5p,dre-miR-218b-5p	abu-miR-218a,abu-miR-218b,aca-miR-218-5p,age-miR-218,ami-miR-218-5p,bdi-miR-218a-5p,bdi-miR-218b-5p,bta-miR-218,ccr-miR-218a,ccr-miR-218b,cfa-miR-218,cgo-miR-218a-5p,cgo-miR-218b-5p,cgr-miR-218a,cgu-miR-218a-5p,cgu-miR-218b-5p,chi-miR-218,cja-miR-218,cli-miR-218-5p,cpi-miR-218-5p,cpo-miR-218-5p,dno-miR-218-5p,eca-miR-218,efu-miR-218a,efu-miR-218b,fru-miR-218a,fru-miR-218b,gac-miR-218a-2-5p,gac-mi…			dre-mir-218a-1,dre-mir-218a-2,dre-mir-218b	abu-mir-218a-1,abu-mir-218a-2,abu-mir-218b,aca-mir-218-1,aca-mir-218-2,age-mir-218,ami-mir-218-1,ami-mir-218-2,bdi-mir-218a-1,bdi-mir-218a-2,bdi-mir-218b,bta-mir-218-1,bta-mir-218-2,ccr-mir-218a,ccr-mir-218b,cfa-mir-218-1,cfa-mir-218-2,cgo-mir-218a-1,cgo-mir-218a-2,cgo-mir-218b,cgr-mir-218a,cgu-mir-218a-1,cgu-mir-218a-2,cgu-mir-218b,chi-mir-218,cja-mir-218,cli-mir-218-1,cli-mir-218-2,cpi-mir-218-…	21	12	15	24	78	12	17	7	19	14	16	19	31	20	10	19	30.5505	25.9532	41.3034	24.2638	20.2685	25.1503	21.4171	25.5417	31.6412	23.972	28.9177	24.1702	53.2135	65.7151	35.9629	82.0008	False
a22	AAGGTCCAACCTCACATGTCCT	dre-miR-2188-5p	abu-miR-2188,ami-miR-2188-5p,bdi-miR-2188-5p,cgo-miR-2188-5p,cli-miR-2188-5p,cpi-miR-2188-5p,gac-miR-2188-5p,gga-miR-2188-5p,gmo-miR-2188-5p,ipu-miR-2188,loc-miR-2188-5p,mze-miR-2188,nbr-miR-2188,ola-miR-2188-5p,oni-miR-2188,pny-miR-2188,ssa-miR-2188-5p,tgu-miR-2188-5p			dre-mir-2188	abu-mir-2188,ami-mir-2188,bdi-mir-2188,cgo-mir-2188,cgu-mir-2188,cli-mir-2188,cpi-mir-2188,gac-mir-2188,gga-mir-2188,gmo-mir-2188,ipu-mir-2188,loc-mir-2188,mze-mir-2188,nbr-mir-2188,ola-mir-2188,oni-mir-2188,pny-mir-2188,ssa-mir-2188,tgu-mir-2188	996	454	267	602	3345	126	612	249	336	167	151	405	220	45	68	64	1448.97	981.898	735.201	608.616	869.205	264.078	771.014	908.554	559.55	285.952	272.91	515.206	377.644	147.859	244.548	276.213	False
a320	TTACAGGCTATGCTAATCTATG	dre-miR-2187a-3p	abu-miR-2187b-3p,gmo-miR-2187b-3p,loc-miR-2187-3p,ssa-miR-2187-3p			dre-mir-2187a	abu-mir-2187b,bdi-mir-2187b,cgo-mir-2187b,gac-mir-2187b,gmo-mir-2187b,ipu-mir-2187,loc-mir-2187,mze-mir-2187b,nbr-mir-2187b,oni-mir-2187b,pny-mir-2187b,ssa-mir-2187	37	7	13	29	107	36	57	16	3	0	3	8	7	1	1	1	53.827	15.1394	35.7963	29.3187	27.8042	75.451	71.8101	58.381	4.99599	0	5.42206	10.1769	12.016	3.28576	3.59629	4.31583	False
a319	TTAATTAGTATAGCCTGTTTT	dre-miR-2187a-5p	abu-miR-2187a,cgo-miR-2187a-5p,cgu-miR-2187a-5p,gac-miR-2187a-5p,gmo-miR-2187a-5p,ipu-miR-2187,mze-miR-2187a,nbr-miR-2187a,ola-miR-2187a-5p,oni-miR-2187a			dre-mir-2187a	abu-mir-2187a,bdi-mir-2187a,cgo-mir-2187a,cgu-mir-2187a,gac-mir-2187a,gmo-mir-2187a,ipu-mir-2187,mze-mir-2187a,nbr-mir-2187a,ola-mir-2187a,oni-mir-2187a,pny-mir-2187a	43	8	24	46	216	36	53	28	4	0	0	7	8	3	3	3	62.5557	17.3022	66.0855	46.5056	56.1281	75.451	66.7708	102.167	6.66132	0	0	8.9048	13.7325	9.85727	10.7889	12.9475	False
a200	TAATCTCTGCAGGCAACTGTGA	dre-miR-216b-5p	abu-miR-216b,bdi-miR-216b-5p,cgo-miR-216b-5p,cgu-miR-216b-5p,csa-miR-216b,fru-miR-216b,gac-miR-216b-5p,gmo-miR-216b-5p,ipu-miR-216b,loc-miR-216b-5p,mze-miR-216b,nbr-miR-216b,ola-miR-216b-5p,oni-miR-216b,pny-miR-216b,ssa-miR-216a-5p,tni-miR-216b			dre-mir-216b	abu-mir-216b,bdi-mir-216b-1,bdi-mir-216b-2,cgo-mir-216b-1,cgo-mir-216b-2,cgu-mir-216b-1,cgu-mir-216b-2,csa-mir-216b,fru-mir-216b,gac-mir-216b,gmo-mir-216b,ipu-mir-216b,loc-mir-216b,mze-mir-216b,nbr-mir-216b,ola-mir-216b-1,ola-mir-216b-2,oni-mir-216b,pny-mir-216b,ssa-mir-216a,tni-mir-216b	540	1244	641	1004	10024	661	1014	547	121	106	318	2354	1756	36	182	620	785.584	2690.49	1765.03	1015.03	2604.76	1385.36	1277.46	1995.9	201.505	181.502	574.739	2994.56	3014.29	118.287	654.526	2675.82	False
a199	TAATCTCAGCTGGCAACTGTGA	dre-miR-216a-1-5p	abu-miR-216a,aca-miR-216a,ami-miR-216a-5p,bbe-miR-216-5p,bdi-miR-216a-1-5p,bfl-miR-216-5p,bta-miR-216a,cfa-miR-216a,cgo-miR-216a-1-5p,cgo-miR-216a-2-5p,cgu-miR-216a-1-5p,cja-miR-216a,cli-miR-216a-5p,cpi-miR-216a-5p,cpo-miR-216a-5p,dno-miR-216a-5p,eca-miR-216a,fru-miR-216a,gac-miR-216a-1-5p,gac-miR-216a-2-5p,gga-miR-216a,ggo-miR-216,gmo-miR-216a-5p,hsa-miR-216a-5p,ipu-miR-216a,lca-miR-216,loc-miR-…			dre-mir-216a-1	abu-mir-216a,aca-mir-216a,ami-mir-216a,bbe-mir-216,bdi-mir-216a-1,bfl-mir-216,bta-mir-216a,cfa-mir-216a,cgo-mir-216a-1,cgo-mir-216a-2,cgu-mir-216a-1,cja-mir-216a,cli-mir-216a,cpi-mir-216a,cpo-mir-216a,dno-mir-216a,eca-mir-216a,fru-mir-216a,gac-mir-216a-1,gac-mir-216a-2,gga-mir-216a,ggo-mir-216,gmo-mir-216a,hsa-mir-216a,ipu-mir-216a,lca-mir-216,loc-mir-216a,mdo-mir-216,mml-mir-216a,mmu-mir-216a,mz…	98	204	114	222	2379	182	269	110	43	46	133	561	385	5	37	134	142.569	441.205	313.906	224.44	618.188	381.447	338.893	401.369	71.6091	78.7651	240.378	713.656	660.877	16.4288	133.063	578.322	False
a32	ACAGCAGGCACAGACAGGCAG	dre-miR-214a-3p	abu-miR-214,aca-miR-214-3p,age-miR-214,aja-miR-214,ami-miR-214-3p,bdi-miR-214-3p,bta-miR-214,ccr-miR-214,cfa-miR-214,cgo-miR-214-3p,cgr-miR-214-3p,cgu-miR-214-3p,chi-miR-214-3p,cja-miR-214,cli-miR-214-3p,cpi-miR-214-3p,cpo-miR-214-3p,dma-miR-214,dno-miR-214-3p,eca-miR-214,efu-miR-214,fru-miR-214,gac-miR-214a-3p,gga-miR-214,ggo-miR-214,gmo-miR-214-3p,hsa-miR-214-3p,ipu-miR-214,loc-miR-214-3p,mdo-m…			dre-mir-214a	abu-mir-214-1,abu-mir-214-2,aca-mir-214,age-mir-214,aja-mir-214,ami-mir-214,bdi-mir-214a,bdi-mir-214b,bta-mir-214,ccr-mir-214,cfa-mir-214,cgo-mir-214a,cgo-mir-214b,cgr-mir-214,cgu-mir-214a,cgu-mir-214b,chi-mir-214,cja-mir-214,cli-mir-214,cpi-mir-214,cpo-mir-214,dma-mir-214,dno-mir-214,eca-mir-214,efu-mir-214,fru-mir-214,gac-mir-214a,gga-mir-214,ggo-mir-214,gmo-mir-214-1,gmo-mir-214-2,hsa-mir-214,…	997	302	470	1571	8582	583	1016	233	345	295	404	435	397	222	256	206	1450.42	653.157	1294.17	1588.27	2230.05	1221.89	1279.98	850.173	574.538	505.124	730.171	553.37	681.476	729.438	920.651	889.062	False
a187	TAACAGTCTACAGTCATGGCT	dre-miR-212-3p	abu-miR-212-3p,ami-miR-212-3p,cgo-miR-212-3p,cgu-miR-212-3p,fru-miR-212,gac-miR-212-3p,gga-miR-212-3p,gmo-miR-212-3p,loc-miR-212-3p,mze-miR-212a,ola-miR-212-3p,oni-miR-212a-3p,oni-miR-212b,pny-miR-212,ssa-miR-212a-3p,ssa-miR-212b-3p,tni-miR-212,xtr-miR-212			dre-mir-212a,dre-mir-212b	abu-mir-212-1,abu-mir-212-2,ami-mir-212,bdi-mir-212a,bdi-mir-212b,cgo-mir-212a,cgo-mir-212b,cgu-mir-212a,cgu-mir-212b,cpi-mir-212,fru-mir-212,gac-mir-212a,gac-mir-212b,gga-mir-212,gmo-mir-212-1,gmo-mir-212-2,ipu-mir-212-1,ipu-mir-212-2,loc-mir-212,mze-mir-212a,mze-mir-212b,nbr-mir-212a,nbr-mir-212b,ola-mir-212a,ola-mir-212b,oni-mir-212a,oni-mir-212b,pbv-mir-212,pny-mir-212-1,pny-mir-212-2,ssa-mir…	1	14	2	5	10	4	2	3	0	0	0	0	0	0	0	0	1.45478	30.2788	5.50712	5.05495	2.59852	8.38344	2.51965	10.9464	0	0	0	0	0	0	0	0	False
a64	AGCCACTGACTAACGCACATTG	dre-miR-210-5p	abu-miR-210,aca-miR-210-5p,ami-miR-210-5p,bdi-miR-210-5p,cgo-miR-210-5p,cgu-miR-210-5p,cli-miR-210-5p,cpi-miR-210-5p,gac-miR-210-5p,gga-miR-210a-5p,gmo-miR-210-5p,loc-miR-210-5p,mdo-miR-210-5p,ola-miR-210-5p,pbv-miR-210-5p,xla-miR-210-5p			dre-mir-210	abu-mir-210,aca-mir-210,ami-mir-210,bdi-mir-210,ccr-mir-210,cgo-mir-210,cgu-mir-210,cli-mir-210,cpi-mir-210,fru-mir-210,gac-mir-210,gga-mir-210a,gmo-mir-210,ipu-mir-210,loc-mir-210,mdo-mir-210,oha-mir-210,ola-mir-210,oni-mir-210,pbv-mir-210,tni-mir-210,xla-mir-210,xtr-mir-210	160	85	93	229	566	139	171	66	75	39	74	168	73	33	33	39	232.766	183.835	256.081	231.517	147.076	291.325	215.43	240.821	124.9	66.7791	133.744	213.715	125.309	108.43	118.678	168.317	False
a218	TAGCTTATCAGACTGGTGTTGGC	dre-miR-21-5p	abu-miR-21,bdi-miR-21-5p,ccr-miR-21,cgo-miR-21-5p,cgu-miR-21-5p,fru-miR-21,gac-miR-21-5p,gmo-miR-21-5p,hhi-miR-21,ipu-miR-21,mmu-miR-21c,mze-miR-21,nbr-miR-21,ola-miR-21-5p,oni-miR-21,pny-miR-21,pol-miR-21-5p,ssa-miR-21a-5p,ssa-miR-21b-5p,tni-miR-21			dre-mir-21a,dre-mir-21b	abu-mir-21-1,abu-mir-21-2,bdi-mir-21a,bdi-mir-21b,ccr-mir-21,cgo-mir-21a,cgo-mir-21b,cgu-mir-21a,cgu-mir-21b,fru-mir-21,gac-mir-21a,gac-mir-21b,gmo-mir-21-1,gmo-mir-21-2,hhi-mir-21,ipu-mir-21-1,ipu-mir-21-2,loc-mir-21,mmu-mir-21c,mze-mir-21-1,mze-mir-21-2,nbr-mir-21-1,nbr-mir-21-2,ola-mir-21-1,ola-mir-21-2,oni-mir-21-1,oni-mir-21-2,pny-mir-21-1,pny-mir-21-2,pol-mir-21,ssa-mir-21a-1,ssa-mir-21a-2,…	42343	18227	22241	69360	256924	26174	38215	13046	104107	88607	42627	37003	30320	17670	8190	9960	61599.9	39420.8	61242	70122.3	66762.2	54857.1	48144.3	47602.4	173372	151720	77042.1	47072	52046.2	58059.3	29453.7	42985.7	False
a92	CAAAGTGCTCACAGTGCAGGTAG	dre-miR-20b-5p	abu-miR-20b,bdi-miR-20b-5p,bta-miR-20b,cfa-miR-20b,cgo-miR-20b-5p,cgu-miR-20b-5p,chi-miR-20b,gac-miR-20b-5p,loc-miR-20b-5p,mze-miR-20b,nbr-miR-20b,pny-miR-20b,ssa-miR-20b-5p,ssc-miR-20b			dre-mir-20b	abu-mir-20b,bdi-mir-20b,bta-mir-20b,cfa-mir-20b,cgo-mir-20b,cgu-mir-20b,chi-mir-20b,gac-mir-20b,loc-mir-20b,mze-mir-20b,nbr-mir-20b,pny-mir-20b,ssa-mir-20b,ssc-mir-20b-1,ssc-mir-20b-2	75	20	48	135	375	59	54	38	84	41	55	137	79	54	36	45	109.109	43.2554	132.171	136.484	97.4445	123.656	68.0306	138.655	139.888	70.2037	99.4045	174.28	135.609	177.431	129.467	194.212	False
a181	TAAAGTGCTTATAGTGCAGGTAG	dre-miR-20a-5p	abu-miR-20a,aca-miR-106-5p,aca-miR-20a-5p,age-miR-20,ami-miR-20a-5p,bdi-miR-20a-5p,bta-miR-20a,ccr-miR-20a-5p,cfa-miR-20a,cgo-miR-20a-5p,cgr-miR-20a,cgu-miR-20a-5p,chi-miR-20a-5p,cja-miR-20a,cli-miR-20a-5p,cpi-miR-20a-5p,cpo-miR-20a-5p,dno-miR-20a-5p,eca-miR-20a,efu-miR-20,fru-miR-20,gac-miR-20a-5p,gga-miR-20a-5p,ggo-miR-20a,gmo-miR-20a-5p,hsa-miR-20a-5p,lca-miR-20,lla-miR-20,loc-miR-20a-5p,mdo-m…			dre-mir-20a-1,dre-mir-20a-2	abu-mir-20a,aca-mir-106,aca-mir-20a,age-mir-20,ami-mir-20a,bdi-mir-20a-1,bdi-mir-20a-2,bta-mir-20a,ccr-mir-20a,cfa-mir-20a,cgo-mir-20a-1,cgo-mir-20a-2,cgr-mir-20a,cgu-mir-20a-1,cgu-mir-20a-2,chi-mir-20a,cja-mir-20a,cli-mir-20a,cpi-mir-20a,cpo-mir-20a,dno-mir-20a,eca-mir-20a,efu-mir-20,fru-mir-20,gac-mir-20a-1,gac-mir-20a-2,gga-mir-20a,ggo-mir-20a,gmo-mir-20a-1,gmo-mir-20a-2,gmo-mir-20a-3,hsa-mir-…	5319	1568	3228	6727	18985	2635	3551	2310	4782	1078	3545	7213	6408	3948	4037	4316	7738	3391.22	8888.5	6800.93	4933.29	5522.59	4473.64	8428.75	7963.6	1845.84	6407.07	9175.76	10999.7	12972.2	14518.2	18627.1	False
a292	TGGAATGTAAGGAAGTGTGTGG	dre-miR-206-3p	abu-miR-206,aca-miR-206-3p,ami-miR-206-3p,bdi-miR-206-1-3p,bta-miR-206,ccr-miR-206,cfa-miR-206,cgo-miR-206-1-3p,cgr-miR-206,cgu-miR-206-1-3p,chi-miR-206,cja-miR-206,cli-miR-206-3p,cpi-miR-206-3p,cpo-miR-206-3p,dno-miR-206-3p,eca-miR-206,efu-miR-206,gac-miR-206-1-3p,gga-miR-206,ggo-miR-206,gmo-miR-206-3p,hsa-miR-206,ipu-miR-206,loc-miR-206-3p,mdo-miR-206,mml-miR-206,mmu-miR-206-3p,mne-miR-206,mze-…			dre-mir-206-1,dre-mir-206-2	abu-mir-206,aca-mir-206,ami-mir-206,bdi-mir-206-1,bta-mir-206,ccr-mir-206,cfa-mir-206,cgo-mir-206-1,cgr-mir-206,cgu-mir-206-1,chi-mir-206,cja-mir-206,cli-mir-206,cpi-mir-206,cpo-mir-206,dno-mir-206,eca-mir-206-2,efu-mir-206,gac-mir-206-1,gga-mir-206,ggo-mir-206,gmo-mir-206,hsa-mir-206,ipu-mir-206-1,ipu-mir-206-2,loc-mir-206,mdo-mir-206,mml-mir-206,mmu-mir-206,mne-mir-206,mze-mir-206,nbr-mir-206,o…	202	118	534	187	303	94	272	88	28	24	27	17	16	15	60	14	293.866	255.207	1470.4	189.055	78.7352	197.011	342.673	321.095	46.6292	41.0948	48.7986	21.6259	27.465	49.2863	215.778	60.4217	False
a252	TCCTTCATTCCACCGGAGTCTG	dre-miR-205-1a-5p	abu-miR-205,aca-miR-205a,age-miR-205,ami-miR-205a-5p,bdi-miR-205-1-5p,bta-miR-205,ccr-miR-205,cfa-miR-205,cgo-miR-205-1-5p,cgr-miR-205,cgu-miR-205-1-5p,cja-miR-205,cli-miR-205a-5p,cpi-miR-205a-5p,cpo-miR-205-5p,dno-miR-205-5p,eca-miR-205,efu-miR-205,fru-miR-205,gac-miR-205-1-5p,gga-miR-205a,ggo-miR-205,gmo-miR-205-5p,hsa-miR-205-5p,ipu-miR-205,lla-miR-205,loc-miR-205-1-5p,mdo-miR-205a,mml-miR-205…			dre-mir-205-1a	abu-mir-205-1,abu-mir-205-2,aca-mir-205a,age-mir-205,ami-mir-205a,bdi-mir-205-1a,bdi-mir-205-1b,bta-mir-205,ccr-mir-205,cfa-mir-205,cgo-mir-205-1a,cgo-mir-205-1b,cgr-mir-205,cgu-mir-205-1a,cgu-mir-205-1b,cja-mir-205,cli-mir-205a,cpi-mir-205a,cpo-mir-205,dno-mir-205,eca-mir-205,efu-mir-205,fru-mir-205,gac-mir-205-1a,gac-mir-205-1b,gga-mir-205a,ggo-mir-205,gmo-mir-205-1,gmo-mir-205-2,hsa-mir-205,ip…	95	145	43	13680	1014	102	252	38	161	1186	1053	705	14	44	59	494	138.205	313.602	118.403	13830.3	263.49	213.778	317.476	138.655	268.118	2030.77	1903.14	896.84	24.0319	144.573	212.181	2132.02	False
a333	TTCCCTTTGTCATCCTATGCCT	dre-miR-204-5p	abu-miR-204,aca-miR-204a-5p,ami-miR-204-5p,bdi-miR-204-1/2b-5p,bta-miR-204,cfa-miR-204,cgo-miR-204-5p,cgr-miR-204,cgu-miR-204-5p,chi-miR-204-5p,cja-miR-204,cli-miR-204-5p,cpi-miR-204-5p,cpo-miR-204-5p,dno-miR-204-5p,eca-miR-204b,fru-miR-204a,gac-miR-204-1/2b-5p,gga-miR-204,gga-miR-211,ggo-miR-204,gmo-miR-204-5p,hsa-miR-204-5p,ipu-miR-204,loc-miR-204-5p,mdo-miR-204,mml-miR-204-5p,mmr-miR-204,mmu-m…			dre-mir-204-1,dre-mir-204-2a,dre-mir-204-2b	abu-mir-204-1,abu-mir-204-2,abu-mir-204-3,aca-mir-204a-1,aca-mir-204a-2,ami-mir-204-1,ami-mir-204-2,bdi-mir-204-1,bdi-mir-204-2b,bta-mir-204,cfa-mir-204,cgo-mir-204-1,cgo-mir-204-2a,cgo-mir-204-2b,cgr-mir-204,cgu-mir-204-1,cgu-mir-204-2a,cgu-mir-204-2b,chi-mir-204,cja-mir-204,cli-mir-204-1,cli-mir-204-2,cli-mir-204-3,cpi-mir-204-1,cpi-mir-204-2,cpi-mir-204-3,cpo-mir-204,dno-mir-204,eca-mir-204b-2…	3414	1479	1283	6603	14475	1704	3150	666	637	1176	354	594	377	282	295	282	4966.63	3198.74	3532.82	6675.57	3761.36	3571.35	3968.45	2430.11	1060.81	2013.65	639.803	755.636	647.145	926.583	1060.91	1217.06	False
a176	GTGAAATGTTTAGGACCACTTG	dre-miR-203a-3p	abu-miR-203,aca-miR-203-3p,ami-miR-203-3p,bdi-miR-203-3p,ccr-miR-203a,cfa-miR-203,cgo-miR-203-3p,cgu-miR-203-3p,cja-miR-203,cpi-miR-203-3p,cpo-miR-203-3p,fru-miR-203,gga-miR-203a,gmo-miR-203a-3p,gmo-miR-203b-3p,hsa-miR-203a-3p,loc-miR-203-3p,mdo-miR-203,mml-miR-203,mmu-miR-203-3p,mze-miR-203,nbr-miR-203,oha-miR-203-3p,ola-miR-203b-3p,oni-miR-203a,pbv-miR-203-3p,pma-miR-203a-3p,pma-miR-203b-3p,pny…			dre-mir-203a	abu-mir-203-1,abu-mir-203-2,aca-mir-203,ami-mir-203,bdi-mir-203b,ccr-mir-203a,cfa-mir-203,cgo-mir-203b,cgu-mir-203b,cja-mir-203,cpi-mir-203,cpo-mir-203,fru-mir-203,gga-mir-203a,gmo-mir-203a,gmo-mir-203b,hsa-mir-203a,ipu-mir-203a,loc-mir-203,mdo-mir-203,mml-mir-203,mmu-mir-203,mze-mir-203-1,mze-mir-203-2,nbr-mir-203-1,nbr-mir-203-2,oha-mir-203,ola-mir-203b,oni-mir-203a-1,oni-mir-203a-2,pbv-mir-203…	172	115	76	5125	1304	90	276	70	190	1661	596	548	98	159	142	370	250.223	248.719	209.271	5181.33	338.847	188.627	347.712	255.417	316.412	2844.11	1077.18	697.119	168.223	522.435	510.674	1596.86	False
a196	TAATACTGCCTGGTAATGATGAT	dre-miR-200b-3p	abu-miR-200b,aca-miR-200b-3p,ami-miR-200b-3p,bdi-miR-200b-3p,ccr-miR-200b,cgo-miR-200b-3p,cgr-miR-200b,cgu-miR-200b-3p,chi-miR-200b,cli-miR-200b-3p,cpi-miR-200b-3p,cpo-miR-200b-3p,csa-miR-200,eca-miR-200b,efu-miR-200b,fru-miR-200b,gac-miR-200b-3p,gga-miR-200b-3p,ggo-miR-200b,gmo-miR-200b-3p,hsa-miR-200b-3p,ipu-miR-200b,loc-miR-200b/c-3p,mdo-miR-200b-3p,mmu-miR-200b-3p,mze-miR-200b,nbr-miR-200b,oa…			dre-mir-200b	abu-mir-200b,aca-mir-200b,ami-mir-200b,bdi-mir-200b,bta-mir-200b,ccr-mir-200b,cfa-mir-200b,cgo-mir-200b,cgr-mir-200b,cgu-mir-200b,chi-mir-200b,cin-mir-200,cli-mir-200b,cpi-mir-200b,cpo-mir-200b,csa-mir-200,eca-mir-200b,efu-mir-200b,fru-mir-200b,gac-mir-200b,gga-mir-200b,ggo-mir-200b,gmo-mir-200b,hsa-mir-200b,ipu-mir-200b,loc-mir-200b/c,mdo-mir-200b,mmu-mir-200b,mze-mir-200b,nbr-mir-200b,oan-mir-2…	1213	316	304	2451	9051	432	1045	194	1670	1328	1494	2574	1760	1032	926	961	1764.65	683.435	837.083	2477.94	2351.92	905.412	1316.52	707.869	2781.1	2273.91	2700.19	3274.42	3021.15	3390.9	3330.17	4147.52	False
a195	TAATACTGCCTGGTAATGATG	dre-miR-200b-3p,dre-miR-200c-3p	abu-miR-200b,aca-miR-200b-3p,ami-miR-200b-3p,bdi-miR-200b-3p,bta-miR-200b,ccr-miR-200b,cgo-miR-200b-3p,cgr-miR-200b,cgu-miR-200b-3p,chi-miR-200b,cin-miR-200-3p,cli-miR-200b-3p,cpi-miR-200b-3p,cpo-miR-200b-3p,csa-miR-200,eca-miR-200b,efu-miR-200b,fru-miR-200b,gac-miR-200b-3p,gga-miR-200b-3p,ggo-miR-200b,gmo-miR-200b-3p,hsa-miR-200b-3p,ipu-miR-200b,ipu-miR-200c,loc-miR-200b/c-3p,mdo-miR-200b-3p,mmu…			dre-mir-200b,dre-mir-200c	abu-mir-200b,aca-mir-200b,ami-mir-200b,bdi-mir-200b,bta-mir-200b,ccr-mir-200b,cfa-mir-200b,cgo-mir-200b,cgr-mir-200b,cgu-mir-200b,chi-mir-200b,cin-mir-200,cli-mir-200b,cpi-mir-200b,cpo-mir-200b,csa-mir-200,eca-mir-200b,efu-mir-200b,fru-mir-200b,gac-mir-200b,gga-mir-200b,ggo-mir-200b,gmo-mir-200b,hsa-mir-200b,ipu-mir-200b,ipu-mir-200c,loc-mir-200b/c,mdo-mir-200b,mmu-mir-200b,mze-mir-200b,nbr-mir-2…	693	175	176	2382	4331	261	752	120	463	549	790	1312	838	303	344	336	1008.17	378.485	484.627	2408.18	1125.42	547.02	947.39	437.857	771.047	940.044	1427.81	1669.01	1438.48	995.584	1237.13	1450.12	False
a185	TAACACTGTCTGGTAACGATGT	dre-miR-200a-3p	abu-miR-200a,aca-miR-200a-3p,ami-miR-200a-3p,bdi-miR-200a-3p,bta-miR-200a,cgo-miR-200a-3p,cgr-miR-200a,cli-miR-200a-3p,cpi-miR-200a-3p,cpo-miR-200a-3p,eca-miR-200a,efu-miR-200a,fru-miR-200a,gac-miR-200a-3p,gga-miR-200a-3p,ggo-miR-200a,gmo-miR-200a-3p,hsa-miR-200a-3p,loc-miR-200a/141-3p,mdo-miR-200a-3p,mml-miR-200a-3p,mmu-miR-200a-3p,mze-miR-200a,nbr-miR-200a,oan-miR-200a-3p,oha-miR-200a,ola-miR-2…			dre-mir-200a	abu-mir-200a,aca-mir-200a,ami-mir-200a,bdi-mir-200a,bta-mir-200a,ccr-mir-200a,cfa-mir-200a,cgo-mir-200a,cgr-mir-200a,cgu-mir-200a,chi-mir-200a,cli-mir-200a,cpi-mir-200a,cpo-mir-200a,eca-mir-200a,efu-mir-200a,fru-mir-200a,gac-mir-200a,gga-mir-200a,ggo-mir-200a,gmo-mir-200a,hsa-mir-200a,loc-mir-200a/141,mdo-mir-200a,mml-mir-200a,mmu-mir-200a,mze-mir-200a,nbr-mir-200a,oan-mir-200a,oar-mir-200a,oha-m…	2565	606	739	6083	15022	1146	3547	468	1857	1959	2840	4367	2992	1279	1328	1450	3731.52	1310.64	2034.88	6149.86	3903.5	2401.86	4468.61	1707.64	3092.52	3354.37	5132.89	5555.32	5135.96	4202.48	4775.88	6257.96	False
a183	TAACACTGTCTGGTAACGATG	dre-miR-141-3p,dre-miR-200a-3p	abu-miR-200a,aca-miR-200a-3p,ami-miR-200a-3p,bdi-miR-200a-3p,bta-miR-200a,ccr-miR-200a,cgo-miR-200a-3p,cgr-miR-200a,cgu-miR-200a-3p,chi-miR-200a,cli-miR-200a-3p,cpi-miR-200a-3p,cpo-miR-200a-3p,eca-miR-200a,efu-miR-200a,fru-miR-200a,gac-miR-200a-3p,gga-miR-200a-3p,ggo-miR-200a,gmo-miR-200a-3p,hsa-miR-200a-3p,ipu-miR-141,ipu-miR-200a,loc-miR-200a/141-3p,mdo-miR-200a-3p,mml-miR-200a-3p,mmu-miR-200a-…			dre-mir-141,dre-mir-200a	abu-mir-200a,aca-mir-200a,ami-mir-200a,bdi-mir-200a,bta-mir-200a,ccr-mir-200a,cfa-mir-200a,cgo-mir-200a,cgr-mir-200a,cgu-mir-200a,chi-mir-200a,cli-mir-200a,cpi-mir-200a,cpo-mir-200a,eca-mir-200a,efu-mir-200a,fru-mir-200a,gac-mir-200a,gga-mir-200a,ggo-mir-200a,gmo-mir-200a,hsa-mir-200a,ipu-mir-141,ipu-mir-200a,loc-mir-200a/141,mdo-mir-200a,mml-mir-200a,mmu-mir-200a,mze-mir-200a,nbr-mir-200a,oan-mi…	734	303	254	3138	4400	345	836	200	351	1096	840	1197	576	243	287	345	1067.81	655.319	699.405	3172.49	1143.35	723.072	1053.22	729.762	584.53	1876.66	1518.18	1522.72	988.741	798.439	1032.14	1488.96	False
a310	TGTGCAAACCCATGCAAAACTG	dre-miR-19d-3p	abu-miR-19d,bdi-miR-19d-3p,ccr-miR-19d,cgo-miR-19d-3p,cgu-miR-19d-3p,gmo-miR-19d-3p,loc-miR-19d-3p,mze-miR-19d,nbr-miR-19d,ola-miR-19d-3p,oni-miR-19d,pny-miR-19d			dre-mir-19d	abu-mir-19d,bdi-mir-19d,ccr-mir-19d,cgo-mir-19d,cgu-mir-19d,gmo-mir-19d,loc-mir-19d,mze-mir-19d,nbr-mir-19d,ola-mir-19d,oni-mir-19d,pny-mir-19d	285	265	171	346	926	172	262	108	164	116	177	273	236	147	112	138	414.614	573.134	470.859	349.803	240.623	360.488	330.075	394.071	273.114	198.625	319.902	347.287	405.109	483.006	402.785	595.585	False
a313	TGTGCAAATCCATGCAAAACTG	dre-miR-19b-3p	abu-miR-19b,age-miR-19b,ami-miR-19b-3p,bdi-miR-19b-3p,bta-miR-19b,cfa-miR-19b,cgo-miR-19b-3p,cgr-miR-19b-3p,cgu-miR-19b-3p,chi-miR-19b-3p,cja-miR-19b,cli-miR-19b-3p,cpi-miR-19b-3p,cpo-miR-19b-3p,dma-miR-19b,dno-miR-19b-3p,eca-miR-19b,efu-miR-19,fru-miR-19b,gga-miR-19b-3p,ggo-miR-19b,gmo-miR-19b-3p,hsa-miR-19b-3p,lca-miR-19b,lla-miR-19b,mdo-miR-19b-3p,mml-miR-19b,mmr-miR-19b,mmu-miR-19b-3p,mne-miR…			dre-mir-19b-1,dre-mir-19b-2	abu-mir-19b-1,abu-mir-19b-2,aca-mir-19b,age-mir-19b-1,age-mir-19b-2,ami-mir-19b,bdi-mir-19b-1,bdi-mir-19b-2,bta-mir-19b,bta-mir-19b-2,cfa-mir-19b-1,cfa-mir-19b-2,cgo-mir-19b-1,cgo-mir-19b-2,cgr-mir-19b,cgu-mir-19b-1,cgu-mir-19b-2,chi-mir-19b,cja-mir-19b-1,cja-mir-19b-2,cli-mir-19b-1,cli-mir-19b-2,cpi-mir-19b-1,cpi-mir-19b-2,cpo-mir-19b-1,cpo-mir-19b-2,dma-mir-19b-1,dma-mir-19b-2,dno-mir-19b-1,dno…	1993	1066	1575	2482	5792	1199	2488	775	1824	1085	2010	2828	2383	1960	1666	1786	2899.39	2305.51	4336.86	2509.28	1505.06	2512.94	3134.45	2827.83	3037.56	1857.83	3632.78	3597.54	4090.57	6440.08	5991.43	7708.08	False
a311	TGTGCAAATCCATGCAAAACT	dre-miR-19b-3p,dre-miR-19c-3p	abu-miR-19b,aca-miR-19b,age-miR-19b,ami-miR-19b-3p,bdi-miR-19b-3p,bta-miR-19b,cfa-miR-19b,cgo-miR-19b-3p,cgr-miR-19b-3p,cgu-miR-19b-3p,chi-miR-19b-3p,cja-miR-19b,cli-miR-19b-3p,cpi-miR-19b-3p,cpo-miR-19b-3p,dma-miR-19b,dno-miR-19b-3p,eca-miR-19b,efu-miR-19,fru-miR-19b,gac-miR-19b-3p,gga-miR-19b-3p,ggo-miR-19b,gmo-miR-19b-3p,hsa-miR-19b-3p,lca-miR-19b,lla-miR-19b,loc-miR-19b-3p,mdo-miR-19b-3p,mml-…			dre-mir-19b-1,dre-mir-19b-2,dre-mir-19c	abu-mir-19b-1,abu-mir-19b-2,aca-mir-19b,age-mir-19b-1,age-mir-19b-2,ami-mir-19b,bdi-mir-19b-1,bdi-mir-19b-2,bta-mir-19b,bta-mir-19b-2,cfa-mir-19b-1,cfa-mir-19b-2,cgo-mir-19b-1,cgo-mir-19b-2,cgr-mir-19b,cgu-mir-19b-1,cgu-mir-19b-2,chi-mir-19b,cja-mir-19b-1,cja-mir-19b-2,cli-mir-19b-1,cli-mir-19b-2,cpi-mir-19b-1,cpi-mir-19b-2,cpo-mir-19b-1,cpo-mir-19b-2,dma-mir-19b-1,dma-mir-19b-2,dno-mir-19b-1,dno…	255	169	182	256	863	149	346	109	216	129	253	380	270	181	183	187	370.97	365.508	501.148	258.814	224.252	312.283	435.9	397.72	359.711	220.885	457.261	483.403	463.472	594.722	658.122	807.061	False
a314	TGTGCAAATCTATGCAAAACTGA	dre-miR-19a-3p	abu-miR-19a,aca-miR-19a-3p,age-miR-19a,ami-miR-19a-5p,bdi-miR-19a-3p,bta-miR-19a,cfa-miR-19a,cgo-miR-19a-3p,cgr-miR-19a,cgu-miR-19a-3p,chi-miR-19a,cja-miR-19a,cli-miR-19a-3p,cpi-miR-19a-3p,cpo-miR-19a-3p,dno-miR-19a-3p,eca-miR-19a,fru-miR-19a,gac-miR-19a-1-3p,gga-miR-19a-3p,ggo-miR-19a,gmo-miR-19a-3p,hsa-miR-19a-3p,lca-miR-19a,lla-miR-19a,mdo-miR-19a-3p,mml-miR-19a-3p,mmu-miR-19a-3p,mne-miR-19a,m…			dre-mir-19a-1,dre-mir-19a-2	abu-mir-19a-1,abu-mir-19a-2,aca-mir-19a,age-mir-19a,ami-mir-19a,bdi-mir-19a-1,bdi-mir-19a-2,bta-mir-19a,cfa-mir-19a,cgo-mir-19a-1,cgo-mir-19a-2,cgr-mir-19a,cgu-mir-19a-1,cgu-mir-19a-2,chi-mir-19a,cja-mir-19a,cli-mir-19a,cpi-mir-19a,cpo-mir-19a,dno-mir-19a,eca-mir-19a,fru-mir-19a,gac-mir-19a-1,gga-mir-19a,ggo-mir-19a,gmo-mir-19a-1,gmo-mir-19a-2,hsa-mir-19a,ipu-mir-19a-1,ipu-mir-19a-2,lca-mir-19a,l…	1222	524	920	1374	3003	530	1642	471	952	474	1046	1590	1452	977	915	939	1777.75	1133.29	2533.28	1389.1	780.336	1110.81	2068.64	1718.59	1585.39	811.623	1890.49	2022.66	2492.45	3210.18	3290.61	4052.57	False
a121	CCCAGTGTTCAGACTACCTGTTC	dre-miR-199-5p	abu-miR-199-5p,aca-miR-199a-5p,ami-miR-199-5p,bdi-miR-199-5p,bta-miR-199a-5p,ccr-miR-199-5p,cgo-miR-199-5p,cgr-miR-199a,cgr-miR-199b,cgu-miR-199-5p,chi-miR-199a-5p,cli-miR-199-5p,cpi-miR-199-5p,cpo-miR-199-5p,dno-miR-199-5p,eca-miR-199a-5p,fru-miR-199,gac-miR-199-5p,gga-miR-199-5p,ggo-miR-199a,gmo-miR-199-5p,hhi-miR-199a,hsa-miR-199a-5p,ipu-miR-199a-5p,lla-miR-199a,loc-miR-199-5p,mdo-miR-199b-2-5…			dre-mir-199-1a,dre-mir-199-1b,dre-mir-199-2a,dre-mir-199-3a	abu-mir-199-1,abu-mir-199-2,abu-mir-199-3,abu-mir-199-4,aca-mir-199a-1,aca-mir-199a-2,aca-mir-199b,ami-mir-199-1,ami-mir-199-2,ami-mir-199-3,bdi-mir-199-1a,bdi-mir-199-2a,bdi-mir-199-3a,bdi-mir-199-3b,bta-mir-199a-1,bta-mir-199a-2,ccr-mir-199,cfa-mir-199-1,cfa-mir-199-2,cgo-mir-199-1a,cgo-mir-199-2a,cgo-mir-199-3a,cgo-mir-199-3b,cgr-mir-199a-2,cgr-mir-199b,cgu-mir-199-1a,cgu-mir-199-2a,cgu-mir-19…	11654	4165	6549	18867	108613	7845	11090	3247	3678	3664	4444	9945	5859	2001	2967	2285	16954.1	9007.94	18033.1	19074.4	28223.3	16442	13971.5	11847.7	6125.08	6273.81	8031.88	12651.2	10057.4	6574.8	10670.2	9861.68	False
a38	ACAGTAGTCTGCACATTGGTT	dre-miR-199-1/3a-3p	abu-miR-199-3p,ami-miR-199-3p,bdi-miR-199-3p,bta-miR-199a-3p,bta-miR-199c,ccr-miR-199-3p,cfa-miR-199,cgo-miR-199-3p,cgr-miR-199a-3p,cgu-miR-199-3p,chi-miR-199a-3p,chi-miR-199b-3p,chi-miR-199c-3p,cin-miR-199-3p,cja-miR-199,cli-miR-199-3p,cpi-miR-199-3p,cpo-miR-199-3p,dma-miR-199,dno-miR-199-3p,eca-miR-199a-3p,eca-miR-199b-3p,efu-miR-199,gac-miR-199-3p,gga-miR-199-3p,gmo-miR-199-3p,gmo-miR-199-4-3p…			dre-mir-199-1a,dre-mir-199-1b,dre-mir-199-3a	abu-mir-199-1,abu-mir-199-2,abu-mir-199-3,abu-mir-199-4,aca-mir-199a-1,aca-mir-199a-2,aca-mir-199b,ami-mir-199-1,ami-mir-199-2,ami-mir-199-3,bdi-mir-199-1a,bdi-mir-199-2a,bdi-mir-199-3a,bdi-mir-199-3b,bta-mir-199a-1,bta-mir-199a-2,bta-mir-199b,bta-mir-199c,ccr-mir-199,cfa-mir-199-1,cfa-mir-199-2,cfa-mir-199-3,cgo-mir-199-1a,cgo-mir-199-2a,cgo-mir-199-3a,cgo-mir-199-3b,cgr-mir-199a,cgr-mir-199a-2,…	9716	2336	4216	13853	81704	5470	7558	2199	3641	1497	3292	4306	4447	1765	2439	2225	14134.7	5052.23	11609	14005.3	21231	11464.4	9521.77	8023.73	6063.46	2563.29	5949.81	5477.72	7633.56	5799.36	8771.36	9602.73	False
a221	TAGGTAGTTTCATGTTGTTGGG	dre-miR-196a-5p	abu-miR-196a,aca-miR-196a,age-miR-196,ami-miR-196-5p,bdi-miR-196a-5p,bta-miR-196a,ccr-miR-196a,cfa-miR-196a,cgo-miR-196a-5p,cgr-miR-196a-5p,cgu-miR-196a-5p,chi-miR-196a,cja-miR-196a,cli-miR-196-5p,cpi-miR-196-5p,cpo-miR-196a-5p,cpo-miR-196c-5p,dma-miR-196,dno-miR-196a-5p,dno-miR-196c-5p,eca-miR-196a,efu-miR-196,fru-miR-196a,gac-miR-196a-5p,gga-miR-196-5p,ggo-miR-196,gmo-miR-196a-5p,hsa-miR-196a-5…			dre-mir-196a-1,dre-mir-196a-2	abu-mir-196a-1,abu-mir-196a-2,aca-mir-196a-1,aca-mir-196a-2,age-mir-196,ami-mir-196-1,ami-mir-196-2,ami-mir-196-3,bdi-mir-196a-1,bdi-mir-196a-2,bta-mir-196a-1,bta-mir-196a-2,ccr-mir-196a,cfa-mir-196a-1,cfa-mir-196a-2,cgo-mir-196a-1,cgo-mir-196a-2,cgr-mir-196a,cgu-mir-196a-1,cgu-mir-196a-2,chi-mir-196a,cja-mir-196a,cli-mir-196-1,cli-mir-196-2,cli-mir-196-3,cpi-mir-196-1,cpi-mir-196-2,cpi-mir-196-3…	129	45	42	181	460	108	106	24	11	23	9	27	14	4	7	3	187.667	97.3247	115.65	182.989	119.532	226.353	133.542	87.5714	18.3186	39.3826	16.2662	34.3471	24.0319	13.143	25.1741	12.9475	False
a306	TGTAACAGCAACTCCATGTGGA	dre-miR-194a-5p	abu-miR-194a,aca-miR-194-5p,age-miR-194,ami-miR-194-5p,bdi-miR-194a-5p,bta-miR-194,ccr-miR-194,cfa-miR-194,cgo-miR-194a-5p,cgr-miR-194,cgu-miR-194a-5p,chi-miR-194,cja-miR-194,cli-miR-194-5p,cpi-miR-194-5p,cpo-miR-194-5p,dno-miR-194-5p,eca-miR-194,efu-miR-194,fru-miR-194,gac-miR-194a-5p,gga-miR-194,ggo-miR-194,gmo-miR-194a-5p,hsa-miR-194-5p,ipu-miR-194a,loc-miR-194-5p,mml-miR-194-5p,mmu-miR-194-5p…			dre-mir-194a	abu-mir-194a,aca-mir-194-1,aca-mir-194-2,age-mir-194,ami-mir-194-1,ami-mir-194-2,bdi-mir-194a,bta-mir-194-1,bta-mir-194-2,ccr-mir-194,cfa-mir-194,cgo-mir-194a,cgr-mir-194,cgr-mir-194-2,cgu-mir-194a,chi-mir-194,cja-mir-194,cli-mir-194,cpi-mir-194-1,cpi-mir-194-2,cpo-mir-194,dno-mir-194,eca-mir-194-1,eca-mir-194-2,efu-mir-194-1,efu-mir-194-2,fru-mir-194,gac-mir-194a,gga-mir-194,ggo-mir-194,gmo-mir-…	358	170	89	467	12086	255	285	517	424	105	161	9640	2711	140	355	158	520.813	367.671	245.067	472.133	3140.57	534.444	359.051	1886.43	706.099	179.79	290.984	12263.2	4653.61	460.006	1276.68	681.902	False
a298	TGGGTCTTTGCGGGCAAGGTGA	dre-miR-193a-5p	abu-miR-193-5p,bdi-miR-193a-2-5p,cgo-miR-193a-2-5p,cgu-miR-193a-2-5p,gac-miR-193a-2-5p,gmo-miR-193a-5p,ola-miR-193a-2-5p			dre-mir-193a-1,dre-mir-193a-2	abu-mir-193,bdi-mir-193a-2,ccr-mir-193a,cgo-mir-193a-2,cgu-mir-193a-2,fru-mir-193,gac-mir-193a-2,gmo-mir-193a,mze-mir-193,nbr-mir-193,ola-mir-193a-2,oni-mir-193,tni-mir-193	61	7	21	65	130	29	53	6	6	4	7	9	11	5	2	1	88.7419	15.1394	57.8248	65.7144	33.7808	60.78	66.7708	21.8929	9.99197	6.84914	12.6515	11.449	18.8822	16.4288	7.19259	4.31583	False
a15	AACTGGCCTACAAAGTCCCAGT	dre-miR-193a-3p	abu-miR-193-3p,bta-miR-193a-3p,ccr-miR-193a,cgr-miR-193a,cpo-miR-193a-3p,dno-miR-193a-3p,eca-miR-193a-3p,efu-miR-193a,fru-miR-193,gga-miR-193a-3p,hsa-miR-193a-3p,mml-miR-193a-3p,mmu-miR-193a-3p,mze-miR-193,nbr-miR-193,ocu-miR-193a-3p,oga-miR-193a,oha-miR-193-3p,ola-miR-193a-2-3p,oni-miR-193,pal-miR-193a-3p,pbv-miR-193a-3p,pha-miR-193a,ppa-miR-193a,ppy-miR-193a-3p,ptr-miR-193a,rno-miR-193a-3p,ssc-…			dre-mir-193a-1,dre-mir-193a-2	abu-mir-193,aca-mir-193,ami-mir-193a,bdi-mir-193a-2,bta-mir-193a,ccr-mir-193a,cfa-mir-193a,cgo-mir-193a-2,cgr-mir-193a,cgu-mir-193a-2,cpi-mir-193a,cpo-mir-193a,dno-mir-193a,eca-mir-193a,efu-mir-193a,fru-mir-193,gac-mir-193a-2,gga-mir-193a,ggo-mir-193a,hsa-mir-193a,mdo-mir-193a,mml-mir-193a,mmu-mir-193a,mze-mir-193,nbr-mir-193,ocu-mir-193a,oga-mir-193a,oha-mir-193,ola-mir-193a-2,oni-mir-193,pal-mi…	67	2	8	6	25	4	615	3	5	2	3	2	3	0	1	0	97.4706	4.32554	22.0285	6.06594	6.4963	8.38344	774.793	10.9464	8.32664	3.42457	5.42206	2.54423	5.14969	0	3.59629	0	False
a90	ATGACCTATGAATTGACAGCCA	dre-miR-192-5p	abu-miR-192,ami-miR-215-5p,bdi-miR-192-5p,bta-miR-192,bta-miR-215,ccr-miR-192,cgo-miR-192-5p,cgr-miR-192,cgr-miR-215-5p,cgu-miR-192-5p,chi-miR-215-5p,cja-miR-215,cli-miR-215-5p,cpi-miR-192-5p,cpi-miR-215-5p,dno-miR-215-5p,eca-miR-215,efu-miR-192,efu-miR-215,fru-miR-192,gga-miR-215-5p,ggo-miR-215,gmo-miR-192-5p,hsa-miR-215-5p,ipu-miR-192,loc-miR-192-5p,mdo-miR-215,mml-miR-215-5p,mne-miR-215,mze-mi…			dre-mir-192	abu-mir-192,ami-mir-192,ami-mir-215,bdi-mir-192,bta-mir-192,bta-mir-215,ccr-mir-192,cfa-mir-192,cgo-mir-192,cgr-mir-192,cgr-mir-215,cgu-mir-192,chi-mir-192,chi-mir-215,cja-mir-215,cli-mir-215,cpi-mir-192,cpi-mir-215,cpo-mir-192,dno-mir-215,eca-mir-192,eca-mir-215,efu-mir-192,efu-mir-215,fru-mir-192,gga-mir-215,ggo-mir-192,ggo-mir-215,gmo-mir-192,hsa-mir-192,hsa-mir-215,ipu-mir-192,loc-mir-192,mdo…	816	545	179	977	23583	536	762	1377	1524	699	572	22308	6393	469	1009	276	1187.1	1178.71	492.888	987.738	6128.09	1123.38	959.988	5024.41	2537.96	1196.89	1033.81	28378.3	10974	1541.02	3628.66	1191.17	False
a276	TGATATGTTTGATATTCGGTTG	dre-miR-190b-5p	abu-miR-190b,cgu-miR-190b-5p,gac-miR-190b-5p,ipu-miR-190b,mze-miR-190b,nbr-miR-190b,ola-miR-190b-5p,oni-miR-190b,pny-miR-190b,ssa-miR-190b-5p			dre-mir-190b	abu-mir-190b,cgu-mir-190b,gac-mir-190b,ipu-mir-190b,mze-mir-190b,nbr-mir-190b,ola-mir-190b,oni-mir-190b,pny-mir-190b,ssa-mir-190b	1	3	4	5	21	1	4	4	0	0	0	4	0	1	2	0	1.45478	6.48831	11.0142	5.05495	5.45689	2.09586	5.03931	14.5952	0	0	0	5.08846	0	3.28576	7.19259	0	False
a275	TGATATGTTTGATATATTAGGTT	dre-miR-190a-2-5p	abu-miR-190a-5p,aca-miR-190a-5p,bdi-miR-190a-5p,bta-miR-190a,cfa-miR-190a,cgo-miR-190a-5p,cgr-miR-190a,cgu-miR-190a-5p,chi-miR-190a-5p,cli-miR-190-5p,cpi-miR-190a-5p,cpo-miR-190a-5p,dno-miR-190a-5p,eca-miR-190a,fru-miR-190,gga-miR-190a-5p,ggo-miR-190a,gmo-miR-190a-2-5p,hsa-miR-190a-5p,ipu-miR-190a,loc-miR-190a-5p,mdo-miR-190a-5p,mml-miR-190a-5p,mmu-miR-190a-5p,mze-miR-190a,nbr-miR-190a,nle-miR-19…			dre-mir-190a-2	abu-mir-190a-1,abu-mir-190a-2,aca-mir-190a,ami-mir-190a,bdi-mir-190a-1,bdi-mir-190a-2,bta-mir-190a,ccr-mir-190,cfa-mir-190a,cgo-mir-190a-1,cgo-mir-190a-2,cgr-mir-190a,cgu-mir-190a-1,cgu-mir-190a-2,chi-mir-190a,cja-mir-190a,cli-mir-190,cpi-mir-190a,cpo-mir-190a,dno-mir-190a,eca-mir-190a,fru-mir-190,gac-mir-190a-1,gac-mir-190a-2,gga-mir-190a,ggo-mir-190a,gmo-mir-190a-2,hsa-mir-190a,ipu-mir-190a,loc…	30	12	10	30	82	13	44	9	9	9	6	17	11	5	10	16	43.6435	25.9532	27.5356	30.3297	21.3079	27.2462	55.4324	32.8393	14.988	15.4106	10.8441	21.6259	18.8822	16.4288	35.9629	69.0533	False
a190	TAAGGTGCATCTAGTGCAGATAG	dre-miR-18a-5p	abu-miR-18a,aca-miR-18a-5p,age-miR-18,ami-miR-18-5p,bdi-miR-18a/b-5p,bta-miR-18a,ccr-miR-18a,cfa-miR-18a,cgo-miR-18a/b-5p,cgr-miR-18a-5p,cgu-miR-18a/b-5p,chi-miR-18a-5p,cli-miR-18a-5p,cpi-miR-18a-5p,cpo-miR-18a-5p,dno-miR-18a-5p,eca-miR-18a,efu-miR-18,fru-miR-18,gac-miR-18a/b-5p,gga-miR-18a-5p,ggo-miR-18a,gmo-miR-18a-2-5p,gmo-miR-18a-5p,hsa-miR-18a-5p,ipu-miR-18a,lca-miR-18,lla-miR-18,loc-miR-18a…			dre-mir-18a	abu-mir-18a,aca-mir-18a,age-mir-18,ami-mir-18,bdi-mir-18a,bdi-mir-18b,bta-mir-18a,ccr-mir-18a,cfa-mir-18a,cgo-mir-18a,cgo-mir-18b,cgr-mir-18a,cgu-mir-18a,cgu-mir-18b,chi-mir-18a,cli-mir-18a,cpi-mir-18a,cpo-mir-18a,dno-mir-18a,eca-mir-18a,efu-mir-18,fru-mir-18,gac-mir-18a,gac-mir-18b,gga-mir-18a,ggo-mir-18a,gmo-mir-18a-1,gmo-mir-18a-2,hsa-mir-18a,ipu-mir-18a,lca-mir-18,lla-mir-18,loc-mir-18a/b,mdo…	19	11	8	17	58	6	25	7	24	12	20	33	32	8	10	9	27.6409	23.7905	22.0285	17.1868	15.0714	12.5752	31.4957	25.5417	39.9679	20.5474	36.1471	41.9798	54.9301	26.286	35.9629	38.8425	False
a255	TCGTGTCTTGTGTTGCAGCCAGT	dre-miR-187-3p	abu-miR-187,aca-miR-187-3p,ami-miR-187-3p,bdi-miR-187-3p,bta-miR-187,ccr-miR-187,cfa-miR-187,cgo-miR-187-3p,cgr-miR-187,cgu-miR-187-3p,chi-miR-187,cja-miR-187,cli-miR-187-3p,cpi-miR-187-3p,cpo-miR-187-3p,dno-miR-187-3p,eca-miR-187,fru-miR-187,gga-miR-187-3p,ggo-miR-187,gmo-miR-187-3p,hhi-miR-187,hsa-miR-187-3p,ipu-miR-187,loc-miR-187-3p,mdo-miR-187-3p,mml-miR-187-3p,mmu-miR-187-3p,mne-miR-187,mze…			dre-mir-187	abu-mir-187-1,aca-mir-187,ami-mir-187,bdi-mir-187,bta-mir-187,ccr-mir-187,cfa-mir-187,cgo-mir-187,cgr-mir-187,cgu-mir-187,chi-mir-187,cja-mir-187,cli-mir-187,cpi-mir-187,cpo-mir-187,dno-mir-187,eca-mir-187,fru-mir-187,gga-mir-187,ggo-mir-187,gmo-mir-187,hhi-mir-187,hsa-mir-187,ipu-mir-187,loc-mir-187,mdo-mir-187,mml-mir-187,mmr-mir-187,mmu-mir-187,mne-mir-187,mze-mir-187-1,nbr-mir-187,oan-mir-187…	748	807	263	594	1867	502	462	175	111	158	139	117	115	84	79	73	1088.18	1745.36	724.187	600.528	485.144	1052.12	582.04	638.542	184.852	270.541	251.222	148.837	197.405	276.003	284.107	315.056	False
a293	TGGACGGAGAACTGATAAGGGC	dre-miR-184-3p	abu-miR-184a,abu-miR-184b,aca-miR-184-3p,ami-miR-184-3p,bbe-miR-184-3p,bdi-miR-184-3p,bfl-miR-184-3p,bta-miR-184,ccr-miR-184,cfa-miR-184,cgo-miR-184-3p,cgr-miR-184,cgu-miR-184-3p,chi-miR-184,cin-miR-184,cja-miR-184,cli-miR-184-3p,cpi-miR-184-3p,cpo-miR-184-3p,dno-miR-184-3p,eca-miR-184,fru-miR-184,gac-miR-184-3p,gga-miR-184-3p,gmo-miR-184-3p,hsa-miR-184,ipu-miR-184,loc-miR-184-3p,mdo-miR-184-3p,m…			dre-mir-184a,dre-mir-184b	abu-mir-184a,abu-mir-184b,aca-mir-184,ami-mir-184,bbe-mir-184,bdi-mir-184a,bdi-mir-184b,bfl-mir-184,bta-mir-184,ccr-mir-184,cfa-mir-184,cgo-mir-184a,cgo-mir-184b,cgr-mir-184,cgu-mir-184a,cgu-mir-184b,chi-mir-184,cin-mir-184,cja-mir-184,cli-mir-184,cpi-mir-184,cpo-mir-184,dno-mir-184,eca-mir-184,fru-mir-184,gac-mir-184a,gac-mir-184b,gga-mir-184,gmo-mir-184-1,gmo-mir-184-2,hsa-mir-184,ipu-mir-184,l…	44	54	18	1712	128	25	77	7	35	1740	346	105	3	11	12	63	64.0105	116.79	49.5641	1730.82	33.2611	52.3965	97.0067	25.5417	58.2865	2979.38	625.345	133.572	5.14969	36.1433	43.1555	271.897	False
a229	TATGGCACTGGTAGAATTCACT	dre-miR-183a-5p	abu-miR-183,ami-miR-183-5p,bbe-miR-183-5p,bdi-miR-183-5p,bfl-miR-183,bta-miR-183,ccr-miR-183,cfa-miR-183,cgo-miR-183-5p,cgr-miR-183,cgu-miR-183-5p,chi-miR-183,cin-miR-183-5p,cja-miR-183,cli-miR-183-5p,cpo-miR-183-5p,dno-miR-183-5p,eca-miR-183,fru-miR-183,gac-miR-183-5p,gga-miR-183,ggo-miR-183,gmo-miR-183-5p,hhi-miR-183,hsa-miR-183-5p,ipu-miR-183,loc-miR-183-5p,mdo-miR-183-5p,mml-miR-183-5p,mmu-mi…			dre-mir-183a	abu-mir-183-1,abu-mir-183-2,ami-mir-183,bbe-mir-183,bdi-mir-183a,bdi-mir-183b,bfl-mir-183,bta-mir-183,ccr-mir-183,cfa-mir-183,cgo-mir-183a,cgo-mir-183b,cgr-mir-183,cgu-mir-183a,cgu-mir-183b,chi-mir-183,cin-mir-183,cja-mir-183,cli-mir-183,cpi-mir-183,cpo-mir-183,dno-mir-183,eca-mir-183,fru-mir-183,gac-mir-183a,gac-mir-183b,gga-mir-183,ggo-mir-183,gmo-mir-183,hhi-mir-183,hsa-mir-183,ipu-mir-183,loc…	12	9	8	73	50	5	41	5	4	13	4	9	4	0	0	3	17.4574	19.4649	22.0285	73.8023	12.9926	10.4793	51.6529	18.244	6.66132	22.2597	7.22942	11.449	6.86626	0	0	12.9475	False
a346	TTTGGCAATGGTAGAACTCACACT	dre-miR-182a-5p	abu-miR-182,aca-miR-182-5p,ami-miR-182-5p,bdi-miR-182a-5p,bta-miR-182,ccr-miR-182-5p,cfa-miR-182,cgo-miR-182a-5p,cgr-miR-182,cgu-miR-182a-5p,cja-miR-182,cli-miR-182-5p,cpi-miR-182-5p,cpo-miR-182-5p,dno-miR-182-5p,eca-miR-182,efu-miR-182,gac-miR-182a-5p,gga-miR-182-5p,ggo-miR-182,gmo-miR-182-5p,hhi-miR-182,hsa-miR-182-5p,ipu-miR-182,loc-miR-182-5p,mdo-miR-182-5p,mml-miR-182,mmr-miR-182,mmu-miR-182…			dre-mir-182a	abu-mir-182,aca-mir-182,ami-mir-182,bdi-mir-182a,bta-mir-182,ccr-mir-182,cfa-mir-182,cgo-mir-182a,cgr-mir-182,cgu-mir-182a,chi-mir-182,cja-mir-182,cli-mir-182,cpi-mir-182,cpo-mir-182,dno-mir-182,eca-mir-182,efu-mir-182,fru-mir-182,gac-mir-182a,gga-mir-182,ggo-mir-182,gmo-mir-182,hhi-mir-182,hsa-mir-182,ipu-mir-182,loc-mir-182,mdo-mir-182,mml-mir-182,mmr-mir-182,mmu-mir-182,mze-mir-182,nbr-mir-182…	42	23	19	105	109	23	39	19	4	14	5	10	2	2	3	4	61.101	49.7437	52.3177	106.154	28.3239	48.2048	49.1332	69.3274	6.66132	23.972	9.03677	12.7211	3.43313	6.57151	10.7889	17.2633	False
a9	AACATTCATTGCTGTCGGTGGGT	dre-miR-181b-5p	abu-miR-181c,aca-miR-181b,ami-miR-181b-5p,bdi-miR-181b-2/3-5p,bta-miR-181b,ccr-miR-181b,cfa-miR-181b,cgo-miR-181b-2/3-5p,cgr-miR-181b-5p,cgu-miR-181b-2/3-5p,chi-miR-181b-5p,cja-miR-181b,cli-miR-181b-5p,cpi-miR-181b-5p,cpo-miR-181b-5p,dma-miR-181b,dno-miR-181b-5p,eca-miR-181b,efu-miR-181e,fru-miR-181b,gac-miR-181b-2/3-5p,gga-miR-181b-5p,ggo-miR-181b,gmo-miR-181b-5p,hhi-miR-181b,hsa-miR-181b-5p,ipu…			dre-mir-181b-1,dre-mir-181b-2,dre-mir-181b-3	abu-mir-181c,aca-mir-181b-1,aca-mir-181b-2,ami-mir-181b-1,ami-mir-181b-2,ami-mir-181b-3,bdi-mir-181b-2,bdi-mir-181b-3,bta-mir-181b-1,bta-mir-181b-2,ccr-mir-181b,cfa-mir-181b-1,cfa-mir-181b-2,cgo-mir-181b-2,cgo-mir-181b-3,cgr-mir-181b,cgu-mir-181b-2,cgu-mir-181b-3,chi-mir-181b,cja-mir-181b-1,cja-mir-181b-2,cli-mir-181b-1,cli-mir-181b-2,cpi-mir-181b-1,cpi-mir-181b-2,cpi-mir-181b-3,cpo-mir-181b-1,cp…	637	317	194	933	2293	278	607	148	872	672	765	937	723	528	313	356	926.698	685.598	534.191	943.254	595.841	582.649	764.715	540.024	1452.17	1150.66	1382.63	1191.97	1241.08	1734.88	1125.64	1536.44	False
a215	TAGCAGCACGTAAATATTGGAG	dre-miR-16b-5p	abu-miR-16b,bdi-miR-16c-5p,ccr-miR-16b,cgo-miR-16c-5p,cgu-miR-16c-5p,chi-miR-16a-5p,fru-miR-16,gac-miR-16c-5p,gmo-miR-16b-5p,ipu-miR-16b,loc-miR-16b/c-5p,mze-miR-16b,nbr-miR-16b,ola-miR-16c-5p,oni-miR-16b,pma-miR-16-5p,pny-miR-16b,ssa-miR-16a-5p,tgu-miR-16b-5p,tni-miR-16			dre-mir-16b	abu-mir-16b,bdi-mir-16c,ccr-mir-16b,cgo-mir-16c,cgu-mir-16c,chi-mir-16a,fru-mir-16,gac-mir-16c,gmo-mir-16b,ipu-mir-16b,loc-mir-16b/c,mze-mir-16b,nbr-mir-16b,ola-mir-16c,oni-mir-16b,pma-mir-16,pny-mir-16b,ssa-mir-16a-1,ssa-mir-16a-2,tgu-mir-16b,tni-mir-16	572	838	302	816	2237	344	472	237	218	65	136	379	362	108	107	85	832.137	1812.4	831.576	824.968	581.289	720.976	594.638	864.768	363.042	111.299	245.8	482.131	621.396	354.862	384.803	366.846	False
a214	TAGCAGCACGTAAATATTGG	dre-miR-16a-5p,dre-miR-16b-5p	abu-miR-16a,abu-miR-16b,aca-miR-16a-5p,age-miR-16,ami-miR-16a-5p,bdi-miR-16a-5p,bdi-miR-16c-5p,bta-miR-16a,bta-miR-16b,ccr-miR-16a,ccr-miR-16b,cfa-miR-16,cgo-miR-16a-5p,cgo-miR-16c-5p,cgr-miR-16-5p,cgu-miR-16a-5p,cgu-miR-16c-5p,chi-miR-16a-5p,chi-miR-16b-5p,cja-miR-16,cli-miR-16a-5p,cpi-miR-16a-5p,cpi-miR-16b-5p,cpo-miR-16a-5p,cpo-miR-16b-5p,dma-miR-16,dno-miR-16a-5p,dno-miR-16b-5p,eca-miR-16,efu…			dre-mir-16a,dre-mir-16b	abu-mir-16a,abu-mir-16b,aca-mir-16a,age-mir-16,ami-mir-16a-1,ami-mir-16a-2,bdi-mir-16a,bdi-mir-16c,bta-mir-16a,bta-mir-16b,ccr-mir-16a,ccr-mir-16b,cfa-mir-16-1,cfa-mir-16-2,cgo-mir-16a,cgo-mir-16c,cgr-mir-16,cgr-mir-16-2,cgu-mir-16a,cgu-mir-16c,chi-mir-16a,chi-mir-16b,cja-mir-16-1,cja-mir-16-2,cli-mir-16a-1,cli-mir-16a-2,cpi-mir-16a,cpi-mir-16b,cpo-mir-16a,cpo-mir-16b,dma-mir-16,dno-mir-16a,dno-m…	101	216	42	132	477	62	113	61	45	14	26	68	73	16	28	20	146.933	467.158	115.65	133.451	123.949	129.943	142.36	222.577	74.9398	23.972	46.9912	86.5038	125.309	52.5721	100.696	86.3167	False
a212	TAGCAGCACAGAATGGTTTGT	dre-miR-15a-5p	abu-miR-15a,bdi-miR-15a-2-5p,ccr-miR-15a,cgo-miR-15a-2-5p,cgu-miR-15a-2-5p,fru-miR-15a,gac-miR-15a-2-5p,gmo-miR-15a-5p,hhi-miR-15a,ipu-miR-15a,mze-miR-15a,nbr-miR-15a,ola-miR-15a-2-5p,oni-miR-15a,pny-miR-15a,ssa-miR-15d-5p,tni-miR-15a			dre-mir-15a-1,dre-mir-15a-2	abu-mir-15a,bdi-mir-15a-2,ccr-mir-15a-1,ccr-mir-15a-2,cgo-mir-15a-2,cgu-mir-15a-2,fru-mir-15a,gac-mir-15a-2,gmo-mir-15a,hhi-mir-15a,ipu-mir-15a-1,ipu-mir-15a-2,mze-mir-15a,nbr-mir-15a,ola-mir-15a-2,oni-mir-15a,pny-mir-15a,ssa-mir-15d,tni-mir-15a	403	674	214	451	1214	209	955	181	136	69	130	238	211	95	92	69	586.278	1457.71	589.262	455.957	315.46	438.035	1203.13	660.435	226.485	118.148	234.956	302.763	362.195	312.147	330.859	297.792	False
a318	TTAATGCTAATCGTGATAGGGGT	dre-miR-155-5p	abu-miR-155,aca-miR-155-5p,ami-miR-155-5p,bdi-miR-155-5p,bta-miR-155,ccr-miR-155,cfa-miR-155,cgo-miR-155-5p,cgr-miR-155,cgu-miR-155-5p,chi-miR-155-5p,cja-miR-155,cli-miR-155-5p,cpi-miR-155a-5p,cpo-miR-155-5p,dno-miR-155-5p,eca-miR-155,efu-miR-155,gac-miR-155-5p,gga-miR-155,ggo-miR-155,gmo-miR-155-5p,hsa-miR-155-5p,ipu-miR-155,loc-miR-155-5p,mml-miR-155,mze-miR-155,nbr-miR-155,nle-miR-155,oan-miR-…			dre-mir-155	abu-mir-155,aca-mir-155,ami-mir-155,bdi-mir-155,bta-mir-155,ccr-mir-155,cfa-mir-155,cgo-mir-155,cgr-mir-155,cgu-mir-155,chi-mir-155,cja-mir-155,cli-mir-155,cpi-mir-155a,cpo-mir-155,dno-mir-155,eca-mir-155,efu-mir-155,gac-mir-155,gga-mir-155,ggo-mir-155,gmo-mir-155,hsa-mir-155,ipu-mir-155,loc-mir-155,mml-mir-155,mze-mir-155,nbr-mir-155,nle-mir-155,oan-mir-155,ocu-mir-155,oga-mir-155,ola-mir-155,on…	177	49	71	212	425	55	137	53	52	21	29	41	23	28	20	30	257.497	105.976	195.503	214.33	110.437	115.272	172.596	193.387	86.5971	35.958	52.4133	52.1567	39.481	92.0012	71.9259	129.475	False
a339	TTGCATAGTCACAAAAATGATC	dre-miR-153c-3p	abu-miR-153b,ccr-miR-153c,cgu-miR-153b-3p,gac-miR-153b-3p,mze-miR-153b,nbr-miR-153b,oni-miR-153b,pny-miR-153b,ssa-miR-153a-3p			dre-mir-153c	abu-mir-153b,ccr-mir-153c,cgu-mir-153b,gac-mir-153b,mze-mir-153b,nbr-mir-153b,oni-mir-153b,pny-mir-153b,ssa-mir-153a-1,ssa-mir-153a-2	6	12	1	4	28	2	17	0	0	0	1	5	2	1	1	1	8.72871	25.9532	2.75356	4.04396	7.27586	4.19172	21.4171	0	0	0	1.80735	6.36057	3.43313	3.28576	3.59629	4.31583	False
a337	TTGCATAGTCACAAAAATG	dre-miR-153b-3p,dre-miR-153c-3p	abu-miR-153b,bdi-miR-153c-3p,ccr-miR-153b,ccr-miR-153c,cgo-miR-153c-3p,cgu-miR-153b-3p,cgu-miR-153c-3p,fru-miR-153b,gac-miR-153b-3p,gac-miR-153c-3p,gmo-miR-153b-3p,ipu-miR-153b,mze-miR-153b,nbr-miR-153b,ola-miR-153c-3p,oni-miR-153b,oni-miR-153c,pny-miR-153b,ssa-miR-153a-3p,tni-miR-153b			dre-mir-153b,dre-mir-153c	abu-mir-153b,bdi-mir-153c,ccr-mir-153b,ccr-mir-153c,cgo-mir-153c,cgu-mir-153b,cgu-mir-153c,fru-mir-153b,gac-mir-153b,gac-mir-153c,gmo-mir-153b,ipu-mir-153b,mze-mir-153b,nbr-mir-153b,ola-mir-153c,oni-mir-153b,oni-mir-153c,pny-mir-153b,ssa-mir-153a-1,ssa-mir-153a-2,tni-mir-153b	2	3	7	8	14	1	8	1	4	3	1	1	2	4	0	0	2.90957	6.48831	19.2749	8.08792	3.63793	2.09586	10.0786	3.64881	6.66132	5.13685	1.80735	1.27211	3.43313	13.143	0	0	False
a340	TTGCATAGTCACAAAAGTGATC	dre-miR-153a-3p	abu-miR-153a,ami-miR-153-3p,bdi-miR-153a-3p,bta-miR-153,cgo-miR-153a-3p,cgu-miR-153aa-3p,cgu-miR-153ab-3p,chi-miR-153,cja-miR-153,cli-miR-153a-3p,cli-miR-153b-3p,cpo-miR-153-3p,dno-miR-153b-3p,eca-miR-153,efu-miR-153,fru-miR-153a,gac-miR-153a-3p,hsa-miR-153-3p,loc-miR-153-3p,mdo-miR-153-3p,mmu-miR-153-3p,mze-miR-153a,nbr-miR-153a,nle-miR-153,oan-miR-153-3p,ocu-miR-153-3p,oha-miR-153-3p,ola-miR-15…			dre-mir-153a	abu-mir-153a-1,abu-mir-153a-2,aca-mir-153-1,aca-mir-153-2,ami-mir-153-1,ami-mir-153-2,bdi-mir-153aa,bdi-mir-153ab,bta-mir-153-1,bta-mir-153-2,cfa-mir-153,cgo-mir-153aa,cgo-mir-153ab,cgu-mir-153aa,cgu-mir-153ab,chi-mir-153,cja-mir-153-1,cja-mir-153-2,cli-mir-153a,cli-mir-153b,cpi-mir-153-2,cpo-mir-153,dno-mir-153b,eca-mir-153-1,eca-mir-153-2,efu-mir-153-1,efu-mir-153-2,fru-mir-153a,gac-mir-153a,gg…	5	62	4	16	13	4	12	0	1	1	2	0	4	0	1	0	7.27392	134.092	11.0142	16.1758	3.37808	8.38344	15.1179	0	1.66533	1.71228	3.61471	0	6.86626	0	3.59629	0	False
a243	TCAGTGCATTACAGAACTTTG	dre-miR-148-3p	abu-miR-148a-3p,aca-miR-148a-3p,bdi-miR-148a-3p,bta-miR-148a,ccr-miR-148,cfa-miR-148a,cgo-miR-148a-3p,cgr-miR-148a,cgu-miR-148a-3p,chi-miR-148a-3p,cja-miR-148a,cli-miR-148a-3p,cpi-miR-148a-3p,cpo-miR-148a-3p,dno-miR-148a-3p,eca-miR-148a,fru-miR-148,fru-miR-152,gac-miR-148a-3p,gga-miR-148a-3p,ggo-miR-148a,gmo-miR-148-3p,hsa-miR-148a-3p,ipu-miR-148,loc-miR-148a/b-3p,mdo-miR-148-3p,mml-miR-148a-3p,m…			dre-mir-148a,dre-mir-148b	abu-mir-148a,aca-mir-148a,bdi-mir-148a,bdi-mir-152a-1,bdi-mir-152a-2,bdi-mir-152a-3,bta-mir-148a,ccr-mir-148,cfa-mir-148a,cgo-mir-148a,cgo-mir-152a,cgr-mir-148a,cgu-mir-148a,cgu-mir-152a,chi-mir-148a,cja-mir-148a,cli-mir-148a,cpi-mir-148a,cpo-mir-148a,dno-mir-148a,eca-mir-148a,fru-mir-148,fru-mir-152,gac-mir-148a,gga-mir-148a,ggo-mir-148a,gmo-mir-148,hsa-mir-148a,ipu-mir-148,loc-mir-148a/b,mdo-mi…	5302	3981	4161	9168	55265	4400	6728	3019	5295	2966	4517	27824	15028	1650	1905	2256	7713.27	8609.99	11457.6	9268.76	14360.7	9221.79	8476.11	11015.8	8817.92	5078.64	8163.82	35395.3	25796.5	5421.5	6850.94	9736.52	False
a262	TGAGAACTGAATTCCATAGATGG	dre-miR-146a-5p	abu-miR-146,aca-miR-146a-5p,ami-miR-146b-5p,bdi-miR-146a-5p,bta-miR-146a,bta-miR-146b,ccr-miR-146a,cfa-miR-146b,cgo-miR-146a-5p,cgr-miR-146b-5p,cgu-miR-146a-5p,chi-miR-146a,chi-miR-146b-5p,cja-miR-146b,cli-miR-146b-5p,cpi-miR-146b-5p,dno-miR-146b-5p,eca-miR-146b-5p,gac-miR-146a-5p,gga-miR-146b-5p,ggo-miR-146b,gmo-miR-146-5p,hsa-miR-146b-5p,ipu-miR-146a,loc-miR-146a-5p,mdo-miR-146b-5p,mml-miR-146b…			dre-mir-146a	abu-mir-146,aca-mir-146a,ami-mir-146b,bdi-mir-146a,bta-mir-146a,bta-mir-146b,ccr-mir-146a,cfa-mir-146b,cgo-mir-146a,cgr-mir-146b,cgu-mir-146a,chi-mir-146a,chi-mir-146b,cja-mir-146b,cli-mir-146b,cpi-mir-146b,dno-mir-146b,eca-mir-146b,efu-mir-146,gac-mir-146a,gga-mir-146b,ggo-mir-146b,gmo-mir-146,hsa-mir-146b,ipu-mir-146a,loc-mir-146a,mdo-mir-146b,mml-mir-146b,mmr-mir-146b,mmu-mir-146b,mze-mir-146,…	8247	4422	7230	18856	57253	6112	14333	3882	20084	36092	12193	15231	13395	8925	2367	4525	11997.6	9563.77	19908.3	19063.2	14877.3	12809.9	18057.1	14164.7	33446.5	61799.8	22037.1	19375.6	22993.4	29325.4	8512.43	19529.1	False
a174	GTCCAGTTTTCCCAGGAATCCCT	dre-miR-145-5p	abu-miR-145,aca-miR-145-5p,ami-miR-145-5p,bdi-miR-145-5p,bta-miR-145,cfa-miR-145,cgo-miR-145-5p,cgu-miR-145-5p,chi-miR-145-5p,cja-miR-145,cli-miR-145-5p,cpi-miR-145-5p,cpo-miR-145-5p,dma-miR-145,eca-miR-145,efu-miR-145,gac-miR-145-5p,gga-miR-145-5p,ggo-miR-145,gmo-miR-145-5p,hsa-miR-145-5p,ipu-miR-145,loc-miR-145-5p,mdo-miR-145-5p,mml-miR-145-5p,mmr-miR-145,mmu-miR-145a-5p,mne-miR-145,nle-miR-145…			dre-mir-145	abu-mir-145,aca-mir-145,aja-mir-145,ami-mir-145,bdi-mir-145,bta-mir-145,cfa-mir-145,cgo-mir-145,cgu-mir-145,chi-mir-145,cja-mir-145,cli-mir-145,cpi-mir-145,cpo-mir-145,dma-mir-145,eca-mir-145,efu-mir-145,gac-mir-145,gga-mir-145,ggo-mir-145,gmo-mir-145,hsa-mir-145,ipu-mir-145,loc-mir-145,mdo-mir-145,mml-mir-145,mmr-mir-145,mmu-mir-145a,mne-mir-145,nle-mir-145,oan-mir-145,ocu-mir-145,oga-mir-145,oh…	2400	1115	1154	2723	29790	2381	2424	978	1829	1006	2457	2850	2223	1067	1256	980	3491.48	2411.49	3177.61	2752.93	7740.99	4990.24	3053.82	3568.54	3045.89	1722.56	4440.67	3625.53	3815.92	3505.9	4516.95	4229.52	False
a263	TGAGATGAAGCACTGTAGCTC	dre-miR-143-3p	abu-miR-143,aca-miR-143-3p,aja-miR-143,ami-miR-143-3p,bdi-miR-143-1-3p,bta-miR-143,ccr-miR-143,cfa-miR-143,cgo-miR-143-1-3p,cgr-miR-143,cgu-miR-143-1-3p,chi-miR-143-3p,cja-miR-143,cli-miR-143-3p,cpi-miR-143-3p,cpo-miR-143-3p,dma-miR-143,dno-miR-143-3p,eca-miR-143,efu-miR-143,gac-miR-143-3p,gga-miR-143-3p,ggo-miR-143,gmo-miR-143-3p,hsa-miR-143-3p,ipu-miR-143,lla-miR-143,loc-miR-143-3p,mdo-miR-143-…			dre-mir-143	abu-mir-143,aca-mir-143,aja-mir-143,ami-mir-143,bdi-mir-143-1,bta-mir-143,ccr-mir-143,cfa-mir-143,cgo-mir-143-1,cgr-mir-143,cgu-mir-143-1,chi-mir-143,cja-mir-143,cli-mir-143,cpi-mir-143,cpo-mir-143,dma-mir-143,dno-mir-143,eca-mir-143,efu-mir-143,gac-mir-143,gga-mir-143,ggo-mir-143,gmo-mir-143,hsa-mir-143,ipu-mir-143,lla-mir-143,loc-mir-143,mdo-mir-143,mml-mir-143,mmu-mir-143,nle-mir-143,oan-mir-1…	90565	52853	48475	100887	731321	83416	120417	39851	86702	86675	105343	85248	77368	49792	45874	33773	131753	114309	133479	101996	190035	174828	151705	145409	144387	148412	190392	108445	132807	163604	164976	145759	False
a114	CATAAAGTAGAAAGCACTACT	dre-miR-142a-5p	abu-miR-142-5p,aca-miR-142-5p,ami-miR-142-5p,bdi-miR-142-5p,bta-miR-142-5p,cfa-miR-142,cgo-miR-142-5p,cgr-miR-142-5p,cgu-miR-142a-5p,cgu-miR-142b-5p,cli-miR-142-5p,cpi-miR-142-5p,cpo-miR-142-5p,dno-miR-142-5p,eca-miR-142-5p,fru-miR-142,gac-miR-142-5p,gga-miR-142-5p,ggo-miR-142,gmo-miR-142-5p,hsa-miR-142-5p,loc-miR-142-5p,mml-miR-142-5p,mmu-miR-142a-5p,mze-miR-142,nbr-miR-142,oan-miR-142-5p,ocu-mi…			dre-mir-142a	abu-mir-142-1,abu-mir-142-2,aca-mir-142,aja-mir-142,ami-mir-142-1,bdi-mir-142a,bdi-mir-142b,bta-mir-142,cfa-mir-142,cgo-mir-142a,cgo-mir-142b,cgr-mir-142,cgu-mir-142a,cgu-mir-142b,cja-mir-142,cli-mir-142,cpi-mir-142-1,cpi-mir-142-2,cpo-mir-142,dno-mir-142,eca-mir-142,efu-mir-142,fru-mir-142,gac-mir-142a,gac-mir-142b,gga-mir-142,ggo-mir-142,gmo-mir-142-1,gmo-mir-142-2,hsa-mir-142,ipu-mir-142-1,loc…	482	187	298	780	2564	321	1074	129	519	319	553	564	542	320	251	357	701.206	404.438	820.561	788.573	666.261	672.771	1353.05	470.696	864.306	546.219	999.467	717.472	930.378	1051.44	902.67	1540.75	False
a172	GTAGTGTTTCCTACTTTATGGA	dre-miR-142-3p	abu-miR-142-3p,aca-miR-142-3p,aja-miR-142,ami-miR-142-3p,bdi-miR-142-3p,ccr-miR-142-3p,cgo-miR-142-3p,cgr-miR-142-3p,cgu-miR-142-3p,cja-miR-142,cli-miR-142-3p,cpi-miR-142-3p,cpo-miR-142-3p,dno-miR-142-3p,eca-miR-142-3p,efu-miR-142,gac-miR-142-3p,gga-miR-142-3p,gmo-miR-142-2-3p,hsa-miR-142-3p,ipu-miR-142,mdo-miR-142,mml-miR-142-3p,mmu-miR-142a-3p,oan-miR-142-3p,ocu-miR-142-3p,oha-miR-142-3p,ola-mi…			dre-mir-142a,dre-mir-142b	abu-mir-142-1,abu-mir-142-2,aca-mir-142,aja-mir-142,ami-mir-142-1,ami-mir-142-2,bdi-mir-142a,bdi-mir-142b,bta-mir-142,ccr-mir-142-1,ccr-mir-142-2,cfa-mir-142,cgo-mir-142a,cgo-mir-142b,cgr-mir-142,cgu-mir-142a,cgu-mir-142b,cja-mir-142,cli-mir-142,cpi-mir-142-1,cpi-mir-142-2,cpo-mir-142,dno-mir-142,eca-mir-142,efu-mir-142,fru-mir-142,gac-mir-142a,gac-mir-142b,gga-mir-142,ggo-mir-142,gmo-mir-142-1,g…	635	275	460	1238	3715	381	910	192	981	912	1055	956	856	503	311	469	923.788	594.762	1266.64	1251.61	965.351	798.523	1146.44	700.571	1633.69	1561.6	1906.76	1216.14	1469.38	1652.74	1118.45	2024.13	False
a204	TACCACAGGGTAGAACCACGGA	dre-miR-140-3p	abu-miR-140,aca-miR-140-3p,ami-miR-140-3p,bdi-miR-140-3p,bta-miR-140,ccr-miR-140-3p,cfa-miR-140,cgo-miR-140-3p,cgr-miR-140-3p,cgu-miR-140-3p,chi-miR-140-3p,cja-miR-140,cli-miR-140-3p,cpi-miR-140-3p,cpo-miR-140-3p,dma-miR-140,dno-miR-140-3p,eca-miR-140-3p,gac-miR-140-3p,gga-miR-140-3p,ggo-miR-140,gmo-miR-140-3p,hsa-miR-140-3p,ipu-miR-140,loc-miR-140-3p,mdo-miR-140-3p,mml-miR-140-3p,mmr-miR-140,mmu…			dre-mir-140	abu-mir-140,aca-mir-140,ami-mir-140,bdi-mir-140,bta-mir-140,ccr-mir-140,cfa-mir-140,cgo-mir-140,cgr-mir-140,cgu-mir-140,chi-mir-140,cja-mir-140,cli-mir-140,cpi-mir-140,cpo-mir-140,dma-mir-140,dno-mir-140,eca-mir-140,efu-mir-140,fru-mir-140,gac-mir-140,gga-mir-140,ggo-mir-140,gmo-mir-140,hsa-mir-140,ipu-mir-140,loc-mir-140,mdo-mir-140,mml-mir-140,mmr-mir-140,mmu-mir-140,mne-mir-140,mze-mir-140,nbr…	2101	1393	1249	2942	14017	1482	2228	854	1657	1814	1568	1939	1245	642	1018	463	3056.5	3012.74	3439.2	2974.33	3642.35	3106.07	2806.89	3116.08	2759.45	3106.08	2833.93	2466.63	2137.12	2109.46	3661.03	1998.23	False
a358	TCTACAGTGCATGTGTCTCCAGT	dre-miR-139-5p	abu-miR-139,aca-miR-139-5p,ami-miR-139-5p,bdi-miR-139-5p,ccr-miR-139,cgo-miR-139-5p,cgu-miR-139-5p,cli-miR-139-5p,cpi-miR-139-5p,gac-miR-139-5p,gmo-miR-139-5p,ipu-miR-139,loc-miR-139-5p,mze-miR-139,nbr-miR-139,oan-miR-139-5p,oha-miR-139-5p,ola-miR-139-5p,oni-miR-139,pbv-miR-139-5p,pny-miR-139,sha-miR-139,ssa-miR-139-5p,tgu-miR-139-5p	dre-miR-139-5p		dre-mir-139	abu-mir-139,aca-mir-139,ami-mir-139,bdi-mir-139,ccr-mir-139,cgo-mir-139,cgu-mir-139,cli-mir-139,cpi-mir-139,gac-mir-139,gmo-mir-139,ipu-mir-139,loc-mir-139,mdo-mir-139,mze-mir-139,nbr-mir-139,oan-mir-139,oha-mir-139,ola-mir-139,oni-mir-139,pbv-mir-139,pny-mir-139,sha-mir-139,ssa-mir-139-1,ssa-mir-139-2,tgu-mir-139,xtr-mir-139	244	150	165	446	929	184	308	112	170	146	330	297	310	134	156	83	354.967	324.416	454.338	450.902	241.403	385.638	388.027	408.667	283.106	249.994	596.427	377.818	532.135	440.291	561.022	358.214	False
a72	AGGACTGTCCAACCTGAGAATG	dre-miR-1388-5p	abu-miR-1388,bdi-miR-1388-5p,bta-miR-1388-5p,chi-miR-1388-5p,cpo-miR-1388-5p,dma-miR-1388,dno-miR-1388-5p,eca-miR-1388,mze-miR-1388,nbr-miR-1388,oga-miR-1388,ola-miR-1388-5p,oni-miR-1388,pny-miR-1388,ssa-miR-1338-5p			dre-mir-1388	abu-mir-1388,bdi-mir-1388,bta-mir-1388,chi-mir-1388,cpo-mir-1388,dma-mir-1388,dno-mir-1388,eca-mir-1388,ipu-mir-1388,mze-mir-1388,nbr-mir-1388,oga-mir-1388,ola-mir-1388,oni-mir-1388,pny-mir-1388,ssa-mir-1338	938	319	448	1282	3549	601	1233	308	1193	1979	1734	975	723	795	450	565	1364.59	689.924	1233.6	1296.09	922.215	1259.61	1553.37	1123.83	1986.74	3388.61	3133.95	1240.31	1241.08	2612.18	1618.33	2438.45	False
a71	AGCTGGTGTTGTGAATCAGGCCG	dre-miR-138-5p	abu-miR-138,bdi-miR-138-5p,bta-miR-138,cfa-miR-138a,cgo-miR-138-5p,cgu-miR-138-5p,cli-miR-138-5p,cpo-miR-138-5p,dno-miR-138-5p,eca-miR-138,efu-miR-138a,efu-miR-138b,gac-miR-138-5p,ggo-miR-138,hsa-miR-138-5p,ipu-miR-138,loc-miR-138a-5p,loc-miR-138b-5p,mml-miR-138-5p,mmr-miR-138,mmu-miR-138-5p,mze-miR-138,nbr-miR-138,oan-miR-138-5p,ocu-miR-138-5p,oga-miR-138,oha-miR-138-5p,ola-miR-138-5p,oni-miR-13…			dre-mir-138a,dre-mir-138ba	abu-mir-138-1,abu-mir-138-2,abu-mir-138-3,aca-mir-138-1,aca-mir-138-2,ami-mir-138-1,ami-mir-138-2,bdi-mir-138a,bdi-mir-138ba,bdi-mir-138bb,bta-mir-138-1,bta-mir-138-2,ccr-mir-138,cfa-mir-138a,cgo-mir-138a,cgo-mir-138bb,cgr-mir-138,cgu-mir-138a,cgu-mir-138ba,cgu-mir-138bb,cja-mir-138,cli-mir-138-1,cli-mir-138-2,cpi-mir-138,cpo-mir-138-1,cpo-mir-138-2,dno-mir-138-1,dno-mir-138-2,eca-mir-138-1,eca-m…	12	35	1	9	126	5	13	3	4	2	4	6	2	2	1	2	17.4574	75.697	2.75356	9.09891	32.7414	10.4793	16.3777	10.9464	6.66132	3.42457	7.22942	7.63268	3.43313	6.57151	3.59629	8.63167	False
a232	TATGGCTTTTTATTCCTATGTGA	dre-miR-135a-2-5p	abu-miR-135c-5p,aca-miR-135-5p,age-miR-135,ami-miR-135-5p,bdi-miR-135a-2-5p,bta-miR-135a,cfa-miR-135a-5p,cgo-miR-135a-2-5p,cgu-miR-135a-2-5p,chi-miR-135a,cja-miR-135,cli-miR-135-5p,cpi-miR-135-5p,cpo-miR-135a-5p,dno-miR-135a-5p,eca-miR-135a,gac-miR-135a-2-5p,gga-miR-135a-5p,ggo-miR-135a,gmo-miR-135a-5p,hsa-miR-135a-5p,ipu-miR-135a,lla-miR-135,mdo-miR-135a-5p,mml-miR-135a-5p,mmu-miR-135a-5p,mze-mi…			dre-mir-135a-2	abu-mir-135c,aca-mir-135-1,aca-mir-135-2,aca-mir-135-3,age-mir-135-1,age-mir-135-2,ami-mir-135-1,ami-mir-135-2,ami-mir-135-3,bdi-mir-135a-2,bta-mir-135a-1,bta-mir-135a-2,cfa-mir-135a-1,cfa-mir-135a-2,cgo-mir-135a-2,cgu-mir-135a-2,chi-mir-135a,cja-mir-135,cli-mir-135-1,cli-mir-135-2,cli-mir-135-3,cpi-mir-135-1,cpi-mir-135-2,cpi-mir-135-3,cpo-mir-135a-1,cpo-mir-135a-2,dno-mir-135a-1,dno-mir-135a-2,…	11	14	9	8	20	1	20	1	101	23	56	110	121	99	52	94	16.0026	30.2788	24.7821	8.08792	5.19704	2.09586	25.1965	3.64881	168.198	39.3826	101.212	139.933	207.704	325.29	187.007	405.688	False
a230	TATGGCTTTCTATTCCTATGTG	dre-miR-135c-5p	abu-miR-135b,bdi-miR-135c-5p,ccr-miR-135c,cgo-miR-135c-5p,cgu-miR-135c-5p,fru-miR-135a,gac-miR-135c-5p,gmo-miR-135c-5p,ipu-miR-135c,loc-miR-135c-5p,mze-miR-135b,nbr-miR-135b,ola-miR-135c-5p,oni-miR-135b,pny-miR-135b,ssa-miR-135b-5p,tni-miR-135a			dre-mir-135c-1,dre-mir-135c-2	abu-mir-135b-1,abu-mir-135b-2,bdi-mir-135c-1,bdi-mir-135c-2,ccr-mir-135c,cgo-mir-135c-1,cgo-mir-135c-2,cgu-mir-135c-1,cgu-mir-135c-2,fru-mir-135a,gac-mir-135c-1,gac-mir-135c-2,gmo-mir-135c-1,gmo-mir-135c-2,ipu-mir-135c-1,ipu-mir-135c-2,loc-mir-135c,mze-mir-135b-1,mze-mir-135b-2,nbr-mir-135b-1,nbr-mir-135b-2,ola-mir-135c-1,ola-mir-135c-2,oni-mir-135b-1,oni-mir-135b-2,pny-mir-135b-1,pny-mir-135b-2,…	103	121	31	120	186	69	172	29	149	68	67	93	109	47	16	26	149.843	261.695	85.3604	121.319	48.3325	144.614	216.69	105.815	248.134	116.435	121.093	118.307	187.106	154.431	57.5407	112.212	False
a231	TATGGCTTTTTATTCCTATCTGA	dre-miR-135b-5p	abu-miR-135a-5p,bdi-miR-135b-5p,cgo-miR-135b-5p,cgu-miR-135b-5p,fru-miR-135b,gac-miR-135b-5p,ipu-miR-135b,loc-miR-135b-5p,mze-miR-135a,nbr-miR-135a,ola-miR-135b-5p,oni-miR-135a,pny-miR-135a,ssa-miR-135a-5p,tni-miR-135b			dre-mir-135b	abu-mir-135a,bdi-mir-135b,cgo-mir-135b,cgu-mir-135b,fru-mir-135b,gac-mir-135b,ipu-mir-135b,loc-mir-135b,mze-mir-135a,nbr-mir-135a,ola-mir-135b,oni-mir-135a,pny-mir-135a,ssa-mir-135a,tni-mir-135b	209	259	158	186	620	44	193	121	26	11	11	34	29	9	13	17	304.05	560.157	435.063	188.044	161.108	92.2179	243.147	441.506	43.2986	18.8351	19.8809	43.2519	49.7804	29.5718	46.7518	73.3692	False
a348	TTTGGTCCCCTTCAACCAGCT	dre-miR-133b-3p	abu-miR-133b,aca-miR-133a,aca-miR-133a-3p,ami-miR-133a-3p,ami-miR-133b-3p,bdi-miR-133b-3p,bta-miR-133a,bta-miR-133b,cfa-miR-133b,cgo-miR-133b-3p,cgu-miR-133b-3p,chi-miR-133a-3p,chi-miR-133b,cja-miR-133b,cli-miR-133a-3p,cli-miR-133b-3p,cli-miR-133c-3p,cpi-miR-133a-3p,cpi-miR-133b-3p,cpi-miR-133c-3p,cpo-miR-133a-3p,cpo-miR-133b-3p,dno-miR-133a-3p,dno-miR-133b-3p,eca-miR-133a,eca-miR-133b,efu-miR-13…			dre-mir-133a-1,dre-mir-133a-2,dre-mir-133b	abu-mir-133a-1,abu-mir-133a-2,abu-mir-133b,aca-mir-133a-1,aca-mir-133a-2,aca-mir-133a-3,age-mir-133a,ami-mir-133a-1,ami-mir-133a-2,ami-mir-133a-3,ami-mir-133b,bbe-mir-133,bdi-mir-133a-1,bdi-mir-133a-2,bdi-mir-133b,bfl-mir-133,bta-mir-133a-1,bta-mir-133a-2,bta-mir-133b,ccr-mir-133a,cfa-mir-133a,cfa-mir-133b,cfa-mir-133c,cgo-mir-133a-1,cgo-mir-133a-2,cgo-mir-133b,cgu-mir-133a-1,cgu-mir-133a-2,cgu-m…	2	4	28	3	46	2	4	4	1	4	2	5	1	1	5	1	2.90957	8.65108	77.0997	3.03297	11.9532	4.19172	5.03931	14.5952	1.66533	6.84914	3.61471	6.36057	1.71656	3.28576	17.9815	4.31583	False
a341	TTGGTCCCCTTCAACCAGCTGT	dre-miR-133a-3p	abu-miR-133a,aca-miR-133a,aca-miR-133a-3p,age-miR-133a,ami-miR-133a-3p,bbe-miR-133-5p,bdi-miR-133a-3p,bfl-miR-133,bta-miR-133a,ccr-miR-133a-3p,cfa-miR-133a,cfa-miR-133c,cgo-miR-133a-3p,cgu-miR-133a-3p,chi-miR-133a-3p,cin-miR-133-3p,cja-miR-133a,cli-miR-133a-3p,cli-miR-133c-3p,cpi-miR-133a-3p,cpi-miR-133c-3p,cpo-miR-133a-3p,dno-miR-133a-3p,eca-miR-133a,efu-miR-133-3p,fru-miR-133,gac-miR-133a-3p,gg…			dre-mir-133a-1,dre-mir-133a-2	abu-mir-133a-1,abu-mir-133a-2,aca-mir-133a-1,aca-mir-133a-2,aca-mir-133a-3,age-mir-133a,ami-mir-133a-1,ami-mir-133a-2,ami-mir-133a-3,bbe-mir-133,bdi-mir-133a-1,bdi-mir-133a-2,bfl-mir-133,bta-mir-133a-1,bta-mir-133a-2,ccr-mir-133a,cfa-mir-133a,cfa-mir-133c,cgo-mir-133a-1,cgo-mir-133a-2,cgu-mir-133a-1,cgu-mir-133a-2,chi-mir-133a,cin-mir-133,cja-mir-133a-1,cja-mir-133a-2,cli-mir-133a-1,cli-mir-133a-…	152	60	383	137	1243	98	285	81	126	63	123	126	123	47	65	41	221.127	129.766	1054.61	138.506	322.996	205.394	359.051	295.554	209.831	107.874	222.305	160.286	211.137	154.431	233.759	176.949	False
a43	ACCGTGGCTTTAGATTGTTACT	dre-miR-132b-5p	abu-miR-132-5p,ami-miR-132-5p,cgo-miR-132b-5p,cgu-miR-132b-5p,cpi-miR-132-5p,gac-miR-132b-5p,gga-miR-132a-5p,gmo-miR-132-2-5p,ipu-miR-132a,loc-miR-132-5p,mze-miR-132b,nbr-miR-132b,oha-miR-132-5p,ola-miR-132b-5p,oni-miR-132b-5p,pbv-miR-132-5p,pny-miR-132-2,ssa-miR-132-5p			dre-mir-132b	abu-mir-132-2,aca-mir-132,ami-mir-132,bdi-mir-132b,cgo-mir-132b,cgu-mir-132b,cpi-mir-132,gac-mir-132b,gga-mir-132a,gmo-mir-132-2,ipu-mir-132a,loc-mir-132,mze-mir-132b,nbr-mir-132b,oha-mir-132,ola-mir-132b,oni-mir-132b,pbv-mir-132,pny-mir-132-2,ssa-mir-132-1,ssa-mir-132-2,xtr-mir-132	98	389	53	73	240	99	68	24	113	153	106	84	47	32	6	4	142.569	841.318	145.939	73.8023	62.3645	207.49	85.6682	87.5714	188.182	261.98	191.58	106.858	80.6785	105.144	21.5778	17.2633	False
a186	TAACAGTCTACAGCCATGGTCG	dre-miR-132-3p	abu-miR-132-3p,ami-miR-132-3p,bdi-miR-132-3p,bta-miR-132,ccr-miR-132a,cfa-miR-132,cgo-miR-132-3p,cgr-miR-132-3p,cgu-miR-132-3p,cja-miR-132,cpi-miR-132-3p,cpo-miR-132-3p,dno-miR-132-3p,eca-miR-132,efu-miR-132,fru-miR-132,gac-miR-132-3p,gga-miR-132a-3p,hsa-miR-132-3p,ipu-miR-132b,loc-miR-132-3p,mdo-miR-132-3p,mml-miR-132-3p,mmr-miR-132,mmu-miR-132-3p,mze-miR-132a,nbr-miR-132a,nle-miR-132,oga-miR-13…			dre-mir-132a,dre-mir-132b	abu-mir-132-1,abu-mir-132-2,ami-mir-132,bdi-mir-132a,bdi-mir-132b,bta-mir-132,ccr-mir-132a,cfa-mir-132,cgo-mir-132a,cgo-mir-132b,cgr-mir-132,cgu-mir-132a,cgu-mir-132b,cja-mir-132,cpi-mir-132,cpo-mir-132,dno-mir-132,eca-mir-132,efu-mir-132,fru-mir-132,gac-mir-132a,gac-mir-132b,gga-mir-132a,hsa-mir-132,ipu-mir-132a,ipu-mir-132b,loc-mir-132,mdo-mir-132,mml-mir-132,mmr-mir-132,mmu-mir-132,mze-mir-132…	158	120	121	249	388	106	60	55	36	20	21	18	14	7	2	2	229.856	259.532	333.181	251.737	100.823	222.161	75.5896	200.685	59.9518	34.2457	37.9544	22.8981	24.0319	23.0003	7.19259	8.63167	False
a111	CAGTGCAATATTAAAAGGGCA	dre-miR-130c-3p	abu-miR-130,aca-miR-130c,ami-miR-130b-3p,bdi-miR-130c-3p,ccr-miR-130c,cgo-miR-130c-3p,cgu-miR-130c-3p,cli-miR-130c-3p,cpi-miR-130c-3p,fru-miR-130,gac-miR-130c-3p,gga-miR-130a-3p,gmo-miR-130a-3p,loc-miR-130c-3p,mze-miR-130,nbr-miR-130,oha-miR-130a-3p,ola-miR-130c-1-3p,oni-miR-130a,pbv-miR-130c-3p,pny-miR-130a,ssa-miR-130d-3p,tgu-miR-130a-3p,tni-miR-130,xla-miR-130c-3p,xtr-miR-130c			dre-mir-130c-1,dre-mir-130c-2	abu-mir-130-1,abu-mir-130-2,aca-mir-130c,ami-mir-130b,bdi-mir-130c-1,bdi-mir-130c-2,ccr-mir-130c,cgo-mir-130c-1-1,cgo-mir-130c-1-2,cgo-mir-130c-2,cgu-mir-130c-1,cgu-mir-130c-2,cli-mir-130c,cpi-mir-130c,fru-mir-130,gac-mir-130c-1,gac-mir-130c-2,gga-mir-130a,gmo-mir-130a,ipu-mir-130c-1,ipu-mir-130c-2,loc-mir-130c,mze-mir-130-1,mze-mir-130-2,nbr-mir-130-1,nbr-mir-130-2,oha-mir-130a,ola-mir-130c-1,on…	35	12	8	19	75	11	108	7	14	3	9	14	10	7	11	7	50.9175	25.9532	22.0285	19.2088	19.4889	23.0545	136.061	25.5417	23.3146	5.13685	16.2662	17.8096	17.1656	23.0003	39.5592	30.2108	False
a155	CTTTTTGCGGTCTGGGCTTGC	dre-miR-129-5p	abu-miR-129,aca-miR-129a-5p,ami-miR-129a-5p,ami-miR-129b-5p,bdi-miR-129-5p,bta-miR-129,bta-miR-129-5p,ccr-miR-129,cfa-miR-129,cgo-miR-129-5p,cgr-miR-129,cgu-miR-129-5p,chi-miR-129-5p,cja-miR-129,cli-miR-129-5p,cpi-miR-129-5p,cpo-miR-129-5p,dno-miR-129-5p,eca-miR-129a-5p,eca-miR-129b-5p,efu-miR-129b,fru-miR-129,gac-miR-129-1a/2-5p,gga-miR-129-5p,gmo-miR-129-3-5p,gmo-miR-129-4-5p,gmo-miR-129-5p,hhi…			dre-mir-129-1a,dre-mir-129-1b,dre-mir-129-2a,dre-mir-129-2b	abu-mir-129-1,abu-mir-129-2,abu-mir-129-3,aca-mir-129a,ami-mir-129a,ami-mir-129b,bdi-mir-129-1a,bdi-mir-129-1b,bdi-mir-129-2a,bdi-mir-129-2b,bta-mir-129-1,bta-mir-129-2,ccr-mir-129,cfa-mir-129-1,cfa-mir-129-2,cgo-mir-129-1a,cgo-mir-129-1b,cgo-mir-129-2a,cgo-mir-129-2b,cgr-mir-129,cgu-mir-129-1a,cgu-mir-129-1b,cgu-mir-129-2a,chi-mir-129,cja-mir-129-1,cja-mir-129-2,cli-mir-129,cpi-mir-129-1,cpi-mir…	53	1448	41	86	436	57	91	33	37	88	167	63	54	85	103	12	77.1036	3131.69	112.896	86.9452	113.296	119.464	114.644	120.411	61.6172	150.681	301.828	80.1432	92.6945	279.289	370.418	51.79	False
a239	TCACAGTGAACCGGTCTCTTT	dre-miR-128-3p	abu-miR-128,aca-miR-128-3p,age-miR-128,ami-miR-128-3p,bdi-miR-128-3p,bta-miR-128,ccr-miR-128,cfa-miR-128,cgo-miR-128-3p,cgr-miR-128-3p,cgu-miR-128-3p,chi-miR-128-3p,cja-miR-128,cli-miR-128-3p,cpi-miR-128-3p,cpo-miR-128-3p,dno-miR-128-3p,eca-miR-128,efu-miR-128a,efu-miR-128b,fru-miR-128,gac-miR-128-2-3p,gga-miR-128-3p,ggo-miR-128,gmo-miR-128-3p,hsa-miR-128-3p,ipu-miR-128,loc-miR-128-3p,mdo-miR-128…			dre-mir-128-1,dre-mir-128-2,dre-mir-128-3	abu-mir-128-1,abu-mir-128-2,aca-mir-128-1,aca-mir-128-2,age-mir-128,ami-mir-128-1,ami-mir-128-2,bdi-mir-128-2,bdi-mir-128-3,bta-mir-128-1,bta-mir-128-2,ccr-mir-128,cfa-mir-128-1,cfa-mir-128-2,cgo-mir-128-2,cgo-mir-128-3,cgr-mir-128,cgu-mir-128-2,cgu-mir-128-3,chi-mir-128,cja-mir-128-1,cja-mir-128-2,cli-mir-128-1,cli-mir-128-2,cpi-mir-128-1,cpi-mir-128-2,cpo-mir-128-1,cpo-mir-128-2,dno-mir-128-1,d…	4442	10155	1890	3203	7994	1609	4661	1224	1226	1028	1355	1746	2542	1137	1362	736	6462.15	21962.9	5204.23	3238.2	2077.26	3372.24	5872.05	4466.14	2041.69	1760.23	2448.96	2221.11	4363.51	3735.9	4898.15	3176.45	False
a117	CATTATTACTTTTGGTACGCG	dre-miR-126-5p	abu-miR-126-5p,aca-miR-126-5p,ami-miR-126-5p,bdi-miR-126b-5p,bta-miR-126-5p,ccr-miR-126-5p,cfa-miR-126,cgo-miR-126b-5p,cgu-miR-126b-5p,chi-miR-126-5p,cli-miR-126-5p,cpi-miR-126-5p,cpo-miR-126-5p,dno-miR-126-5p,eca-miR-126-5p,gac-miR-126b-5p,gga-miR-126-5p,gmo-miR-126-5p,hsa-miR-126-5p,ipu-miR-126b,loc-miR-126-5p,mdo-miR-126-5p,mmr-miR-126,mmu-miR-126a-5p,mze-miR-126,nbr-miR-126,nle-miR-126,oan-mi…			dre-mir-126a,dre-mir-126b	abu-mir-126,aca-mir-126,ami-mir-126,bdi-mir-126b,bta-mir-126,ccr-mir-126,cfa-mir-126,cgo-mir-126b,cgr-mir-126a,cgu-mir-126b,chi-mir-126,cja-mir-126,cli-mir-126,cpi-mir-126,cpo-mir-126,dno-mir-126,eca-mir-126,efu-mir-126,fru-mir-126,gac-mir-126b,gga-mir-126,gmo-mir-126,hsa-mir-126,ipu-mir-126a,ipu-mir-126b,loc-mir-126,mdo-mir-126,mml-mir-126,mmr-mir-126,mmu-mir-126a,mze-mir-126,nbr-mir-126,nle-mir…	448	126	246	533	2067	275	569	178	282	98	295	410	466	111	185	113	651.743	272.509	677.376	538.858	537.114	576.362	716.841	649.488	469.623	167.804	533.169	521.567	799.919	364.719	665.314	487.689	False
a253	TCGTACCGTGAGTAATAATGCA	dre-miR-126a-3p	abu-miR-126-3p,aca-miR-126-3p,ami-miR-126-3p,bdi-miR-126b-3p,bta-miR-126-3p,ccr-miR-126-3p,cgo-miR-126b-3p,cgr-miR-126a,cgu-miR-126b-3p,chi-miR-126-3p,cin-miR-126-3p,cja-miR-126,cli-miR-126-3p,cpi-miR-126-3p,cpo-miR-126-3p,csa-miR-126,dno-miR-126-3p,eca-miR-126-3p,efu-miR-126,fru-miR-126,gac-miR-126b-3p,gga-miR-126-3p,gmo-miR-126-3p,hsa-miR-126-3p,ipu-miR-126a,loc-miR-126-3p,mdo-miR-126-3p,mml-mi…			dre-mir-126a	abu-mir-126,aca-mir-126,ami-mir-126,bdi-mir-126b,bta-mir-126,ccr-mir-126,cfa-mir-126,cgo-mir-126b,cgr-mir-126a,cgu-mir-126b,chi-mir-126,cin-mir-126,cja-mir-126,cli-mir-126,cpi-mir-126,cpo-mir-126,csa-mir-126,dno-mir-126,eca-mir-126,efu-mir-126,fru-mir-126,gac-mir-126b,gga-mir-126,gmo-mir-126,hsa-mir-126,ipu-mir-126a,loc-mir-126,mdo-mir-126,mml-mir-126,mmr-mir-126,mmu-mir-126a,mze-mir-126,nbr-mir-…	26917	13276	17717	33290	130015	22913	26236	11927	21499	11274	20745	28544	28305	9252	11986	8665	39158.4	28712.9	48784.9	33655.9	33784.7	48022.5	33052.8	43519.3	35802.9	19304.3	37493.6	36311.2	48587.4	30399.8	43105.2	37396.7	False
a249	TCCCTGAGACCCTAACTTGTG	dre-miR-125b-5p	abu-miR-125b,aca-miR-125b,age-miR-125b,ami-miR-125b-5p,bbe-miR-125a-5p,bdi-miR-125b-5p,bfl-miR-125a-5p,bta-miR-125b,ccr-miR-125b,cfa-miR-125b,cgo-miR-125b-5p,cgr-miR-125b-5p,cgu-miR-125b-5p,chi-miR-125b-5p,cja-miR-125,cja-miR-125b,cli-miR-125-5p,cpi-miR-125b-5p,cpo-miR-125b-5p,dma-miR-125b,dno-miR-125b-5p,eca-miR-125b-5p,efu-miR-125b,fru-miR-125b,gac-miR-125b-2/3-5p,gga-miR-125b-5p,ggo-miR-125b,g…			dre-mir-125b-1,dre-mir-125b-2,dre-mir-125b-3	abu-mir-125b-1,abu-mir-125b-2,abu-mir-125b-3,aca-mir-125b-1,aca-mir-125b-2,age-mir-125b-1,age-mir-125b-2,ami-mir-125b-1,ami-mir-125b-2,bbe-mir-125a,bdi-mir-125b-1,bdi-mir-125b-2,bdi-mir-125b-3,bfl-mir-125a,bta-mir-125b-1,bta-mir-125b-2,ccr-mir-125b,cfa-mir-125b-1,cfa-mir-125b-2,cgo-mir-125b-1,cgo-mir-125b-2,cgo-mir-125b-3,cgr-mir-125b,cgr-mir-125b-2,cgu-mir-125b-1,cgu-mir-125b-2,cgu-mir-125b-3,ch…	15195	8295	6148	22290	68831	9389	17350	3777	4220	1921	4603	6260	5404	2785	3461	3181	22105.5	17940.2	16928.9	22535	17885.9	19678	21858	13781.6	7027.69	3289.3	8319.25	7963.43	9276.31	9150.83	12446.8	13728.7	False
a250	TCCCTGAGACCCTTAACCTGTG	dre-miR-125a-5p	abu-miR-125a,aca-miR-125a-5p,bdi-miR-125a-5p,cgo-miR-125a-5p,cgu-miR-125a-5p,cpi-miR-125a-5p,fru-miR-125a,gac-miR-125a-5p,gmo-miR-125a-5p,ipu-miR-125a,loc-miR-125a-5p,mze-miR-125a,nbr-miR-125a,oha-miR-125a-5p,ola-miR-125a-1-5p,ola-miR-125a-2-5p,oni-miR-125a,pbv-miR-125a-5p,pny-miR-125a,ssa-miR-125b-5p,tni-miR-125a,xla-miR-125a-5p,xtr-miR-125a			dre-mir-125a-1,dre-mir-125a-2	abu-mir-125a-1,abu-mir-125a-2,aca-mir-125a,bdi-mir-125a-1,bdi-mir-125a-2,cgo-mir-125a-1,cgo-mir-125a-2,cgu-mir-125a-1,cgu-mir-125a-2,cpi-mir-125a,fru-mir-125a,gac-mir-125a-1,gac-mir-125a-2,gmo-mir-125a-1,gmo-mir-125a-2,ipu-mir-125a-1,ipu-mir-125a-2,loc-mir-125a,mze-mir-125a-1,mze-mir-125a-2,nbr-mir-125a-1,nbr-mir-125a-2,oha-mir-125a,ola-mir-125a-1,ola-mir-125a-2,oni-mir-125a-1,oni-mir-125a-2,pbv-…	5940	3104	3092	10148	17990	4446	6992	2076	1784	1014	2437	2712	2456	1686	1866	1682	8641.42	6713.24	8514.01	10259.5	4674.74	9318.2	8808.71	7574.93	2970.95	1736.26	4404.52	3449.97	4215.88	5539.78	6710.69	7259.23	False
a189	TAAGGCACGCGGTGAATGC	dre-miR-124-3p	abu-miR-124,aca-miR-124a,aca-miR-124b,age-miR-124a,ami-miR-124-3p,bbe-miR-124-3p,bdi-miR-124-3p,bfl-miR-124-3p,bta-miR-124a,bta-miR-124b,cfa-miR-124,cgo-miR-124-4/6-3p,cgr-miR-124,cgu-miR-124-3p,chi-miR-124a,cin-miR-124-3p,cja-miR-124,cli-miR-124-3p,cpi-miR-124-3p,cpo-miR-124-3p,csa-miR-124,dno-miR-124-3p,eca-miR-124,efu-miR-124,fru-miR-124,gac-miR-124-3p,gga-miR-124a-3p,ggo-miR-124a,gmo-miR-124-…			dre-mir-124-1,dre-mir-124-2,dre-mir-124-3,dre-mir-124-4a,dre-mir-124-5,dre-mir-124-6	abu-mir-124-1,abu-mir-124-2,abu-mir-124-3,abu-mir-124-4,abu-mir-124-5,abu-mir-124-6,aca-mir-124a-1,aca-mir-124a-2,aca-mir-124a-3,aca-mir-124b,age-mir-124a,ami-mir-124-1,ami-mir-124-2,ami-mir-124-3,ami-mir-124-4,bbe-mir-124,bdi-mir-124-2,bdi-mir-124-3,bdi-mir-124-4a,bdi-mir-124-4b,bdi-mir-124-6,bfl-mir-124,bta-mir-124a-1,bta-mir-124a-2,bta-mir-124b,cfa-mir-124-1,cfa-mir-124-2,cfa-mir-124-3,cgo-mir…	17	2385	24	27	70	8	22	7	1	0	1	1	1	0	1	1	24.7313	5158.21	66.0855	27.2967	18.1896	16.7669	27.7162	25.5417	1.66533	0	1.80735	1.27211	1.71656	0	3.59629	4.31583	False
a294	TGGAGTGTGACAATGGTGTTTG	dre-miR-122-5p	abu-miR-122,aca-miR-122-5p,ami-miR-122-5p,bdi-miR-122-5p,bta-miR-122,ccr-miR-122,cfa-miR-122,cgo-miR-122-5p,cgr-miR-122,cgu-miR-122-5p,chi-miR-122,cja-miR-122,cli-miR-122-5p,cpi-miR-122-5p,cpo-miR-122-5p,dno-miR-122-5p,eca-miR-122,fru-miR-122,gac-miR-122-5p,gga-miR-122-5p,ggo-miR-122,gmo-miR-122-5p,hsa-miR-122-5p,ipu-miR-122,loc-miR-122-5p,mdo-miR-122-5p,mml-miR-122a-5p,mmu-miR-122-5p,mze-miR-122…			dre-mir-122	abu-mir-122,aca-mir-122,ami-mir-122,bdi-mir-122,bta-mir-122,ccr-mir-122,cfa-mir-122,cgo-mir-122,cgr-mir-122,cgu-mir-122,chi-mir-122,cja-mir-122,cli-mir-122,cpi-mir-122,cpo-mir-122,dno-mir-122,eca-mir-122,fru-mir-122,gac-mir-122,gga-mir-122-1,gga-mir-122-2,ggo-mir-122,gmo-mir-122,hsa-mir-122,ipu-mir-122,loc-mir-122,mdo-mir-122,mml-mir-122a,mmu-mir-122,mze-mir-122,nbr-mir-122,oan-mir-122,ocu-mir-12…	206	897	422	730	55519	1578	2429	8729	7063	1094	898	100459	41185	2341	1881	718	299.686	1940	1162	738.023	14426.7	3307.27	3060.12	31850.5	11762.2	1873.24	1623	127795	70696.7	7691.95	6764.63	3098.77	False
a208	TACCCTGTAGATCCGAATTTGT	dre-miR-10a-5p	abu-miR-10d,aca-miR-10a-5p,age-miR-10a,ami-miR-10a-5p,bbe-miR-10a-5p,bdi-miR-10a-5p,bfl-miR-10a-5p,bta-miR-10a,cfa-miR-10a,cgo-miR-10a-5p,cgr-miR-10a-5p,cgu-miR-10a-5p,chi-miR-10a-5p,cja-miR-10a,cli-miR-10a-5p,cpi-miR-10a-5p,cpo-miR-10a-5p,dma-miR-10a,dno-miR-10a-5p,eca-miR-10a,gga-miR-10a-5p,ggo-miR-10a,gmo-miR-10d-5p,hsa-miR-10a-5p,ipu-miR-10a,loc-miR-10a/c-5p,mdo-miR-10a-5p,mml-miR-10a-5p,mmr-…			dre-mir-10a	abu-mir-10d,aca-mir-10a,age-mir-10a,ami-mir-10a,bbe-mir-10a,bdi-mir-10a,bfl-mir-10a,bta-mir-10a,cfa-mir-10a,cgo-mir-10a,cgr-mir-10a,cgu-mir-10a,chi-mir-10a,cja-mir-10a,cli-mir-10a,cpi-mir-10a,cpo-mir-10a,dma-mir-10a,dno-mir-10a,eca-mir-10a,gga-mir-10a,ggo-mir-10a,gmo-mir-10d,hsa-mir-10a,ipu-mir-10a,loc-mir-10a/c,mdo-mir-10a,mml-mir-10a,mmr-mir-10a,mmu-mir-10a,mze-mir-10d,nbr-mir-10d,nle-mir-10a,o…	896	334	352	925	24681	330	748	261	114	92	113	118	94	40	81	44	1303.49	722.365	969.254	935.166	6413.41	691.634	942.35	952.339	189.847	157.53	204.231	150.109	161.357	131.43	291.3	189.897	False
a209	TACCCTGTAGATCCGGATTTGT	dre-miR-10c-5p	abu-miR-10c,bbe-miR-10c-5p,bdi-miR-10c-5p,bfl-miR-10c,ccr-miR-10c,cgo-miR-10c-5p,cgu-miR-10c-5p,fru-miR-10c,gac-miR-10c-5p,gmo-miR-10c-5p,ipu-miR-10c,mze-miR-10c,nbr-miR-10c,ola-miR-10c-5p,oni-miR-10c,pny-miR-10c,ssa-miR-10a-5p,tni-miR-10c			dre-mir-10c	abu-mir-10c,bbe-mir-10c,bdi-mir-10c,bfl-mir-10c,ccr-mir-10c,cgo-mir-10c,cgu-mir-10c,fru-mir-10c,gac-mir-10c,gmo-mir-10c,ipu-mir-10c,mze-mir-10c,nbr-mir-10c,ola-mir-10c,oni-mir-10c,pny-mir-10c,ssa-mir-10a-1,ssa-mir-10a-2,tni-mir-10c	5075	1884	2310	6596	27391	3272	6810	1627	1618	1687	2182	2186	2029	949	1103	706	7383.03	4074.66	6360.73	6668.49	7117.61	6857.66	8579.42	5936.61	2694.5	2888.62	3943.65	2780.84	3482.91	3118.18	3966.71	3046.98	False
a206	TACCCTGTAGAACCGAATGTGT	dre-miR-10d-5p	abu-miR-10b,bdi-miR-10d-5p,ccr-miR-10d,cgo-miR-10d-5p,cgu-miR-10d-5p,fru-miR-10d,gmo-miR-10b-5p,hhi-miR-10d,ipu-miR-10d,mze-miR-10b,nbr-miR-10b,ola-miR-10d-5p,oni-miR-10b,pny-miR-10b,pol-miR-10b-5p,tni-miR-10d			dre-mir-10d	abu-mir-10b,bdi-mir-10d,ccr-mir-10d,cgo-mir-10d,cgu-mir-10d,fru-mir-10d,gmo-mir-10b,hhi-mir-10d,ipu-mir-10d,mze-mir-10b,nbr-mir-10b,ola-mir-10d,oni-mir-10b,pny-mir-10b,pol-mir-10b,tni-mir-10d	293	159	38	654	717	345	59	249	6	10	3	27	6	2	3	4	426.252	343.88	104.635	661.188	186.314	723.072	74.3298	908.554	9.99197	17.1228	5.42206	34.3471	10.2994	6.57151	10.7889	17.2633	False
a207	TACCCTGTAGAACCGAATTTGT	dre-miR-10b-5p	abu-miR-10a,aca-miR-10b-5p,aca-miR-10c-5p,ami-miR-10b-5p,bdi-miR-10b-5p,bta-miR-10b,ccr-miR-10b,cfa-miR-10b,cgo-miR-10b-5p,cgr-miR-10b-5p,cgu-miR-10b-5p,chi-miR-10b-5p,cja-miR-10b,cli-miR-10b-5p,cpi-miR-10b-5p,cpo-miR-10b-5p,dma-miR-10,dno-miR-10b-5p,eca-miR-10b,fru-miR-10b,gac-miR-10b-5p,gga-miR-10b-5p,ggo-miR-10b,gmo-miR-10a-5p,hsa-miR-10b-5p,ipu-miR-10b,loc-miR-10b/d-5p,mdo-miR-10b-5p,mml-miR-…			dre-mir-10b-1,dre-mir-10b-2	abu-mir-10a-1,abu-mir-10a-2,aca-mir-10b,aca-mir-10c,ami-mir-10b,ami-mir-10c,bdi-mir-10b-1,bdi-mir-10b-2,bta-mir-10b,ccr-mir-10b,cfa-mir-10b,cgo-mir-10b-1,cgo-mir-10b-2,cgr-mir-10b,cgu-mir-10b-1,cgu-mir-10b-2,chi-mir-10b,cja-mir-10b,cli-mir-10b,cpi-mir-10b,cpi-mir-10c,cpo-mir-10b,dma-mir-10,dno-mir-10b,eca-mir-10b,efu-mir-10,fru-mir-10b-1,fru-mir-10b-2,gac-mir-10b-1,gac-mir-10b-2,gga-mir-10b,ggo-m…	8149	3678	3155	8973	60353	5829	10417	2105	1547	3370	1338	1719	1737	1315	939	836	11855	7954.67	8687.49	9071.62	15682.9	12216.8	13123.6	7680.74	2576.26	5770.4	2418.24	2186.76	2981.67	4320.77	3376.92	3608.04	False
a205	TACCCTGTAGAACCGAAT	dre-miR-10b-5p,dre-miR-10d-5p	abu-miR-10a,abu-miR-10b,aca-miR-10b-5p,ami-miR-10b-5p,bdi-miR-10b-5p,bdi-miR-10d-5p,bta-miR-10b,ccr-miR-10b,ccr-miR-10d,cgo-miR-10b-5p,cgo-miR-10d-5p,cgr-miR-10b-5p,cgu-miR-10b-5p,cgu-miR-10d-5p,chi-miR-10b-5p,cja-miR-10b,cli-miR-10b-5p,cpi-miR-10b-5p,cpo-miR-10b-5p,dma-miR-10,dno-miR-10b-5p,eca-miR-10b,fru-miR-10b,fru-miR-10d,gac-miR-10b-5p,gga-miR-10b-5p,ggo-miR-10b,gmo-miR-10a-5p,gmo-miR-10b-5…			dre-mir-10b-1,dre-mir-10b-2,dre-mir-10d	abu-mir-10a-1,abu-mir-10a-2,abu-mir-10b,aca-mir-10b,ami-mir-10b,bdi-mir-10b-1,bdi-mir-10b-2,bdi-mir-10d,bta-mir-10b,ccr-mir-10b,ccr-mir-10d,cfa-mir-10b,cgo-mir-10b-1,cgo-mir-10b-2,cgo-mir-10d,cgr-mir-10b,cgu-mir-10b-1,cgu-mir-10b-2,cgu-mir-10d,chi-mir-10b,cja-mir-10b,cli-mir-10b,cpi-mir-10b,cpo-mir-10b,dma-mir-10,dno-mir-10b,eca-mir-10b,efu-mir-10,fru-mir-10b-1,fru-mir-10b-2,fru-mir-10d,gac-mir-1…	35	10	11	35	277	31	39	21	12	16	14	12	7	10	13	10	50.9175	21.6277	30.2892	35.3847	71.979	64.9717	49.1332	76.625	19.9839	27.3966	25.303	15.2654	12.016	32.8576	46.7518	43.1583	False
a61	AGCAGCATTGTACAGGGCTATC	dre-miR-107a-3p	abu-miR-107,aca-miR-107-3p,bdi-miR-107-3p,bta-miR-107,ccr-miR-107,cgo-miR-107a-3p,cgr-miR-107,cgu-miR-107-3p,cpo-miR-107-3p,dno-miR-107-3p,eca-miR-107b,efu-miR-107,gga-miR-107-3p,ggo-miR-107,hsa-miR-107,ipu-miR-107a,lla-miR-107,loc-miR-107-3p,mdo-miR-107,mml-miR-107-3p,mmu-miR-107-3p,mne-miR-107,mze-miR-107,nbr-miR-107,oan-miR-107-3p,oar-miR-107,ocu-miR-107-3p,oha-miR-107-3p,ola-miR-107a-3p,oni-m…			dre-mir-107a	abu-mir-107,aca-mir-107,ami-mir-107,bdi-mir-107a,bta-mir-107,ccr-mir-107,cgo-mir-107a,cgr-mir-107,cgu-mir-107a,chi-mir-107,cja-mir-103a-3,cli-mir-107,cpi-mir-107,cpo-mir-107,dno-mir-107,eca-mir-107b,efu-mir-107,gga-mir-107,ggo-mir-107,hsa-mir-107,ipu-mir-107a,lla-mir-107,loc-mir-107,mdo-mir-107,mml-mir-107,mmu-mir-107,mne-mir-107,mze-mir-107,nbr-mir-107,oan-mir-107,oar-mir-107,ocu-mir-107,oha-mir…	123	83	87	197	723	74	120	36	162	75	144	223	159	71	70	62	178.939	179.51	239.56	199.165	187.873	155.094	151.179	131.357	269.783	128.421	260.259	283.681	272.934	233.289	251.741	267.582	False
a93	CAAAGTGCTTACAGTGCAGGTAG	dre-miR-17a-5p	abu-miR-106,abu-miR-17,aca-miR-17-5p,age-miR-17-5p,ami-miR-17-5p,bdi-miR-106b-5p,bdi-miR-17a-5p,bta-miR-17-5p,ccr-miR-17-5p,cgo-miR-17a-5p,cgr-miR-17-5p,cgu-miR-17a-5p,chi-miR-17-5p,cja-miR-17,cli-miR-17-5p,cpi-miR-17-5p,cpo-miR-17-5p,dno-miR-17-5p,eca-miR-106a,eca-miR-17,fru-miR-17,gac-miR-17a-5p,gga-miR-17-5p,ggo-miR-17-5p,gmo-miR-17-5p,hsa-miR-17-5p,lca-miR-17-5p,lla-miR-17-5p,loc-miR-17a-5p,m…			dre-mir-17a-1,dre-mir-17a-2	abu-mir-106,abu-mir-17-1,abu-mir-17-2,aca-mir-17,age-mir-17,ami-mir-17,bdi-mir-106b,bdi-mir-17a-1,bdi-mir-17a-2,bta-mir-17,ccr-mir-17,cfa-mir-17,cgo-mir-106b,cgo-mir-17a-1,cgo-mir-17a-2,cgr-mir-17,cgu-mir-106b,cgu-mir-17a-1,cgu-mir-17a-2,chi-mir-17,cja-mir-17,cli-mir-17,cpi-mir-17,cpo-mir-17,dno-mir-17,eca-mir-106a,eca-mir-17,efu-mir-17,fru-mir-17-1,fru-mir-17-2,gac-mir-17a-1,gac-mir-17a-2,gga-mi…	1871	558	954	2510	6568	1072	1440	707	1722	696	1662	2430	2265	1417	1582	1648	2721.9	1206.83	2626.9	2537.59	1706.71	2246.76	1814.15	2579.71	2867.7	1191.75	3003.82	3091.24	3888.02	4655.92	5689.34	7112.49	False
a62	AGCAGCATTGTACAGGGCTATGA	dre-miR-103-3p	abu-miR-103,aca-miR-103-3p,age-miR-103,ami-miR-103-3p,bdi-miR-103-3p,bta-miR-103,ccr-miR-103,cfa-miR-103,cgo-miR-103-3p,cgr-miR-103-3p,cgu-miR-103-3p,chi-miR-103-3p,cli-miR-103-3p,cpo-miR-103-3p,dno-miR-103a-3p,eca-miR-103,eca-miR-107a,efu-miR-103a,efu-miR-103b,fru-miR-103,fru-miR-107,gac-miR-103-3p,gga-miR-103-3p,ggo-miR-103,gmo-miR-103-3p,hsa-miR-103a-3p,ipu-miR-103,lla-miR-103,loc-miR-103-3p,m…			dre-mir-103a,dre-mir-103b	abu-mir-103-1,abu-mir-103-2,aca-mir-103,age-mir-103,ami-mir-103,bdi-mir-103a,bdi-mir-103b,bta-mir-103-1,bta-mir-103-2,ccr-mir-103,cfa-mir-103-1,cfa-mir-103-2,cgo-mir-103a,cgo-mir-103b,cgr-mir-103,cgu-mir-103a,cgu-mir-103b,chi-mir-103,cja-mir-103a-1,cja-mir-103a-2,cli-mir-103-1,cli-mir-103-2,cpi-mir-103-1,cpi-mir-103-2,cpo-mir-103-1,cpo-mir-103-2,dno-mir-103a-1,dno-mir-103a-2,eca-mir-103,eca-mir-1…	922	2983	537	1286	3558	547	900	368	572	427	574	694	560	258	280	196	1341.31	6451.54	1478.66	1300.13	924.554	1146.44	1133.84	1342.76	952.568	731.146	1037.42	882.847	961.276	847.725	1006.96	845.903	False
a60	AGCAGCATTGTACAGGGCTAT	dre-miR-103-3p,dre-miR-107a-3p	abu-miR-103,abu-miR-107,aca-miR-103-3p,aca-miR-107-3p,age-miR-103,ami-miR-103-3p,ami-miR-107-3p,bdi-miR-103-3p,bdi-miR-107-3p,bta-miR-103,bta-miR-107,ccr-miR-103,ccr-miR-107,cfa-miR-103,cfa-miR-107,cgo-miR-103-3p,cgo-miR-107a-3p,cgr-miR-103-3p,cgr-miR-107,cgu-miR-103-3p,cgu-miR-107-3p,chi-miR-103-3p,chi-miR-107-3p,cja-miR-103a,cli-miR-103-3p,cli-miR-107-3p,cpi-miR-103-3p,cpi-miR-107-3p,cpo-miR-10…			dre-mir-103a,dre-mir-103b,dre-mir-107a	abu-mir-103-1,abu-mir-103-2,abu-mir-107,aca-mir-103,aca-mir-107,age-mir-103,ami-mir-103,ami-mir-107,bdi-mir-103a,bdi-mir-103b,bdi-mir-107a,bta-mir-103-1,bta-mir-103-2,bta-mir-107,ccr-mir-103,ccr-mir-107,cfa-mir-103-1,cfa-mir-103-2,cfa-mir-107,cgo-mir-103a,cgo-mir-103b,cgo-mir-107a,cgr-mir-103,cgr-mir-107,cgu-mir-103a,cgu-mir-103b,cgu-mir-107a,chi-mir-103,chi-mir-107,cja-mir-103a-1,cja-mir-103a-2,…	146	202	73	232	809	91	287	57	126	57	122	233	148	62	79	62	212.399	436.88	201.01	234.55	210.22	190.723	361.57	207.982	209.831	97.6002	220.497	296.403	254.052	203.717	284.107	267.582	False
a59	AGCAGCATTGTACAGGGCT	dre-miR-103-3p,dre-miR-107a-3p,dre-miR-107b-3p	abu-miR-103,abu-miR-107,aca-miR-103-3p,aca-miR-107-3p,age-miR-103,ami-miR-103-3p,ami-miR-107-3p,bdi-miR-103-3p,bdi-miR-107-3p,bta-miR-103,bta-miR-107,ccr-miR-103,ccr-miR-107,cfa-miR-103,cfa-miR-107,cgo-miR-103-3p,cgo-miR-107a-3p,cgr-miR-103-3p,cgr-miR-107,cgu-miR-103-3p,cgu-miR-107-3p,chi-miR-103-3p,chi-miR-107-3p,cja-miR-103a,cli-miR-103-3p,cli-miR-107-3p,cpi-miR-103-3p,cpi-miR-107-3p,cpo-miR-10…			dre-mir-103a,dre-mir-103b,dre-mir-107a,dre-mir-107b	abu-mir-103-1,abu-mir-103-2,abu-mir-107,aca-mir-103,aca-mir-107,age-mir-103,ami-mir-103,ami-mir-107,bdi-mir-103a,bdi-mir-103b,bdi-mir-107a,bta-mir-103-1,bta-mir-103-2,bta-mir-107,ccr-mir-103,ccr-mir-107,cfa-mir-103-1,cfa-mir-103-2,cfa-mir-107,cgo-mir-103a,cgo-mir-103b,cgo-mir-107a,cgr-mir-103,cgr-mir-107,cgu-mir-103a,cgu-mir-103b,cgu-mir-107a,chi-mir-103,chi-mir-107,cja-mir-103a-1,cja-mir-103a-2,…	4	22	2	8	18	3	6	3	5	4	6	9	4	4	3	4	5.81914	47.5809	5.50712	8.08792	4.67734	6.28758	7.55896	10.9464	8.32664	6.84914	10.8441	11.449	6.86626	13.143	10.7889	17.2633	False
a171	GTACAGTACTATGATAACTGAA	dre-miR-101b-3p	abu-miR-101b,bdi-miR-101b-3p,ccr-miR-101b,cgo-miR-101b-3p,cgu-miR-101b-3p,fru-miR-101b,gac-miR-101b-3p,gmo-miR-101b-3p,ipu-miR-101b,loc-miR-101b-3p,mze-miR-101b,nbr-miR-101b,ola-miR-101b-3p,oni-miR-101b,ssa-miR-101b-3p,tni-miR-101b			dre-mir-101b	abu-mir-101b,bdi-mir-101b,ccr-mir-101b,cgo-mir-101b,cgu-mir-101b,fru-mir-101b,gac-mir-101b,gmo-mir-101b,ipu-mir-101b,loc-mir-101b,mze-mir-101b,nbr-mir-101b,ola-mir-101b,oni-mir-101b,pny-mir-101b,ssa-mir-101b-1,ssa-mir-101b-2,tni-mir-101b	562	961	488	550	3339	451	795	368	630	308	696	1438	945	477	479	434	817.589	2078.42	1343.74	556.045	867.646	945.233	1001.56	1342.76	1049.16	527.384	1257.92	1829.3	1622.15	1567.31	1722.63	1873.07	False
a202	TACAGTACTGTGATAACTGAAG	dre-miR-101a-3p	abu-miR-101a,aca-miR-101-3p,age-miR-101,ami-miR-101-3p,bdi-miR-101a-3p,bta-miR-101,ccr-miR-101a,cfa-miR-101,cgo-miR-101a-3p,cgr-miR-101b-3p,cgu-miR-101a-3p,chi-miR-101-3p,cja-miR-101,cja-miR-101-2,cli-miR-101-3p,cpi-miR-101-3p,cpo-miR-101-3p,dma-miR-101,dno-miR-101-3p,eca-miR-101,efu-miR-101,fru-miR-101a,gac-miR-101a-3p,gga-miR-101-3p,ggo-miR-101,gmo-miR-101a-3p,hsa-miR-101-3p,ipu-miR-101a,lla-mi…			dre-mir-101a	abu-mir-101a,aca-mir-101-1,aca-mir-101-2,age-mir-101,ami-mir-101-1,ami-mir-101-2,bdi-mir-101a,bta-mir-101-1,bta-mir-101-2,ccr-mir-101a,cfa-mir-101-1,cfa-mir-101-2,cgo-mir-101a,cgr-mir-101a,cgr-mir-101b,cgu-mir-101a,chi-mir-101,cja-mir-101-1,cja-mir-101-2,cli-mir-101-1,cli-mir-101-2,cpi-mir-101-1,cpi-mir-101-2,cpo-mir-101-1,cpo-mir-101-2,dma-mir-101-1,dma-mir-101-2,dno-mir-101-1,dno-mir-101-2,eca-…	23641	37651	18764	37633	140609	22290	37312	15691	12160	11164	20516	22759	18912	10576	12302	9735	34392.6	81430.5	51667.8	38046.6	36537.5	46716.7	47006.7	57253.5	20250.4	19115.9	37079.7	28952	32463.7	34750.2	44241.6	42014.6	False
a10	AACCCGTAGATCCGAACTTGTG	dre-miR-100-5p	abu-miR-100,aca-miR-100,aca-miR-99b-5p,age-miR-100,ami-miR-100-5p,ami-miR-99b-5p,bbe-miR-100-5p,bdi-miR-100-5p,bfl-miR-100-5p,bta-miR-100,ccr-miR-100,cgo-miR-100-5p,cgr-miR-100-5p,cgu-miR-100-5p,chi-miR-100-5p,cja-miR-100,cli-miR-100-5p,cpi-miR-100-5p,cpi-miR-99b-5p,cpo-miR-100-5p,dma-miR-100,dno-miR-100-5p,eca-miR-100,fru-miR-100,gac-miR-100-2-5p,gga-miR-100-5p,ggo-miR-100,gmo-miR-100a-5p,gmo-mi…			dre-mir-100-1,dre-mir-100-2	abu-mir-100-1,abu-mir-100-2,aca-mir-100,aca-mir-99b,age-mir-100,ami-mir-100,ami-mir-99b,bbe-mir-100,bdi-mir-100-1,bdi-mir-100-2,bfl-mir-100,bta-mir-100,ccr-mir-100,cgo-mir-100-1,cgo-mir-100-2,cgr-mir-100,cgu-mir-100-1,cgu-mir-100-2,chi-mir-100,cja-mir-100,cli-mir-100-1,cpi-mir-100,cpi-mir-99b,cpo-mir-100,dma-mir-100,dno-mir-100,eca-mir-100,fru-mir-100,gac-mir-100-2,gga-mir-100,ggo-mir-100,gmo-mir…	76975	50386	33905	87886	300447	48288	82284	22088	26979	34354	31938	28061	21932	16219	14628	11965	111982	108973	93359.5	88851.9	78071.8	101205	103664	80594.9	44928.9	58823.8	57723.3	35696.8	37647.7	53291.7	52606.6	51638.9	False
a289	TGGAATGTAAAGAAGTATGTAT	dre-miR-1-3p	abu-miR-1,aca-miR-1a-3p,ami-miR-1a-3p,bbe-miR-1-5p,bdi-miR-1-3p,bfl-miR-1-3p,bta-miR-1,ccr-miR-1,cfa-miR-1,cgo-miR-1-3p,cgr-miR-1,cgu-miR-1-3p,chi-miR-1,cin-miR-1-3p,cja-miR-1a,cli-miR-1a-3p,cpi-miR-1a-3p,cpo-miR-1a-3p,cpo-miR-1b-3p,dno-miR-1-3p,eca-miR-1,efu-miR-1,fru-miR-1,gac-miR-1-3p,gga-miR-1a-3p,ggo-miR-1,gmo-miR-1-3p,hhi-miR-1,hsa-miR-1-3p,loc-miR-1-3p,mdo-miR-1-3p,mml-miR-1-3p,mmu-miR-1a-…			dre-mir-1-1,dre-mir-1-2	abu-mir-1-1,abu-mir-1-2,aca-mir-1a-1,aca-mir-1a-2,ami-mir-1a-1,ami-mir-1a-2,bbe-mir-1,bdi-mir-1-1,bdi-mir-1-2,bfl-mir-1,bta-mir-1-1,bta-mir-1-2,ccr-mir-1,cfa-mir-1-1,cfa-mir-1-2,cgo-mir-1-1,cgo-mir-1-2,cgr-mir-1,cgu-mir-1-1,cgu-mir-1-2,chi-mir-1,cin-mir-1,cja-mir-1a-1,cja-mir-1a-2,cli-mir-1a-1,cli-mir-1a-2,cpi-mir-1a-1,cpi-mir-1a-2,cpo-mir-1a,cpo-mir-1b,dno-mir-1-1,dno-mir-1-2,eca-mir-1-1,eca-mir…	891	616	1311	696	6851	579	1018	364	459	236	453	441	568	231	278	181	1296.21	1332.27	3609.92	703.649	1780.25	1213.5	1282.5	1328.17	764.386	404.099	818.731	561.002	975.009	759.01	999.77	781.166	False
a272	TGAGGTAGTAGTTTGTGCTGTT	dre-let-7i-1-5p	abu-let-7i,aca-let-7i-5p,ami-let-7i-5p,bdi-let-7i-2-5p,bta-let-7i,ccr-let-7i,cgo-let-7i-5p,cgu-let-7i-5p,chi-let-7i-5p,cja-let-7i,cli-let-7i-5p,cpi-let-7i-5p,cpo-let-7i-5p,dno-let-7i-5p,fru-let-7i,gac-let-7i-5p,gga-let-7i,ggo-let-7i,gmo-let-7i-5p,hsa-let-7i-5p,ipu-let-7i,loc-let-7i-5p,mdo-let-7i-5p,mml-let-7i-5p,mmu-let-7i-5p,mze-let-7i,nbr-let-7i,nle-let-7i,oar-let-7i,ocu-let-7i-5p,oga-let-7i,oh…			dre-let-7i-1	abu-let-7i,aca-let-7i,aja-let-7i,ami-let-7i,bdi-let-7i-2,bta-let-7i,ccr-let-7i,cgo-let-7i-1,cgo-let-7i-2,cgr-let-7i,cgu-let-7i-1,cgu-let-7i-2,chi-let-7i,cja-let-7i,cli-let-7i,cpi-let-7i,cpo-let-7i,dno-let-7i,fru-let-7i,gac-let-7i-1,gac-let-7i-2,gga-let-7i,ggo-let-7i,gmo-let-7i-1,gmo-let-7i-2,hsa-let-7i,ipu-let-7i,loc-let-7i,mdo-let-7i,mml-let-7i,mmu-let-7i,mze-let-7i-1,mze-let-7i-2,nbr-let-7i-1,n…	1200	25320	580	1282	4363	751	1073	449	5660	6887	4839	4191	3525	3617	1864	1581	1745.74	54761.3	1597.07	1296.09	1133.73	1573.99	1351.79	1638.32	9425.76	11792.5	8745.79	5331.43	6050.89	11884.6	6703.49	6823.33	False
a264	TGAGGTAGTAAGTTGTGTTGTT	dre-let-7h-1-5p	abu-let-7h,bdi-let-7h-5p,cgo-let-7h-5p,cgu-let-7h-5p,fru-let-7h,gac-let-7h-1-5p,gmo-let-7h-5p,ipu-let-7h,loc-let-7h-5p,mze-let-7h,nbr-let-7h,ola-let-7h-1-5p,oni-let-7h,pny-let-7h,ssa-let-7h-5p,tni-let-7h			dre-let-7h-1	abu-let-7h,bdi-let-7h-1,bdi-let-7h-2,cgo-let-7h-1,cgo-let-7h-2,cgu-let-7h-1,cgu-let-7h-2,fru-let-7h,gac-let-7h-1,gmo-let-7h-1,gmo-let-7h-2,ipu-let-7h,loc-let-7h,mze-let-7h,nbr-let-7h,ola-let-7h-1,oni-let-7h,pny-let-7h,ssa-let-7h,tni-let-7h	360	274	141	412	1465	168	415	97	292	159	272	456	366	157	168	118	523.722	592.599	388.252	416.528	380.683	352.105	522.828	353.935	486.276	272.253	491.6	580.084	628.263	515.864	604.177	509.268	False
a271	TGAGGTAGTAGTTTGTATAGTT	dre-let-7g-5p	abu-let-7g,bdi-let-7g-5p,ccr-let-7g,cgo-let-7g-5p,cgu-let-7g-5p,fru-let-7g,gac-let-7g-5p,gmo-let-7g-5p,ipu-let-7g,loc-let-7g-2-5p,mze-let-7g,nbr-let-7g,ola-let-7g-5p,oni-let-7g,pny-let-7g,ssa-let-7g-5p,tni-let-7g			dre-let-7g-1,dre-let-7g-2	abu-let-7g-1,abu-let-7g-2,bdi-let-7g-1,bdi-let-7g-2,ccr-let-7g,cgo-let-7g-1,cgo-let-7g-2,cgu-let-7g-1,cgu-let-7g-2,fru-let-7g,gac-let-7g-1,gac-let-7g-2,gmo-let-7g-1,gmo-let-7g-2,ipu-let-7g-1,ipu-let-7g-2,loc-let-7g-2,mze-let-7g-1,mze-let-7g-2,nbr-let-7g-1,nbr-let-7g-2,ola-let-7g-1,ola-let-7g-2,oni-let-7g-1,oni-let-7g-2,pny-let-7g-1,pny-let-7g-2,ssa-let-7g-1,ssa-let-7g-2,tni-let-7g	1190	740	479	1367	4423	572	1121	341	802	300	665	1485	1117	462	497	387	1731.19	1600.45	1318.96	1382.02	1149.33	1198.83	1412.27	1244.24	1335.59	513.685	1201.89	1889.09	1917.4	1518.02	1787.36	1670.23	False
a265	TGAGGTAGTAGATTGAATAGTT	dre-let-7e-5p	abu-let-7e,aca-let-7e-5p,ami-let-7e-5p,bdi-let-7e-5p,cgo-let-7e-5p,cgu-let-7e-5p,cli-let-7e-5p,cpi-let-7e-5p,fru-let-7e,gac-let-7e-5p,gga-let-7k-5p,gmo-let-7e-5p,ipu-let-7e,loc-let-7e-5p,mze-let-7e,nbr-let-7e,oan-let-7e-5p,oha-let-7e-5p,ola-let-7e-5p,oni-let-7e,pbv-let-7e-5p,pny-let-7e,ssa-let-7e-5p,tgu-let-7e-5p,tni-let-7e			dre-let-7e-1,dre-let-7e-2	abu-let-7e,aca-let-7e,ami-let-7e,bdi-let-7e-1,bdi-let-7e-2,cgo-let-7e-1,cgo-let-7e-2,cgu-let-7e-1,cgu-let-7e-2,cli-let-7e,cpi-let-7e,fru-let-7e,gac-let-7e-1,gac-let-7e-2,gga-let-7k,gmo-let-7e-1,gmo-let-7e-2,ipu-let-7e-1,ipu-let-7e-2,loc-let-7e,mze-let-7e-1,mze-let-7e-2,nbr-let-7e-1,nbr-let-7e-2,oan-let-7e,oha-let-7e,ola-let-7e-1,ola-let-7e-2,oni-let-7e-1,oni-let-7e-2,pbv-let-7e,pny-let-7e-1,pny-l…	3947	4170	1661	5475	16759	2258	4538	1173	4866	3990	4341	5650	4687	1905	1619	1200	5742.03	9018.75	4573.67	5535.17	4354.86	4732.45	5717.09	4280.05	8103.49	6832.02	7845.72	7187.44	8045.54	6259.36	5822.4	5179	False
a273	TGAGGTAGTTGGTTGTATGGTT	dre-let-7d-5p	abu-let-7d,bdi-let-7d-5p,cgo-let-7d-5p,cgu-let-7d-5p,cin-let-7d-5p,cin-let-7e,csa-let-7d,fru-let-7d,gac-let-7d-5p,gmo-let-7d-5p,ipu-let-7d,loc-let-7d-5p,mze-let-7d,nbr-let-7d,ola-let-7d-5p,oni-let-7d,pny-let-7d,pol-let-7d-5p,ssa-let-7d-5p,tni-let-7d			dre-let-7d-1,dre-let-7d-2	abu-let-7d-1,abu-let-7d-2,bdi-let-7d-1,bdi-let-7d-2,cgo-let-7d-1,cgo-let-7d-2,cgu-let-7d-1,cgu-let-7d-2,cin-let-7d,cin-let-7e,csa-let-7d,fru-let-7d,gac-let-7d-1,gac-let-7d-2,gmo-let-7d-1,gmo-let-7d-2,ipu-let-7d-1,ipu-let-7d-2,loc-let-7d,mze-let-7d-1,mze-let-7d-2,nbr-let-7d-1,nbr-let-7d-2,ola-let-7d-1,ola-let-7d-2,oni-let-7d-1,oni-let-7d-2,pny-let-7d-1,pny-let-7d-2,pol-let-7d,ssa-let-7d-1,ssa-let-…	2753	2042	1174	3588	9419	1798	3026	1053	990	807	1121	1017	944	761	667	534	4005.02	4416.38	3232.68	3627.43	2447.55	3768.36	3812.24	3842.2	1648.68	1381.81	2026.04	1293.74	1620.44	2500.46	2398.73	2304.65	False
a269	TGAGGTAGTAGGTTGTATGGTT	dre-let-7c-5p	abu-let-7c,aca-let-7c-5p,ami-let-7c-5p,bdi-let-7c-2-5p,bta-let-7c,cfa-let-7c,cgo-let-7c-2-5p,cgu-let-7c-2-5p,chi-let-7c-5p,cja-let-7c,cli-let-7c-5p,cpi-let-7c-5p,cpo-let-7c-5p,dma-let-7c,dno-let-7c-5p,eca-let-7c,efu-let-7c,gac-let-7c-2-5p,gga-let-7c-5p,ggo-let-7c,gmo-let-7c-5p,hhi-let-7c,hsa-let-7c-5p,ipu-let-7c,loc-let-7c-5p,mml-let-7c-5p,mmr-let-7c,mmu-let-7c-5p,mze-let-7c,nbr-let-7c,nle-let-7c…			dre-let-7c-1,dre-let-7c-2	abu-let-7c,aca-let-7c-1,aca-let-7c-2,aca-let-7c-3,ami-let-7c-1,ami-let-7c-2,bdi-let-7c-2,bta-let-7c,cfa-let-7c,cgo-let-7c-2,cgr-let-7c-1,cgr-let-7c-2,cgu-let-7c-2,chi-let-7c,cja-let-7c,cli-let-7c,cpi-let-7c-1,cpi-let-7c-2,cpo-let-7c,dma-let-7c,dno-let-7c-1,dno-let-7c-2,eca-let-7c,efu-let-7c,gac-let-7c-2,gga-let-7c,ggo-let-7c,gmo-let-7c,hhi-let-7c,hsa-let-7c,ipu-let-7c-1,ipu-let-7c-2,loc-let-7c,mm…	2348	1110	822	3158	12930	1311	2174	507	1241	777	1252	1341	1144	876	861	666	3415.83	2400.67	2263.43	3192.71	3359.89	2747.67	2738.86	1849.95	2066.67	1330.45	2262.81	1705.91	1963.75	2878.32	3096.41	2874.34	False
a270	TGAGGTAGTAGGTTGTGTGGTT	dre-let-7b-5p	abu-let-7b,aca-let-7b-5p,ami-let-7b-5p,bdi-let-7b-5p,bta-let-7b,ccr-let-7b,cfa-let-7b,cgo-let-7b-5p,cgr-let-7b,cgu-let-7b-5p,chi-let-7b-5p,cja-let-7b,cpi-let-7b-5p,cpo-let-7b-5p,dma-let-7b,dno-let-7b-5p,fru-let-7b,gac-let-7b-5p,gga-let-7b,ggo-let-7b,hsa-let-7b-5p,ipu-let-7b,loc-let-7b-5p,mdo-let-7b,mml-let-7b-5p,mmr-let-7b,mmu-let-7b-5p,mze-let-7b,nbr-let-7b,oan-let-7b-5p,oar-let-7b,ocu-let-7b-5p…			dre-let-7b-1,dre-let-7b-2	abu-let-7b-1,aca-let-7b,ami-let-7b,bdi-let-7b-1,bdi-let-7b-2,bta-let-7b,ccr-let-7b,cfa-let-7b,cgo-let-7b-1,cgo-let-7b-2,cgr-let-7b,cgu-let-7b-1,cgu-let-7b-2,chi-let-7b,cja-let-7b,cli-let-7b,cpi-let-7b,cpo-let-7b,dma-let-7b,dno-let-7b,fru-let-7b,gac-let-7b-1,gac-let-7b-2,gga-let-7b,ggo-let-7b,hsa-let-7b,ipu-let-7b-1,ipu-let-7b-2,loc-let-7b,mdo-let-7b,mml-let-7b,mmr-let-7b,mmu-let-7b,mze-let-7b-1,n…	2303	1938	867	3053	7682	1059	2413	552	1618	1316	2015	1792	1802	1150	1309	859	3350.37	4191.45	2387.34	3086.55	1996.18	2219.52	3039.96	2014.14	2694.5	2253.37	3641.82	2279.63	3093.25	3778.62	4707.55	3707.3	False
a268	TGAGGTAGTAGGTTGTATAGTT	dre-let-7a-5p	abu-let-7a,aca-let-7a-5p,ami-let-7a-5p,bbe-let-7a-5p,bdi-let-7a-5p,bfl-let-7a-5p,bta-let-7a-5p,ccr-let-7a,cfa-let-7a,cfa-let-7e,cgo-let-7a-5p,cgr-let-7a,cgu-let-7a-5p,chi-let-7a-5p,chi-let-7e-5p,cja-let-7a,cja-let-7e,cli-let-7a-5p,cpi-let-7a-5p,cpo-let-7a-5p,cpo-let-7e-5p,dma-let-7a,dno-let-7a-5p,eca-let-7a,eca-let-7e,efu-let-7e,fru-let-7a,gac-let-7a-5p,gga-let-7a-5p,gga-let-7j-5p,ggo-let-7a,gmo-…			dre-let-7a-1,dre-let-7a-2,dre-let-7a-3,dre-let-7a-4,dre-let-7a-5,dre-let-7a-6,dre-let-7a-7	abu-let-7a-1,abu-let-7a-2,abu-let-7a-3,abu-let-7a-4,abu-let-7a-5,aca-let-7a,aca-let-7a-2,aca-let-7a-3,ami-let-7a-1,ami-let-7a-2,ami-let-7a-3,ami-let-7a-4,ami-let-7c-2,bbe-let-7a-1,bbe-let-7a-2,bdi-let-7a-1,bdi-let-7a-2,bdi-let-7a-3,bdi-let-7a-4,bdi-let-7a-5,bdi-let-7a-6,bdi-let-7a-7,bfl-let-7a-1,bfl-let-7a-2,bta-let-7a-1,bta-let-7a-2,bta-let-7a-3,bta-let-7e,ccr-let-7a,cfa-let-7a-1,cfa-let-7a-2,cf…	17068	8988	7165	22323	73971	9555	17233	5103	11033	5554	11634	16785	15403	6813	6956	5836	24830.3	19439	19729.3	22568.3	19221.5	20025.9	21710.6	18619.9	18373.6	9510.03	21026.8	21352.4	26440.2	22385.9	25015.8	25187.2	False
a267	TGAGGTAGTAGGTTGTAT	dre-let-7a-5p,dre-let-7c-5p	abu-let-7a,abu-let-7c,aca-let-7a-5p,aca-let-7c-5p,ami-let-7a-5p,ami-let-7c-5p,bbe-let-7a-5p,bdi-let-7a-5p,bdi-let-7c-2-5p,bfl-let-7a-5p,bta-let-7a-5p,bta-let-7c,ccr-let-7a,cfa-let-7a,cfa-let-7c,cgo-let-7a-5p,cgo-let-7c-2-5p,cgr-let-7a,cgu-let-7a-5p,cgu-let-7c-2-5p,chi-let-7a-5p,chi-let-7c-5p,cja-let-7a,cja-let-7c,cli-let-7a-5p,cli-let-7c-5p,cpi-let-7a-5p,cpi-let-7c-5p,cpo-let-7a-5p,cpo-let-7c-5p,…			dre-let-7a-1,dre-let-7a-2,dre-let-7a-3,dre-let-7a-4,dre-let-7a-5,dre-let-7a-6,dre-let-7a-7,dre-let-7c-1,dre-let-7c-2	abu-let-7a-1,abu-let-7a-2,abu-let-7a-3,abu-let-7a-4,abu-let-7a-5,abu-let-7c,aca-let-7a,aca-let-7a-2,aca-let-7a-3,aca-let-7c-1,aca-let-7c-2,aca-let-7c-3,ami-let-7a-1,ami-let-7a-2,ami-let-7a-3,ami-let-7a-4,ami-let-7c-1,ami-let-7c-2,bbe-let-7a-1,bbe-let-7a-2,bdi-let-7a-1,bdi-let-7a-2,bdi-let-7a-3,bdi-let-7a-4,bdi-let-7a-5,bdi-let-7a-6,bdi-let-7a-7,bdi-let-7c-2,bfl-let-7a-1,bfl-let-7a-2,bta-let-7a-1,…	474	352	256	661	2259	354	560	148	291	199	414	511	387	210	222	172	689.568	761.295	704.912	668.265	587.006	741.935	705.503	540.024	484.611	340.745	748.245	650.05	664.31	690.009	798.377	742.323	False
a4	AAAGTGCTATCAAGTTGGGGTAGA	dre-miR-430b-3p				dre-mir-430b-1,dre-mir-430b-10,dre-mir-430b-11,dre-mir-430b-12,dre-mir-430b-13,dre-mir-430b-14,dre-mir-430b-15,dre-mir-430b-16,dre-mir-430b-17,dre-mir-430b-18,dre-mir-430b-19,dre-mir-430b-2,dre-mir-430b-20,dre-mir-430b-3,dre-mir-430b-4,dre-mir-430b-5,dre-mir-430b-6,dre-mir-430b-7,dre-mir-430b-8,dre-mir-430b-9		4	1	1	8	16	5	19	0	207	120	136	170	191	190	116	206	5.81914	2.16277	2.75356	8.08792	4.15763	10.4793	23.9367	0	344.723	205.474	245.8	216.259	327.864	624.294	417.17	889.062	False
a18	AAGCAGCGCGTCATGGTTTTC	dre-miR-15c-5p				dre-mir-15c		131	46	60	129	309	48	107	34	84	59	39	69	49	34	24	29	190.577	99.4874	165.214	130.418	80.2943	100.601	134.801	124.06	139.888	101.025	70.4868	87.7759	84.1117	111.716	86.3111	125.159	False
a26	AAGTTCTGTGGTCCACTCTGGCT	dre-miR-148b-5p				dre-mir-148b		12	13	7	26	210	11	21	3	7	8	8	27	19	3	2	7	17.4574	28.116	19.2749	26.2858	54.5689	23.0545	26.4564	10.9464	11.6573	13.6983	14.4588	34.3471	32.6147	9.85727	7.19259	30.2108	False
a27	AATCACTAACCATACTGCCAAC	dre-miR-34b-3p				dre-mir-34b	ipu-mir-34b	1	1	1	2	1	0	4	0	14	4	9	29	39	3	9	5	1.45478	2.16277	2.75356	2.02198	0.259852	0	5.03931	0	23.3146	6.84914	16.2662	36.8913	66.946	9.85727	32.3666	21.5792	False
a33	ACAGCTGATGCAACCAATCAAA	dre-miR-2189-5p				dre-mir-2189		7	1	4	57	23	5	27	4	2	1	0	2	1	0	0	0	10.1835	2.16277	11.0142	57.6265	5.9766	10.4793	34.0153	14.5952	3.33066	1.71228	0	2.54423	1.71656	0	0	0	False
a35	ACAGGTGAGGTCCTCAGGAACA	dre-miR-125a-1-3p				dre-mir-125a-1	ipu-mir-125a-1	17	14	13	27	50	14	20	2	10	7	10	14	4	6	4	3	24.7313	30.2788	35.7963	27.2967	12.9926	29.342	25.1965	7.29762	16.6533	11.986	18.0735	17.8096	6.86626	19.7145	14.3852	12.9475	False
a36	ACAGGTTAAGCTCTTGGGACC	dre-miR-125b-3-3p				dre-mir-125b-3	ccr-mir-125b,ipu-mir-125b-3	5	1	4	14	21	4	10	2	2	1	1	1	3	0	1	2	7.27392	2.16277	11.0142	14.1539	5.45689	8.38344	12.5983	7.29762	3.33066	1.71228	1.80735	1.27211	5.14969	0	3.59629	8.63167	False
a37	ACAGTAGTCCGCACATTGGTT	dre-miR-199-2a-3p				dre-mir-199-2a	ipu-mir-199a-3	862	317	435	1325	7477	627	871	401	406	162	369	1338	632	184	195	200	1254.02	685.598	1197.8	1339.56	1942.91	1314.1	1097.31	1463.17	676.124	277.39	666.914	1702.09	1084.87	604.579	701.277	863.167	False
a46	ACGGGTCAGGAGCTTGGGAGAC	dre-miR-125c-3p				dre-mir-125c	ccr-mir-125c,ipu-mir-125c	13	6	2	16	33	5	10	0	10	26	5	15	2	6	3	3	18.9122	12.9766	5.50712	16.1758	8.57512	10.4793	12.5983	0	16.6533	44.5194	9.03677	19.0817	3.43313	19.7145	10.7889	12.9475	False
a49	ACTCAGTACTCGGTGTAGAGTCT	dre-miR-222b-5p				dre-mir-222b		5	3	4	4	25	2	6	1	6	8	5	4	4	2	1	2	7.27392	6.48831	11.0142	4.04396	6.4963	4.19172	7.55896	3.64881	9.99197	13.6983	9.03677	5.08846	6.86626	6.57151	3.59629	8.63167	False
a50	ACTCTAACTTTAGCATCTTTCT	dre-miR-430b-5p				dre-mir-430b-1,dre-mir-430b-10,dre-mir-430b-11,dre-mir-430b-12,dre-mir-430b-13,dre-mir-430b-14,dre-mir-430b-15,dre-mir-430b-16,dre-mir-430b-17,dre-mir-430b-18,dre-mir-430b-19,dre-mir-430b-2,dre-mir-430b-20,dre-mir-430b-3,dre-mir-430b-4,dre-mir-430b-5,dre-mir-430b-6,dre-mir-430b-7,dre-mir-430b-8,dre-mir-430b-9		3	0	1	1	11	0	7	0	44	7	32	47	50	49	38	43	4.36435	0	2.75356	1.01099	2.85837	0	8.81879	0	73.2745	11.986	57.8353	59.7894	85.8282	161.002	136.659	185.581	False
a52	ACTGATTTCCTTTGGTGCTTAGA	dre-miR-29a-1-5p				dre-mir-29a-1		53	23	22	57	241	20	68	15	84	37	57	38	38	31	7	8	77.1036	49.7437	60.5784	57.6265	62.6244	41.9172	85.6682	54.7321	139.888	63.3545	103.019	48.3403	65.2294	101.858	25.1741	34.5267	False
a352	ACTGCAATGTGAGCACTTCAAGT	dre-miR-20a-2-3p		dre-miR-20a-2-3p		dre-mir-20a-2	abu-mir-20a,mze-mir-20a-2,nbr-mir-20a-2,oni-mir-20-2,pny-mir-20a-2	4	2	1	1	6	2	3	0	2	1	2	2	0	0	2	2	5.81914	4.32554	2.75356	1.01099	1.55911	4.19172	3.77948	0	3.33066	1.71228	3.61471	2.54423	0	0	7.19259	8.63167	False
a55	ACTGTAGGAGCAGCACTTCAC	dre-miR-93-3p				dre-mir-93		16	9	12	22	44	11	20	2	6	6	16	18	12	10	6	12	23.2766	19.4649	33.0427	22.2418	11.4335	23.0545	25.1965	7.29762	9.99197	10.2737	28.9177	22.8981	20.5988	32.8576	21.5778	51.79	False
a57	AGACATCAATTAAATCTGTGC	dre-miR-723a-3p				dre-mir-723a		429	230	522	832	1261	452	528	391	8	7	9	20	11	13	14	17	624.103	497.437	1437.36	841.144	327.673	947.329	665.188	1426.68	13.3226	11.986	16.2662	25.4423	18.8822	42.7148	50.3481	73.3692	False
a66	AGCTACATCCGGCTACTGGGTCT	dre-miR-222c-3p				dre-mir-222c		14	2	4	17	8	5	1	3	1	1	3	9	0	3	1	4	20.367	4.32554	11.0142	17.1868	2.07882	10.4793	1.25983	10.9464	1.66533	1.71228	5.42206	11.449	0	9.85727	3.59629	17.2633	False
a67	AGCTACATCTGAATACTGGGTCA	dre-miR-222b-3p				dre-mir-222b		203	57	104	365	1217	134	273	62	154	100	119	126	96	89	53	68	295.321	123.278	286.37	369.012	316.24	280.845	343.933	226.226	256.461	171.228	215.075	160.286	164.79	292.432	190.604	293.477	False
a73	AGGACTTAGCTCACTCTGTGA	dre-miR-27a-5p				dre-mir-27a	ipu-mir-27a	56	27	39	197	420	25	80	9	38	249	80	55	41	20	5	28	81.4679	58.3948	107.389	199.165	109.138	52.3965	100.786	32.8393	63.2825	426.359	144.588	69.9663	70.3791	65.7151	17.9815	120.843	False
a74	AGGCAGTGCAGTTAGTTGATT	dre-miR-34c-5p				dre-mir-34c	ipu-mir-34c	6	0	10	11	22	2	9	1	80	25	110	333	465	45	160	25	8.72871	0	27.5356	11.1209	5.71675	4.19172	11.3384	3.64881	133.226	42.8071	198.809	423.614	798.202	147.859	575.407	107.896	False
a75	AGGCGGAGACTTGGGCAGCTGCC	dre-miR-25-5p				dre-mir-25	ipu-mir-25	2	2	5	5	7	1	2	0	1	1	1	1	0	1	0	2	2.90957	4.32554	13.7678	5.05495	1.81896	2.09586	2.51965	0	1.66533	1.71228	1.80735	1.27211	0	3.28576	0	8.63167	False
a77	AGGTTGGGATCGGCCGCAATGCT	dre-miR-92a-2-5p				dre-mir-92a-2	ccr-mir-92a,ipu-mir-92a-2	4	2	0	10	16	0	0	0	3	0	7	3	2	3	4	0	5.81914	4.32554	0	10.1099	4.15763	0	0	0	4.99599	0	12.6515	3.81634	3.43313	9.85727	14.3852	0	False
a78	AGGTTGGGATTGGTAGCAATGCT	dre-miR-92a-1-5p				dre-mir-92a-1	ipu-mir-92a-1	58	16	18	55	108	22	37	14	57	49	76	43	29	48	34	33	84.3775	34.6043	49.5641	55.6045	28.064	46.1089	46.6136	51.0833	94.9237	83.902	137.359	54.7009	49.7804	157.716	122.274	142.422	False
a82	AGTTCTTCTCTGGCAAACTTT	dre-miR-22a-2-5p				dre-mir-22a-2	ccr-mir-22a	184	56	77	304	1082	113	151	87	188	144	198	276	165	116	72	69	267.68	121.115	212.024	307.341	281.16	236.832	190.234	317.446	313.082	246.569	357.856	351.103	283.233	381.148	258.933	297.792	False
a91	ATGGGTATGATACGACCTGGGT	dre-miR-729-3p				dre-mir-729	ccr-mir-729	10	1	4	8	12	1	5	1	3	2	0	4	2	3	1	2	14.5478	2.16277	11.0142	8.08792	3.11823	2.09586	6.29913	3.64881	4.99599	3.42457	0	5.08846	3.43313	9.85727	3.59629	8.63167	False
a95	CAAATTCGTGTCTTGGGGAAT	dre-miR-10a-3p				dre-mir-10a	ipu-mir-10a	32	4	11	26	710	17	17	5	3	0	3	2	4	2	2	4	46.5531	8.65108	30.2892	26.2858	184.495	35.6296	21.4171	18.244	4.99599	0	5.42206	2.54423	6.86626	6.57151	7.19259	17.2633	False
a96	CAACAAATCACGGTCTGCCCTA	dre-miR-7ba-3p				dre-mir-7ba	ccr-mir-7b,ipu-mir-7b	3	2	1	2	10	2	4	1	2	4	2	4	0	2	2	1	4.36435	4.32554	2.75356	2.02198	2.59852	4.19172	5.03931	3.64881	3.33066	6.84914	3.61471	5.08846	0	6.57151	7.19259	4.31583	False
a97	CAACAAGTCATAGTCTGCCTCA	dre-miR-7a-4-3p				dre-mir-7a-4	ipu-mir-7a-4	12	4	15	21	31	4	18	4	1	0	0	0	0	2	0	2	17.4574	8.65108	41.3034	21.2308	8.05542	8.38344	22.6769	14.5952	1.66533	0	0	0	0	6.57151	0	8.63167	False
a98	CAAGCTCGATTCTATGGGTCTCT	dre-miR-99b-3p				dre-mir-99b	ipu-mir-99b	47	21	26	56	463	29	49	18	24	10	19	33	22	18	15	14	68.3749	45.4182	71.5926	56.6155	120.312	60.78	61.7315	65.6786	39.9679	17.1228	34.3397	41.9798	37.7644	59.1436	53.9444	60.4217	False
a99	CAAGCTCGATTCTGTGGGTCT	dre-miR-99a-3p				dre-mir-99a	ipu-mir-99a	150	78	101	194	679	95	201	39	50	41	80	55	37	36	52	40	218.218	168.696	278.11	196.132	176.44	199.107	253.225	142.304	83.2664	70.2037	144.588	69.9663	63.5129	118.287	187.007	172.633	False
a102	CACCGGGAACTTCGTGTCAGCC	dre-miR-425-3p				dre-mir-425		18	6	7	81	140	19	42	6	10	9	12	12	6	8	5	8	26.1861	12.9766	19.2749	81.8902	36.3793	39.8213	52.9127	21.8929	16.6533	15.4106	21.6882	15.2654	10.2994	26.286	17.9815	34.5267	False
a103	CAGAGCTTGGCTGATTGGTGA	dre-miR-27d-5p				dre-mir-27d	ipu-mir-27d	5	1	2	5	18	2	2	0	0	0	0	2	0	1	0	0	7.27392	2.16277	5.50712	5.05495	4.67734	4.19172	2.51965	0	0	0	0	2.54423	0	3.28576	0	0	False
a104	CAGGCCGTACTGTGCTGCGG	dre-miR-15a-1-3p				dre-mir-15a-1	ipu-mir-15a-1	5	0	2	1	8	4	6	0	5	1	0	0	0	0	0	0	7.27392	0	5.50712	1.01099	2.07882	8.38344	7.55896	0	8.32664	1.71228	0	0	0	0	0	0	False
a108	CAGTATTGACCGTGCTGCTGGA	dre-miR-16b-3p				dre-mir-16b		9	1	1	12	18	5	6	2	7	3	8	6	3	1	1	1	13.0931	2.16277	2.75356	12.1319	4.67734	10.4793	7.55896	7.29762	11.6573	5.13685	14.4588	7.63268	5.14969	3.28576	3.59629	4.31583	False
a119	CCACGGAGTTCAGTTCTTAAGT	dre-miR-146b-3p				dre-mir-146b	ipu-mir-146b	54	15	18	67	398	22	49	7	332	181	92	79	77	29	6	10	78.5584	32.4416	49.5641	67.7364	103.421	46.1089	61.7315	25.5417	552.889	309.924	166.277	100.497	132.175	95.2869	21.5778	43.1583	False
a120	CCAGTATGGTTTGTGCTGCTCCC	dre-miR-457a-3p				dre-mir-457a	ccr-mir-457a	18	4	11	24	72	8	15	8	15	19	11	12	14	7	9	12	26.1861	8.65108	30.2892	24.2638	18.7094	16.7669	18.8974	29.1905	24.9799	32.5334	19.8809	15.2654	24.0319	23.0003	32.3666	51.79	False
a125	CCTATTCTTGGTTACTTGTTTC	dre-miR-26b-3p				dre-mir-26b	ipu-mir-26b	2	1	0	6	19	1	4	0	2	2	1	0	3	0	0	0	2.90957	2.16277	0	6.06594	4.93719	2.09586	5.03931	0	3.33066	3.42457	1.80735	0	5.14969	0	0	0	False
a128	CCTGTTCTTGGTTACTTGCACT	dre-miR-26a-3-3p				dre-mir-26a-3	ipu-mir-26a-3	2	0	1	3	17	5	5	0	4	3	4	5	1	1	1	2	2.90957	0	2.75356	3.03297	4.41749	10.4793	6.29913	0	6.66132	5.13685	7.22942	6.36057	1.71656	3.28576	3.59629	8.63167	False
a129	CGAATCATGATGTGCTGTCACT	dre-miR-15b-1-3p				dre-mir-15b-1	ipu-mir-15b	43	15	27	39	84	14	37	15	15	9	17	17	21	9	6	14	62.5557	32.4416	74.3462	39.4286	21.8276	29.342	46.6136	54.7321	24.9799	15.4106	30.725	21.6259	36.0479	29.5718	21.5778	60.4217	False
a130	CGACAACAAGAAACTGCCTTGA	dre-miR-196a-1/c-3p				dre-mir-196a-1,dre-mir-196c	ccr-mir-196a,ipu-mir-196a-1	19	14	7	15	47	12	12	6	0	14	0	1	2	0	0	1	27.6409	30.2788	19.2749	15.1649	12.213	25.1503	15.1179	21.8929	0	23.972	0	1.27211	3.43313	0	0	4.31583	False
a132	CGGGACTTTGGGGGCGAGATG	dre-miR-193b-5p				dre-mir-193b		32	15	11	29	112	6	23	8	7	21	8	6	3	5	4	1	46.5531	32.4416	30.2892	29.3187	29.1034	12.5752	28.976	29.1905	11.6573	35.958	14.4588	7.63268	5.14969	16.4288	14.3852	4.31583	False
a133	CGGGGCCGTGGCACTGTATGAGA	dre-miR-128-1-5p				dre-mir-128-1	ipu-mir-128-1	7	2	4	4	17	3	8	0	4	5	5	5	2	2	3	3	10.1835	4.32554	11.0142	4.04396	4.41749	6.28758	10.0786	0	6.66132	8.56142	9.03677	6.36057	3.43313	6.57151	10.7889	12.9475	False
a355	CTATACAATTTACTGCCTTCCT	dre-let-7h-1-3p		dre-let-7h-1-3p				8	1	1	8	38	0	6	6	7	2	4	12	10	4	2	3	11.6383	2.16277	2.75356	8.08792	9.87438	0	7.55896	21.8929	11.6573	3.42457	7.22942	15.2654	17.1656	13.143	7.19259	12.9475	False
a143	CTCGCCGGACAATGAATGAGA	dre-miR-181c-3p				dre-mir-181c	ccr-mir-181c,ipu-mir-181c	2	1	2	4	6	0	1	0	2	1	5	2	0	0	3	2	2.90957	2.16277	5.50712	4.04396	1.55911	0	1.25983	0	3.33066	1.71228	9.03677	2.54423	0	0	10.7889	8.63167	False
a144	CTCTCTGAACAATGAATGTAA	dre-miR-181b-1-3p				dre-mir-181b-1	ipu-mir-181b-1	0	1	1	0	4	0	0	0	4	4	7	5	0	5	0	0	0	2.16277	2.75356	0	1.03941	0	0	0	6.66132	6.84914	12.6515	6.36057	0	16.4288	0	0	False
a357	CTGCGCAAGCTACTCCCTTGCT	dre-let-7i-1-3p		dre-let-7i-1-3p				0	0	2	7	12	5	7	1	19	7	16	14	16	11	4	2	0	0	5.50712	7.07693	3.11823	10.4793	8.81879	3.64881	31.6412	11.986	28.9177	17.8096	27.465	36.1433	14.3852	8.63167	False
a145	CTGGGAGAGGGATGTTTACTCT	dre-miR-30c-2-3p				dre-mir-30c-2		101	38	31	158	357	66	97	50	38	21	54	45	25	18	13	16	146.933	82.1853	85.3604	159.736	92.7672	138.327	122.203	182.44	63.2825	35.958	97.5971	57.2451	42.9141	59.1436	46.7518	69.0533	False
a146	CTGGGCGGAGGGTGTTTGCTGT	dre-miR-30ba-3p				dre-mir-30ba	ipu-mir-30b	14	7	4	14	37	7	13	1	19	22	21	11	12	11	3	5	20.367	15.1394	11.0142	14.1539	9.61453	14.671	16.3777	3.64881	31.6412	37.6703	37.9544	13.9933	20.5988	36.1433	10.7889	21.5792	False
a150	CTGTACAGACTACTGCCTTGCC	dre-let-7j-3p				dre-let-7j	ccr-let-7j,ipu-let-7j-1	85	17	35	86	185	29	54	21	46	30	59	68	42	35	33	19	123.657	36.7671	96.3747	86.9452	48.0726	60.78	68.0306	76.625	76.6051	51.3685	106.634	86.5038	72.0957	115.001	118.678	82.0008	False
a156	GACTTGGTCTAAGCTCCTCAGT	dre-miR-7132-5p				dre-mir-7132	ccr-mir-7132	3	0	0	8	12	2	4	1	0	3	0	0	1	0	0	0	4.36435	0	0	8.08792	3.11823	4.19172	5.03931	3.64881	0	5.13685	0	0	1.71656	0	0	0	False
a159	GCCCGGATGAACCTCGGTGGT	dre-miR-ENSGACG00000022167-5p				dre-mir-ENSGACG00000022167		14	3	11	13	30	14	12	4	5	4	7	11	12	2	2	0	20.367	6.48831	30.2892	13.1429	7.79556	29.342	15.1179	14.5952	8.32664	6.84914	12.6515	13.9933	20.5988	6.57151	7.19259	0	False
a162	GCTGTCTGTGGATTCCGTGCCC	dre-miR-191-3p				dre-mir-191	ipu-mir-462	5	0	4	21	24	2	8	1	2	11	6	4	2	7	0	0	7.27392	0	11.0142	21.2308	6.23645	4.19172	10.0786	3.64881	3.33066	18.8351	10.8441	5.08846	3.43313	23.0003	0	0	False
a163	GCTGTGTGAGGTTAGACCTATC	dre-miR-2188-3p				dre-mir-2188	ipu-mir-2188	209	50	36	117	357	20	117	28	53	18	25	89	62	10	14	12	304.05	108.139	99.1282	118.286	92.7672	41.9172	147.4	102.167	88.2624	30.8211	45.1839	113.218	106.427	32.8576	50.3481	51.79	False
a169	GGCTGGTCCGAAGGCGGTGGGTT	dre-miR-735-5p				dre-mir-735,dre-mir-735b		951	249	321	1028	3098	653	1283	363	319	816	428	282	241	223	199	146	1383.5	538.53	883.893	1039.3	805.022	1368.6	1616.36	1324.52	531.24	1397.22	773.548	358.736	413.692	732.723	715.663	630.112	False
a194	TAAGTGCTTCTCTTTGGGGTAG	dre-miR-430c-3p				dre-mir-430c-1,dre-mir-430c-10,dre-mir-430c-11,dre-mir-430c-12,dre-mir-430c-13,dre-mir-430c-14,dre-mir-430c-15,dre-mir-430c-16,dre-mir-430c-17,dre-mir-430c-18,dre-mir-430c-2,dre-mir-430c-3,dre-mir-430c-4,dre-mir-430c-5,dre-mir-430c-6,dre-mir-430c-7,dre-mir-430c-8,dre-mir-430c-9		0	1	1	1	2	2	1	1	14	14	13	22	12	17	6	15	0	2.16277	2.75356	1.01099	0.519704	4.19172	1.25983	3.64881	23.3146	23.972	23.4956	27.9865	20.5988	55.8578	21.5778	64.7375	False
a222	TAGGTAGTTTGATGTTGTTGGG	dre-miR-196c-5p				dre-mir-196c		19	2	4	14	52	8	9	4	0	1	0	1	0	0	1	1	27.6409	4.32554	11.0142	14.1539	13.5123	16.7669	11.3384	14.5952	0	1.71228	0	1.27211	0	0	3.59629	4.31583	False
a227	TATACAACTTACTGTCTTTCCC	dre-let-7a-3-3p				dre-let-7a-3		7	3	6	8	27	1	6	1	3	2	0	4	4	1	1	1	10.1835	6.48831	16.5214	8.08792	7.01601	2.09586	7.55896	3.64881	4.99599	3.42457	0	5.08846	6.86626	3.28576	3.59629	4.31583	False
a245	TCCAATATTGCTCGTGCTGCTG	dre-miR-16c-3p				dre-mir-16c	ccr-mir-16b	447	139	174	498	1451	220	416	158	206	147	197	231	229	158	127	130	650.289	300.625	479.12	503.473	377.045	461.089	524.088	576.512	343.058	251.706	356.049	293.858	393.093	519.149	456.729	561.058	False
a247	TCCAGTATTGCTGTTCTGCTGT	dre-miR-457b-3p				dre-mir-457b	ccr-mir-457b	14	0	4	10	44	5	11	1	6	1	5	6	6	1	1	1	20.367	0	11.0142	10.1099	11.4335	10.4793	13.8581	3.64881	9.99197	1.71228	9.03677	7.63268	10.2994	3.28576	3.59629	4.31583	False
a254	TCGTACCGTGAGTAATAGTGCA	dre-miR-126b-3p				dre-mir-126b	ipu-mir-126b	942	286	483	1242	4406	731	1303	322	855	388	998	1224	1302	396	477	394	1370.41	618.552	1329.97	1255.65	1144.91	1532.07	1641.55	1174.92	1423.86	664.366	1803.74	1557.07	2234.97	1301.16	1715.43	1700.44	False
a257	TCTCCCACCGCTGAACTTGACCAG	dre-miR-735b-3p				dre-mir-735b		103	41	94	567	847	397	561	251	51	74	10	8	22	9	11	8	149.843	88.6736	258.835	573.232	220.095	832.057	706.763	915.851	84.9318	126.709	18.0735	10.1769	37.7644	29.5718	39.5592	34.5267	False
a258	TCTGCAACGTGAAACTGTCTTA	dre-miR-196a-2-3p				dre-mir-196a-2	ipu-mir-196a-2	9	4	4	15	49	8	13	4	2	6	1	2	4	5	0	1	13.0931	8.65108	11.0142	15.1649	12.7328	16.7669	16.3777	14.5952	3.33066	10.2737	1.80735	2.54423	6.86626	16.4288	0	4.31583	False
a278	TGATTGTTTGTATCAGCTGTGT	dre-miR-2189-3p				dre-mir-2189		1757	259	1898	17820	12209	1782	10989	1493	415	109	285	428	363	409	364	142	2556.06	560.157	5226.26	18015.9	3172.53	3734.82	13844.2	5447.67	691.111	186.639	515.096	544.465	623.113	1343.87	1309.05	612.848	False
a282	TGCCTTCTGAGCTGATATCAGT	dre-miR-24-1-5p				dre-mir-24-1	ipu-mir-24-1	4	2	1	2	19	3	8	1	0	1	0	0	0	1	1	1	5.81914	4.32554	2.75356	2.02198	4.93719	6.28758	10.0786	3.64881	0	1.71228	0	0	0	3.28576	3.59629	4.31583	False
a283	TGCGTTGGTTTAGCTCAGT	dre-miR-733-1/3-5p				dre-mir-733-1,dre-mir-733-3		2	4	0	5	21	2	2	1	4	4	1	2	2	2	0	3	2.90957	8.65108	0	5.05495	5.45689	4.19172	2.51965	3.64881	6.66132	6.84914	1.80735	2.54423	3.43313	6.57151	0	12.9475	False
a284	TGCTAGGAATGGTGGCTGAGAT	dre-miR-725-5p				dre-mir-725		3	7	3	57	38	7	19	1	12	80	25	11	2	2	11	17	4.36435	15.1394	8.26069	57.6265	9.87438	14.671	23.9367	3.64881	19.9839	136.983	45.1839	13.9933	3.43313	6.57151	39.5592	73.3692	False
a285	TGCTATGCCTCCATATTGCCATT	dre-miR-31a-3p				dre-mir-31a	ipu-mir-31	10	11	7	11	56	10	9	6	6	11	6	7	10	6	1	0	14.5478	23.7905	19.2749	11.1209	14.5517	20.9586	11.3384	21.8929	9.99197	18.8351	10.8441	8.9048	17.1656	19.7145	3.59629	0	False
a290	TGGAATGTAAAGAAGTATGTATC	dre-miR-1-1-3p				dre-mir-1-1	bdi-mir-1-1,cgo-mir-1-1,cgu-mir-1-1,cja-mir-1a-2,gac-mir-1-1,hsa-mir-1-1,loc-mir-1-1,mml-mir-1-1,ola-mir-1-1,ppy-mir-1-1,ptr-mir-1-1,xtr-mir-1a-2	2	0	5	1	20	3	4	1	2	0	1	3	5	1	2	2	2.90957	0	13.7678	1.01099	5.19704	6.28758	5.03931	3.64881	3.33066	0	1.80735	3.81634	8.58282	3.28576	7.19259	8.63167	False
a299	TGGGTTCCTGGCGTGCTGATTT	dre-miR-23b-2-5p				dre-mir-23b-2		8	1	8	6	54	2	8	1	8	9	13	3	10	3	4	2	11.6383	2.16277	22.0285	6.06594	14.032	4.19172	10.0786	3.64881	13.3226	15.4106	23.4956	3.81634	17.1656	9.85727	14.3852	8.63167	False
a307	TGTAACAGCCGCTCCATGTGGA	dre-miR-194b-5p			abu-miR-194a,aca-miR-194-5p,age-miR-194,ami-miR-194-5p,bdi-miR-194a-5p,bta-miR-194,ccr-miR-194,cfa-miR-194,cgo-miR-194a-5p,cgr-miR-194,cgu-miR-194a-5p,chi-miR-194,cja-miR-194,cpi-miR-194-5p,cpo-miR-194-5p,dno-miR-194-5p,eca-miR-194,efu-miR-194,fru-miR-194,gac-miR-194a-5p,gga-miR-194,ggo-miR-194,gmo-miR-194a-5p,hsa-miR-194-5p,ipu-miR-194a,loc-miR-194-5p,mml-miR-194-5p,mmu-miR-194-5p,mne-miR-194,mz…	dre-mir-194b		36	16	18	30	120	15	21	8	31	16	26	57	25	36	22	29	52.3722	34.6043	49.5641	30.3297	31.1823	31.4379	26.4564	29.1905	51.6252	27.3966	46.9912	72.5105	42.9141	118.287	79.1185	125.159	False
a312	TGTGCAAATCCATGCAAAACTCG	dre-miR-19c-3p			abu-miR-19b,aca-miR-19b,ami-miR-19b-3p,cfa-miR-19b,cgo-miR-19b-3p,cpi-miR-19b-3p,dma-miR-19b,gac-miR-19b-3p,gmo-miR-19c-5p,loc-miR-19b-3p,mmr-miR-19b,mze-miR-19b,nbr-miR-19b,nle-miR-19b,oga-miR-19b,ola-miR-19b-3p,oni-miR-19b,pbv-miR-19b-3p,pha-miR-19b,pny-miR-19b,ssa-miR-19c-3p	dre-mir-19c		286	99	219	311	1082	126	232	190	162	37	129	400	250	119	114	146	416.068	214.114	603.03	314.418	281.16	264.078	292.28	693.274	269.783	63.3545	233.149	508.846	429.141	391.005	409.978	630.112	False
a354	CTATACAATCTATTGCCTTCCT	dre-let-7f-3p		dre-let-7f-3p	aca-let-7f-2-3p,ami-let-7f-3p,bdi-let-7f-3p,cpi-let-7f-3p,gac-let-7f-3p,loc-let-7f-3p,oan-let-7f-1-3p,pbv-let-7f-2-3p,rno-let-7f-1-3p,ssc-let-7f-3p,tgu-let-7f-3p			3	0	4	2	8	2	4	0	3	2	2	1	1	0	1	1	4.36435	0	11.0142	2.02198	2.07882	4.19172	5.03931	0	4.99599	3.42457	3.61471	1.27211	1.71656	0	3.59629	4.31583	False
a184	TAACACTGTCTGGTAACGATGC	dre-miR-141-3p			aca-miR-200a-3p,ami-miR-200a-3p,bdi-miR-200a-3p,ccr-miR-200a,cgo-miR-200a-3p,cgu-miR-200a-3p,chi-miR-200a,eca-miR-200a,fru-miR-200a,gac-miR-200a-3p,gga-miR-200a-3p,ggo-miR-200a,gmo-miR-200a-3p,hsa-miR-200a-3p,ipu-miR-141,ipu-miR-200a,loc-miR-200a/141-3p,mdo-miR-200a-3p,mml-miR-200a-3p,mmu-miR-200a-3p,oar-miR-200a,ola-miR-200a-3p,ppy-miR-200a,ptr-miR-200a,rno-miR-200a-3p,sha-miR-200a,tni-miR-200a,…	dre-mir-141		1511	507	504	4393	6639	537	1273	378	356	1536	977	1181	447	265	311	459	2198.18	1096.52	1387.8	4441.28	1725.16	1125.48	1603.76	1379.25	592.857	2630.07	1765.78	1502.37	767.304	870.725	1118.45	1980.97	False
a359	TGTAAACATTCCCGACTGGAAGC	dre-miR-30a-5p		dre-miR-30a-5p	aca-miR-30d-5p,bdi-miR-30a-5p,cgo-miR-30a-5p,cgu-miR-30a-5p,eca-miR-30d,fru-miR-30d,gac-miR-30a-5p,gga-miR-30d,ggo-miR-30d,hsa-miR-30d-5p,mdo-miR-30e-5p,mml-miR-30d-5p,mmu-miR-30d-5p,mne-miR-30d,oar-miR-30d,ppa-miR-30d,ppy-miR-30d,ptr-miR-30d,rno-miR-30d-5p,tni-miR-30d,xtr-miR-30d			21	10	13	28	80	7	22	6	33	21	34	27	22	23	9	16	30.5505	21.6277	35.7963	28.3077	20.7882	14.671	27.7162	21.8929	54.9559	35.958	61.45	34.3471	37.7644	75.5724	32.3666	69.0533	False
a224	TAGTGCAATATTGCTAATAGGGT	dre-miR-454a-3p			ccr-miR-454a,pbv-miR-454-3p	dre-mir-454a	ccr-mir-454a,pbv-mir-454	50	21	33	45	243	18	34	23	43	19	41	58	55	29	22	39	72.7392	45.4182	90.8675	45.4946	63.1441	37.7255	42.8341	83.9226	71.6091	32.5334	74.1015	73.7826	94.411	95.2869	79.1185	168.317	False
a16	AAGCAGCACATAAATACTGGAG	dre-miR-457b-5p			ccr-miR-457b	dre-mir-457b		120	41	80	209	623	59	118	45	72	37	83	99	87	32	31	47	174.574	88.6736	220.285	211.297	161.888	123.656	148.66	164.196	119.904	63.3545	150.01	125.939	149.341	105.144	111.485	202.844	False
a291	TGGAATGTAAAGAAGTATGTATT	dre-miR-1-2-3p			cfa-miR-1,gga-miR-1a-3p,ggo-miR-1,oha-miR-1a-3p,pbv-miR-1a-3p,pma-miR-1c-3p,ppa-miR-1,ssc-miR-1,xtr-miR-1a	dre-mir-1-2	aca-mir-1a-1,aca-mir-1a-2,ami-mir-1a-1,ami-mir-1a-2,bdi-mir-1-2,bta-mir-1-1,bta-mir-1-2,ccr-mir-1,cgo-mir-1-2,cgu-mir-1-2,chi-mir-1,cja-mir-1a-1,cli-mir-1a-1,cli-mir-1a-2,cpi-mir-1a-1,cpi-mir-1a-2,eca-mir-1-1,eca-mir-1-2,efu-mir-1-1,efu-mir-1-2,fru-mir-1,gac-mir-1-2,gga-mir-1a-1,gga-mir-1a-2,ggo-mir-1,hhi-mir-1,hsa-mir-1-2,loc-mir-1-2,mdo-mir-1-1,mml-mir-1-2,mmu-mir-1a-1,mmu-mir-1a-2,oan-mir-1a,o…	16	17	45	16	149	17	26	6	69	65	74	46	65	81	28	47	23.2766	36.7671	123.91	16.1758	38.718	35.6296	32.7555	21.8929	114.908	111.299	133.744	58.5172	111.577	266.146	100.696	202.844	False
a63	AGCAGCATTGTACAGGGCTTTC	dre-miR-107b-3p			dma-miR-103a,dma-miR-103b,dma-miR-107,ipu-miR-107b	dre-mir-107b		30	11	11	53	546	26	29	66	18	10	9	300	64	18	7	18	43.6435	23.7905	30.2892	53.5825	141.879	54.4924	36.535	240.821	29.9759	17.1228	16.2662	381.634	109.86	59.1436	25.1741	77.685	False
a79	AGTATTTGACAGACTGTGGTTGA	dre-miR-223-5p			ipu-miR-223	dre-mir-223	ipu-mir-223	15	13	8	22	84	10	16	6	23	30	15	16	13	6	6	3	21.8218	28.116	22.0285	22.2418	21.8276	20.9586	20.1572	21.8929	38.3026	51.3685	27.1103	20.3538	22.3153	19.7145	21.5778	12.9475	False
a34	ACAGGAACCTGAAACTGCCTGA	dre-miR-196b-3p			loc-miR-196b-3p	dre-mir-196b	bdi-mir-196b,ccr-mir-196b,cgo-mir-196b,fru-mir-196b,loc-mir-196b	41	20	30	34	142	26	38	17	20	16	12	25	17	8	5	6	59.6462	43.2554	82.6069	34.3737	36.899	54.4924	47.8734	62.0298	33.3066	27.3966	21.6882	31.8029	29.1816	26.286	17.9815	25.895	False
