# Supplementary material for: Deciphering sex-specific miRNAs as heat-recorders in zebrafish
Source: Sci Rep. 2022 Nov 4;12:18722. doi: 10.1038/s41598-022-21864-3 (PMC9636255; doi:10.1038/s41598-022-21864-3)
Supplement: Supplementary file 5 — Supplementary Information 5. [file 41598_2022_21864_MOESM5_ESM.xlsx]

## Sheet: Table SI
Table SI. Weight, length and K-factor of all zebrafish used for the experiment
Sample	Temperature	Weight (g)	SL (cm)	Factor K	Sex
ZF 28 G2M	28 ºC	0.3	2.5	1.92	M
ZF 28 G9M	28 ºC	0.28	2.5	1.792	M
ZF 28 G20M	28 ºC	0.22	2.4	1.59144	M
ZF 28 G10M	28 ºC	0.26	2.5	1.664	M
ZF 36 G11M	36 ºC	0.24	2.2	2.25394	M
ZF 36 G13M	36 ºC	0.2	2.4	1.44676	M
ZF 36 G14M	36 ºC	0.22	2.4	1.59144	M
ZF 36 G15M	36 ºC	0.22	2.4	1.59144	M
p-value		0.0656029	0.646505
Sample	Temperature	Weight (g)	SL (cm)	Factor K	Sex
ZF 28 G5F	28 ºC	0.27	2.1	2.91545	F
ZF 28 G8F	28 ºC	0.4	2.6	2.27583	F
ZF 28 G17F	28 ºC	0.37	2.5	2.368	F
ZF 28 G19F	28 ºC	0.48	2.7	2.43865	F
ZF 36 G6F	36 ºC	0.23	2.3	1.89036	F
ZF 36 G8F	36 ºC	0.24	2.6	1.3655	F
ZF 36 G9F	36 ºC	0.18	2.6	1.02412	F
ZF 36 G12F	36 ºC	0.4	2.6	2.27583	F
p-value		0.144195	0.762258

## Sheet: Table SII
Table SII. Common miRNAs in ovaries and testes between present data and Presslauer et al. 2017 and Desvignes et al. 2019
Dataset	Ovary total common	Ovary common miRNAs		Dataset	Testis total common	Testis common miRNAs		Dataset	Ovary total common DE	Ovary common DE miRNAs		Dataset	Testis total common DE	Testis common DE miRNAs
Desvignes&Presslauer&van Gelderen	35	dre-mir-26b-5p		Desvignes&Presslauer&van Gelderen	32	dre-mir-26b-5p		Desvignes&Presslauer&van Gelderen	1	dre-mir-200b-3p		Desvignes&Presslauer&van Gelderen	1	dre-mir-212-5p
		dre-mir-451-5p				dre-mir-451-5p		Presslauer&van Gelderen	4	dre-mir-1388-5p		Presslauer&van Gelderen	2	dre-mir-92b-3p
		dre-mir-10c-5p				dre-mir-10c-5p				dre-mir-146b-5p				dre-mir-16b-5p
		dre-mir-146b-5p				dre-mir-146b-5p				dre-mir-22a-3p		Desvignes&van Gelderen	10	dre-mir-10c-5p
		dre-mir-30d-5p				dre-mir-30d-5p				dre-mir-146a-5p				dre-mir-125b-5p
		dre-mir-126b-3p				dre-mir-126b-3p		Desvignes&Presslauer	2	dre-mir-23b-3p				dre-mir-132-3p
		dre-mir-16b-5p				dre-mir-16b-5p				dre-mir-19b-3p				dre-mir-723a-3p
		dre-mir-200b-3p				dre-mir-203b-3p		Desvignes&van Gelderen	7	dre-mir-34c-5p				dre-mir-187-3p
		dre-mir-23b-3p				dre-mir-140-3p				dre-mir-430b-3p				dre-mir-31a-5p
		dre-mir-140-3p				dre-mir-212-5p				dre-mir-34c-3p				dre-mir-499-5p
		dre-mir-202-3p				dre-mir-202-3p				dre-mir-142b-5p				dre-mir-10d-5p
		dre-mir-457a-5p				dre-mir-10a-5p				dre-mir-430a-3p				dre-mir-125a-5p
		dre-mir-145-5p				dre-mir-1388-5p				dre-mir-142-3p				dre-mir-2189-3p
		dre-mir-19a-3p				dre-mir-192-5p				dre-mir-23a-3p		Presslauer	16	dre-mir-26b-5p
		dre-mir-10a-5p				dre-mir-148-3p		Presslauer	25	dre-mir-145-5p				dre-mir-92a-1-3p
		dre-mir-1388-5p				dre-mir-92b-3p				dre-mir-10c-5p				dre-mir-199-1-3p
		dre-mir-192-5p				dre-mir-101a-3p				dre-mir-10a-5p				dre-mir-125a-1-5p
		dre-mir-148-3p				dre-mir-30c-5p				dre-mir-20a-5p				dre-mir-338-1-3p
		dre-mir-92b-3p				dre-mir-29a-3p				dre-mir-10b-1-5p				dre-mir-125b-1-5p
		dre-mir-101a-3p				dre-mir-150-5p				dre-mir-148-3p				dre-mir-125c-5p
		dre-mir-30c-5p				dre-mir-126a-3p				dre-mir-152-3p				dre-mir-126a-5p
		dre-mir-29a-3p				dre-mir-19d-3p				dre-mir-214-3p				dre-mir-731-5p
		dre-mir-126a-3p				dre-mir-222a-3p				dre-mir-455-1-5p				dre-mir-150-5p
		dre-mir-19d-3p				dre-mir-22a-3p				dre-mir-27c-1-3p				dre-mir-26a-1-5p
		dre-mir-222a-3p				dre-mir-125c-5p				dre-mir-30e-2-3p				dre-mir-128-1-3p
		dre-mir-22a-3p				dre-let-7e-5p				dre-mir-455-2-5p				dre-mir-462-5p
		dre-mir-724-5p				dre-mir-2184-5p				dre-mir-19d-3p				dre-mir-126a-3p
		dre-mir-125c-5p				dre-mir-19b-3p				dre-mir-21-1-5p				dre-mir-735-5p
		dre-let-7e-5p				dre-mir-221-3p				dre-mir-30b-5p				dre-mir-31-5p
		dre-mir-19b-3p				dre-mir-27b-3p				dre-mir-181a-1-5p		van Gelderen	26	dre-mir-100-2-3p
		dre-let-7b-5p				dre-mir-25-3p				dre-mir-140-3p				dre-mir-204-5p
		dre-mir-27b-3p				dre-mir-146a-5p				dre-let-7e-5p				dre-mir-125b-1-3p
		dre-mir-221-3p		Presslauer&van Gelderen	2	dre-mir-202-5p				dre-mir-2184-5p				dre-mir-27d-3p
		dre-mir-146a-5p				dre-mir-735-5p				dre-let-7b-5p				dre-mir-7a-5p
		dre-mir-25-3p		Desvignes&van Gelderen	105	dre-mir-204-5p				dre-mir-221-3p				dre-mir-10a-5p
Presslauer&van Gelderen	2	dre-mir-202-5p				dre-mir-100-5p				dre-mir-17a-1-5p				dre-mir-16a-5p
		dre-mir-122-5p				dre-mir-199-2a-3p				dre-mir-23a-1-3p				dre-mir-489-3p
Desvignes&Presslauer	2	dre-mir-27c-1-3p				dre-mir-9-5p				dre-mir-457a-5p				dre-mir-135b-5p
		dre-mir-2184-5p				dre-mir-7a-5p				dre-mir-29b-1-3p				dre-mir-128-3p
Desvignes&van Gelderen	96	dre-mir-204-5p				dre-mir-10b-5p		van Gelderen	20	dre-mir-146b-3p				dre-mir-99a-5p
		dre-mir-100-5p				dre-mir-737-5p				dre-mir-30d-5p				dre-mir-27e-1-3p
		dre-mir-199-2a-3p				dre-mir-16a-5p				dre-mir-135a-2-5p				dre-mir-214a-3p
		dre-mir-9-5p				dre-let-7j-5p				dre-mir-181a-5p				dre-mir-2184-5p
		dre-mir-7a-5p				dre-mir-723a-3p				dre-mir-200a-5p				dre-mir-99b-5p
		dre-mir-10b-5p				dre-mir-218a-5p				dre-mir-455a-5p				dre-mir-155-5p
		dre-mir-455b-5p				dre-mir-144-3p				dre-mir-181a-5-3p				dre-mir-365-3p
		dre-mir-737-5p				dre-mir-1388-3p				dre-mir-181b-5p				dre-mir-199-1a-3p
		dre-let-7j-5p				dre-mir-99a-5p				dre-mir-22a-2-5p				dre-mir-206-3p
		dre-mir-144-3p				dre-mir-214a-3p				dre-mir-146a-3p				dre-mir-489-5p
		dre-mir-218a-5p				dre-mir-19c-3p				dre-mir-21-5p				dre-mir-153b-3p
		dre-mir-34c-5p				dre-mir-187-3p				dre-mir-726-5p				dre-mir-15a-5p
		dre-mir-1388-3p				dre-mir-181a-5p				dre-mir-30d-3p				dre-mir-99a-3p
		dre-mir-99a-5p				dre-mir-199-1a-3p				dre-mir-34a-5p				dre-let-7d-5p
		dre-mir-214a-3p				dre-mir-206-3p				dre-mir-30ba-5p				dre-mir-196a-5p
		dre-mir-19c-3p				dre-mir-200b-3p				dre-mir-21a-3p				dre-mir-2187b-5p
		dre-mir-135c-5p				dre-mir-30e-3p				dre-mir-27c-3p		Desvignes	3	dre-mir-96a-5p
		dre-mir-107a-3p				dre-mir-200a-3p				dre-mir-363-3p				dre-mir-216a-1-5p
		dre-mir-430b-3p				dre-mir-193b-3p				dre-mir-122-5p				dre-mir-205-1a-5p
		dre-mir-199-1a-3p				dre-mir-15a-5p				dre-mir-34b-5p
		dre-mir-181a-5p				dre-mir-101b-3p		Desvignes	15	dre-mir-454b-3p
		dre-mir-30e-3p				dre-mir-221a-5p				dre-mir-19a-3p
		dre-mir-200a-3p				dre-let-7d-5p				dre-mir-430b-5p
		dre-mir-15a-5p				dre-mir-142a-5p				dre-mir-130b-3p
		dre-mir-101b-3p				dre-let-7f-5p				dre-mir-23a-3p,dre-mir-23b-3p
		dre-mir-221a-5p				dre-mir-27a-3p				dre-mir-429a-3p
		dre-let-7d-5p				dre-mir-140-5p				dre-mir-101b-3p
		dre-mir-142a-5p				dre-mir-455a-5p				dre-mir-18c-5p
		dre-let-7f-5p				dre-mir-17a-5p				dre-mir-724-5p
		dre-mir-140-5p				dre-mir-210-3p				dre-mir-137-2-3p
		dre-mir-455a-5p				dre-mir-125b-5p				dre-mir-455-3p
		dre-mir-17a-5p				dre-mir-23b-3p				dre-mir-430c-3p
		dre-mir-210-3p				dre-mir-222a-5p				dre-mir-194b-5p
		dre-mir-125b-5p				dre-mir-93-5p				dre-mir-222b-3p
		dre-mir-222a-5p				dre-mir-21-5p				dre-mir-454a-3p
		dre-mir-93-5p				dre-mir-458-3p
		dre-mir-21-5p				dre-mir-194a-5p
		dre-mir-458-3p				dre-mir-191-5p
		dre-mir-194a-5p				dre-mir-30ba-5p
		dre-mir-191-5p				dre-mir-21a-3p
		dre-mir-30ba-5p				dre-mir-16c-5p
		dre-mir-21a-3p				dre-mir-338-3p
		dre-mir-16c-5p				dre-mir-31a-5p
		dre-mir-430a-3p				dre-mir-210-5p
		dre-mir-210-5p				dre-mir-457b-5p
		dre-mir-457b-5p				dre-mir-142-3p
		dre-mir-142-3p				dre-mir-20a-1-5p
		dre-mir-456-3p				dre-mir-457a-5p
		dre-mir-20a-1-5p				dre-mir-363-3p
		dre-mir-363-3p				dre-mir-222b-3p
		dre-mir-222b-3p				dre-mir-2189-3p
		dre-mir-2189-3p				dre-mir-100-2-3p
		dre-mir-100-2-3p				dre-mir-145-5p
		dre-mir-103-3p				dre-mir-103-3p
		dre-mir-152a-3p				dre-mir-152a-3p
		dre-mir-30e-5p				dre-mir-30e-5p
		dre-mir-24-3p				dre-mir-19a-3p
		dre-let-7i-1-5p				dre-mir-216a-1-5p
		dre-mir-128-3p				dre-mir-24-3p
		dre-mir-26a-1a-3p				dre-let-7i-1-5p
		dre-mir-27e-1-3p				dre-mir-132-3p
		dre-let-7a-5p				dre-mir-128-3p
		dre-mir-425-5p				dre-mir-27e-1-3p
		dre-mir-150-5p				dre-let-7a-5p
		dre-mir-92a-3p				dre-mir-425-5p
		dre-mir-99b-5p				dre-mir-216b-5p
		dre-let-7g-5p				dre-mir-15c-5p
		dre-let-7h-1-5p				dre-mir-92a-3p
		dre-mir-217a-5p				dre-mir-99b-5p
		dre-mir-365-3p				dre-let-7g-5p
		dre-mir-429a-3p				dre-let-7h-1-5p
		dre-mir-1-1-3p				dre-mir-217a-5p
		dre-mir-153b-3p				dre-mir-365-3p
		dre-mir-125a-5p				dre-mir-1-1-3p
		dre-mir-20b-5p				dre-mir-10d-5p
		dre-mir-200c-3p				dre-mir-153b-3p
		dre-mir-126-5p				dre-mir-125a-5p
		dre-mir-181b-5p				dre-mir-20b-5p
		dre-mir-34c-3p				dre-mir-200c-3p
		dre-mir-181a-1-3p				dre-mir-126-5p
		dre-mir-143-5p				dre-mir-181b-5p
		dre-mir-142b-5p				dre-mir-143-5p
		dre-mir-145-3p				dre-mir-142b-5p
		dre-mir-2188-5p				dre-mir-145-3p
		dre-mir-199-5p				dre-mir-2188-5p
		dre-mir-203a-3p				dre-mir-199-5p
		dre-mir-130b-5p				dre-mir-9-1a-3p
		dre-mir-15b-1-5p				dre-mir-26a-5p
		dre-mir-26a-5p				dre-mir-7ba-5p
		dre-mir-7ba-5p				dre-let-7b-5p
		dre-mir-223-3p				dre-mir-223-3p
		dre-mir-143-3p				dre-mir-143-3p
		dre-mir-23a-3p				dre-mir-29b-3p
		dre-mir-141-3p				dre-mir-499-5p
		dre-mir-22a-1-5p				dre-mir-23a-3p
		dre-let-7c-5p				dre-mir-205-1a-5p
Presslauer	30	dre-mir-92a-1-3p				dre-mir-141-3p
		dre-mir-20a-5p				dre-mir-22a-1-5p
		dre-mir-125a-1-5p				dre-let-7c-5p
		dre-mir-100-1-5p				dre-mir-122-5p
		dre-mir-214-3p		Presslauer	27	dre-mir-92a-1-3p
		dre-mir-199-3-3p				dre-mir-125a-1-5p
		dre-mir-26a-1-5p				dre-mir-100-1-5p
		dre-mir-99-1-5p				dre-mir-214-3p
		dre-mir-204-1-5p				dre-mir-26a-1-5p
		dre-mir-30e-2-3p				dre-mir-99-1-5p
		dre-mir-143-1-3p				dre-mir-204-1-5p
		dre-mir-21-1-5p				dre-mir-143-1-3p
		dre-mir-181a-1-5p				dre-mir-21-1-5p
		dre-mir-17a-1-5p				dre-mir-181a-1-5p
		dre-mir-462-5p				dre-mir-205-5p
		dre-mir-23a-1-3p				dre-mir-462-5p
		dre-mir-29b-1-3p				dre-mir-31-5p
		dre-mir-199-1-3p				dre-mir-199-1-3p
		dre-mir-10b-1-5p				dre-mir-10b-1-5p
		dre-mir-152-3p				dre-mir-15a-1-5p
		dre-mir-15a-1-5p				dre-mir-152-3p
		dre-mir-126a-5p				dre-mir-126a-5p
		dre-mir-455-1-5p				dre-mir-455-1-5p
		dre-mir-128-1-3p				dre-mir-128-1-3p
		dre-mir-455-2-5p				dre-mir-199-1-5p
		dre-mir-15b-5p				dre-mir-15b-5p
		dre-mir-338-1-3p				dre-mir-338-1-3p
		dre-mir-30b-5p				dre-mir-125b-1-5p
		dre-mir-125b-1-5p				dre-mir-731-5p
		dre-let-7a-1-5p				dre-mir-30e-2-5p
van Gelderen	32	dre-mir-187-3p				dre-let-7a-1-5p
		dre-mir-129-5p		van Gelderen	50	dre-mir-27d-3p
		dre-mir-16c-3p				dre-mir-22b-3p
		dre-mir-200a-5p				dre-mir-455b-5p
		dre-mir-184-3p				dre-mir-129-2-3p
		dre-mir-375-3p				dre-mir-135c-5p
		dre-mir-203b-3p				dre-mir-107a-3p
		dre-mir-148a-5p				dre-mir-129-5p
		dre-mir-22a-2-5p				dre-mir-16c-3p
		dre-mir-146a-3p				dre-mir-30c-2-3p
		dre-mir-27a-5p				dre-mir-184-3p
		dre-mir-30d-3p				dre-mir-196a-5p
		dre-mir-1-2-3p				dre-mir-375-3p
		dre-mir-31a-5p				dre-mir-148a-5p
		dre-mir-132b-5p				dre-mir-214a-5p
		dre-mir-34b-5p				dre-mir-489-3p
		dre-mir-146b-3p				dre-mir-22a-2-5p
		dre-mir-216a-1-5p				dre-mir-146a-3p
		dre-mir-107b-3p				dre-mir-27a-5p
		dre-mir-135a-2-5p				dre-mir-30d-3p
		dre-mir-722-3p				dre-mir-124-3p
		dre-mir-216b-5p				dre-mir-456-3p
		dre-mir-181c-5p				dre-mir-132b-5p
		dre-mir-144-5p				dre-mir-99a-3p
		dre-mir-725-3p				dre-mir-735b-3p
		dre-mir-181a-5-3p				dre-mir-2187b-5p
		dre-mir-726-5p				dre-mir-34b-5p
		dre-mir-34a-5p				dre-mir-26a-1a-3p
		dre-mir-27c-3p				dre-mir-722-3p
		dre-mir-735-5p				dre-mir-2188-3p
		dre-mir-205-1a-5p				dre-mir-181c-5p
		dre-mir-133a-3p				dre-mir-429a-3p
Desvignes	28	dre-mir-130b-3p				dre-mir-144-5p
		dre-mir-16a-5p				dre-mir-124-4a-5p
		dre-mir-29a-1-5p				dre-mir-219-1/2-3p
		dre-let-7a-5-3p				dre-mir-125b-1-3p
		dre-mir-27a-3p				dre-mir-725-3p
		dre-mir-130c-3p				dre-mir-181a-5-3p
		dre-mir-212-5p				dre-mir-181a-1-3p
		dre-mir-124-3p				dre-mir-9-7-3p
		dre-mir-455-3p				dre-mir-135b-5p
		dre-mir-338-3p				dre-mir-724-5p
		dre-mir-430c-3p				dre-mir-203a-3p
		dre-mir-194b-5p				dre-mir-130b-5p
		dre-mir-7133-3p				dre-mir-15b-1-5p
		dre-mir-454b-3p				dre-mir-155-5p
		dre-mir-130a-3p				dre-mir-9-4-3p
		dre-mir-425-3p				dre-mir-219-5p
		dre-mir-139-5p				dre-mir-27c-3p
		dre-mir-430b-5p				dre-mir-489-5p
		dre-mir-15c-5p				dre-mir-133a-3p
		dre-mir-ENSGACG00000022167-5p		Desvignes	10	dre-mir-29a-1-5p
		dre-let-7b-3p				dre-let-7a-5-3p
		dre-mir-18c-5p				dre-mir-460-5p
		dre-mir-137-2-3p				dre-mir-455-3p
		dre-mir-9-1a-3p				dre-mir-425-3p
		dre-mir-155-5p				dre-mir-96a-5p
		dre-mir-29b-3p				dre-mir-139-5p
		dre-let-7a-3-3p				dre-mir-ENSGACG00000022167-5p
		dre-mir-454a-3p				dre-mir-27c-1-3p
						dre-let-7a-3-3p

## Sheet: Table SIII
Table SIII. Statistical data of 24 differentially expressed miRNAs in the zebrafish mature gonads after high temperature treatment during sex differentiation
miRNA	baseMean	log2FoldChange	lfcSE	stat	pvalue	padj	Gonad
dre-miR-499-5p	32.7053	1.19839	0.406213	2.95016	0.00317611	0.0388217	Ovary
dre-miR-202-5p	18993.8	1.16734	0.350511	3.3304	0.000867207	0.0231066	Ovary
dre-miR-92b-3p	93.5534	1.10549	0.318991	3.46558	0.000529093	0.0207102	Ovary
dre-miR-454b-3p	66.6524	1.03352	0.258834	3.99298	6.52482e-05	0.00595934	Ovary
dre-miR-725-3p	97.8068	0.966678	0.293391	3.29484	0.000984772	0.0231066	Ovary
dre-miR-130b-5p	85.8531	0.937955	0.306952	3.0557	0.00224533	0.03238	Ovary
dre-miR-92a-3p	5149.13	0.853607	0.264101	3.23212	0.00122874	0.0231066	Ovary
dre-miR-15b-1-5p	113.548	0.803146	0.214286	3.748	0.000178248	0.00924126	Ovary
dre-miR-19a-3p	1041.84	0.765247	0.249956	3.06153	0.00220209	0.03238	Ovary
dre-miR-19b-3p	1965.15	0.700926	0.234819	2.98496	0.00283612	0.0370046	Ovary
dre-miR-724-5p	314.574	0.657216	0.218474	3.00821	0.0026279	0.0360023	Ovary
dre-miR-218a-5p	622.193	0.543008	0.175507	3.09395	0.00197514	0.03238	Ovary
dre-miR-458-3p	704.567	-1.02218	0.255749	-3.99683	6.41954e-05	0.00595934	Ovary
dre-miR-27b-5p	33.665	-1.32264	0.431327	-3.06643	0.00216629	0.03238	Ovary
dre-miR-212-5p	18.9268	-1.60533	0.54562	-2.94221	0.00325875	0.0388217	Ovary
dre-miR-21-5p	39473	-1.70265	0.520269	-3.27264	0.00106547	0.0231066	Ovary
dre-miR-132b-5p	61.5953	-2.08106	0.645527	-3.22381	0.00126496	0.0231066	Ovary
dre-miR-146b-3p	89.5867	-2.28799	0.708034	-3.23146	0.00123157	0.0231066	Ovary
dre-miR-34a-5p	191.228	-2.60335	0.787014	-3.30789	0.00094003	0.0231066	Ovary
dre-miR-146b-5p	18064.6	-3.12194	0.806167	-3.87257	0.000107693	0.00737696	Ovary
dre-miR-726-3p	27.1135	-3.82876	1.03033	-3.71605	0.000202363	0.00924126	Ovary
dre-miR-184-3p	311.81	-4.12125	1.22479	-3.36485	0.000765844	0.0231066	Ovary
dre-miR-726-5p	35.4906	-5.16042	1.15438	-4.47028	7.81172e-06	0.00214041	Ovary
dre-miR-122-5p	5110.5	3.64758	0.865015	4.21678	2.47819e-05	0.00820282	Testis

## Sheet: Table SIV
Table SIV. Predicted target genes of the 24 differentially expressed miRNAs
MicroRNA	Target	Score	Energy	Micro start-end	Target start-end	Align-len	Len1	Len2
dre-miR-499-5p	ENSDARG00000003818|ENSDARG00000003818.9|ENSDART00000022179|ENSDART00000022179.9	159	-27.32	2 20	24 44	18	0.7222	0.9444
dre-miR-499-5p	ENSDARG00000012593|ENSDARG00000012593.13|ENSDART00000139598|ENSDART00000139598.4	150	-25.43	2 20	202 223	19	0.7895	0.9474
dre-miR-499-5p	ENSDARG00000060006|ENSDARG00000060006.8|ENSDART00000146576|ENSDART00000146576.3	166	-25.38	2 19	1083 1103	17	0.8824	0.9412
dre-miR-499-5p	ENSDARG00000079035|ENSDARG00000079035.5|ENSDART00000160694|ENSDART00000160694.2	151	-27.18	2 20	700 720	18	0.7222	1
dre-miR-202-5p	ENSDARG00000058221|ENSDARG00000058221.5|ENSDART00000047954|ENSDART00000047954.6	156	-25.75	2 19	598 617	17	0.8235	0.9412
dre-miR-202-5p	ENSDARG00000012745|ENSDARG00000012745.8|ENSDART00000186043|ENSDART00000186043.1	145	-25.38	2 20	334 358	22	0.6818	0.8182
dre-miR-202-5p	ENSDARG00000052606|ENSDARG00000052606.7|ENSDART00000187320|ENSDART00000187320.1	150	-29.45	2 20	744 765	19	0.7895	0.9474
dre-miR-202-5p	ENSDARG00000052606|ENSDARG00000052606.7|ENSDART00000192605|ENSDART00000192605.1	150	-29.45	2 20	744 765	19	0.7895	0.9474
dre-miR-92b-3p	ENSDARG00000013144|ENSDARG00000013144.11|ENSDART00000006386|ENSDART00000006386.7	151	-26.86	3 17	60 82	15	0.9333	0.9333
dre-miR-92b-3p	ENSDARG00000020573|ENSDARG00000020573.10|ENSDART00000006867|ENSDART00000006867.9	155	-28.56	2 21	1178 1200	20	0.7	0.9
dre-miR-92b-3p	ENSDARG00000013623|ENSDARG00000013623.10|ENSDART00000013011|ENSDART00000013011.7	152	-25.09	3 21	87 108	18	0.7222	0.8889
dre-miR-92b-3p	ENSDARG00000017254|ENSDARG00000017254.8|ENSDART00000017202|ENSDART00000017202.8	143	-27.18	3 21	69 91	19	0.7368	0.7895
dre-miR-92b-3p	ENSDARG00000014430|ENSDARG00000014430.10|ENSDART00000018977|ENSDART00000018977.7	146	-26.97	2 21	2422 2446	22	0.6364	0.8636
dre-miR-92b-3p	ENSDARG00000012892|ENSDARG00000012892.11|ENSDART00000013814|ENSDART00000013814.8	142	-26.14	3 21	137 160	20	0.7	0.85
dre-miR-92b-3p	ENSDARG00000030967|ENSDARG00000030967.9|ENSDART00000021556|ENSDART00000021556.9	168	-32.49	2 21	4832 4853	19	0.6842	0.8947
dre-miR-92b-3p	ENSDARG00000028027|ENSDARG00000028027.6|ENSDART00000038133|ENSDART00000038133.6	158	-25.73	2 21	75 95	19	0.7368	0.7895
dre-miR-92b-3p	ENSDARG00000011094|ENSDARG00000011094.9|ENSDART00000031498|ENSDART00000031498.8	144	-29.8	2 21	1153 1174	19	0.6842	0.8947
dre-miR-92b-3p	ENSDARG00000013845|ENSDARG00000013845.6|ENSDART00000028085|ENSDART00000028085.4	153	-26.58	2 20	205 225	18	0.7778	0.8889
dre-miR-92b-3p	ENSDARG00000045760|ENSDARG00000045760.6|ENSDART00000059489|ENSDART00000059489.7	141	-27.84	2 19	1069 1091	18	0.8333	0.8333
dre-miR-92b-3p	ENSDARG00000053583|ENSDARG00000053583.8|ENSDART00000075627|ENSDART00000075627.7	157	-26.96	2 20	2861 2881	18	0.7222	0.8333
dre-miR-92b-3p	ENSDARG00000053583|ENSDARG00000053583.8|ENSDART00000075627|ENSDART00000075627.7	152	-27.02	2 21	5332 5353	19	0.6842	0.8421
dre-miR-92b-3p	ENSDARG00000053583|ENSDARG00000053583.8|ENSDART00000075627|ENSDART00000075627.7	152	-27.02	2 21	5803 5824	19	0.6842	0.8421
dre-miR-92b-3p	ENSDARG00000045428|ENSDARG00000045428.6|ENSDART00000066806|ENSDART00000066806.6	172	-38.84	2 21	288 309	19	0.6842	0.9474
dre-miR-92b-3p	ENSDARG00000036577|ENSDARG00000036577.7|ENSDART00000053139|ENSDART00000053139.7	149	-28.72	2 20	974 994	18	0.7222	0.8889
dre-miR-92b-3p	ENSDARG00000061255|ENSDARG00000061255.6|ENSDART00000087204|ENSDART00000087204.6	146	-25.47	3 21	1040 1064	21	0.7619	0.8095
dre-miR-92b-3p	ENSDARG00000045773|ENSDARG00000045773.8|ENSDART00000067290|ENSDART00000067290.7	154	-26.26	3 21	130 150	18	0.8333	0.8889
dre-miR-92b-3p	ENSDARG00000056458|ENSDARG00000056458.7|ENSDART00000078966|ENSDART00000078966.6	146	-26.97	2 21	1017 1041	22	0.6364	0.8636
dre-miR-92b-3p	ENSDARG00000007369|ENSDARG00000007369.10|ENSDART00000051825|ENSDART00000051825.7	146	-26.97	2 21	2519 2543	22	0.6364	0.8636
dre-miR-92b-3p	ENSDARG00000006200|ENSDARG00000006200.11|ENSDART00000087107|ENSDART00000087107.6	144	-29.35	2 21	4484 4505	19	0.6842	0.8947
dre-miR-92b-3p	ENSDARG00000053875|ENSDARG00000053875.7|ENSDART00000075992|ENSDART00000075992.6	146	-28.71	2 16	216 238	15	0.8	0.9333
dre-miR-92b-3p	ENSDARG00000074266|ENSDARG00000074266.4|ENSDART00000053892|ENSDART00000053892.7	146	-26.97	2 21	912 936	22	0.6364	0.8636
dre-miR-92b-3p	ENSDARG00000074266|ENSDARG00000074266.4|ENSDART00000053892|ENSDART00000053892.7	144	-29.8	2 21	1771 1792	19	0.6842	0.8947
dre-miR-92b-3p	ENSDARG00000043446|ENSDARG00000043446.4|ENSDART00000063779|ENSDART00000063779.4	150	-25.18	2 21	165 185	19	0.7368	0.8421
dre-miR-92b-3p	ENSDARG00000060390|ENSDARG00000060390.8|ENSDART00000085039|ENSDART00000085039.7	141	-26.91	2 20	1423 1447	21	0.7143	0.7619
dre-miR-92b-3p	ENSDARG00000055459|ENSDARG00000055459.7|ENSDART00000103151|ENSDART00000103151.4	169	-29.21	2 20	58 81	20	0.85	0.85
dre-miR-92b-3p	ENSDARG00000063412|ENSDARG00000063412.8|ENSDART00000092647|ENSDART00000092647.6	142	-25.15	2 20	4290 4312	19	0.6842	0.7895
dre-miR-92b-3p	ENSDARG00000006848|ENSDARG00000006848.10|ENSDART00000090486|ENSDART00000090486.6	150	-26.99	2 21	1890 1910	19	0.6316	0.7895
dre-miR-92b-3p	ENSDARG00000069027|ENSDARG00000069027.5|ENSDART00000100100|ENSDART00000100100.5	164	-25.74	2 17	537 558	15	0.8667	0.8667
dre-miR-92b-3p	ENSDARG00000070543|ENSDARG00000070543.6|ENSDART00000103652|ENSDART00000103652.5	140	-26.06	3 21	1126 1147	18	0.6667	0.7778
dre-miR-92b-3p	ENSDARG00000028306|ENSDARG00000028306.10|ENSDART00000121861|ENSDART00000121861.3	146	-26.97	2 21	499 523	22	0.6364	0.8636
dre-miR-92b-3p	ENSDARG00000079712|ENSDARG00000079712.5|ENSDART00000111494|ENSDART00000111494.5	144	-28.59	2 20	3256 3277	19	0.6842	0.8947
dre-miR-92b-3p	ENSDARG00000074359|ENSDARG00000074359.6|ENSDART00000134476|ENSDART00000134476.3	161	-25.16	2 21	256 278	21	0.7619	0.8095
dre-miR-92b-3p	ENSDARG00000079932|ENSDARG00000079932.5|ENSDART00000131135|ENSDART00000131135.3	163	-25.16	2 19	1006 1025	17	0.8235	0.8824
dre-miR-92b-3p	ENSDARG00000095696|ENSDARG00000095696.5|ENSDART00000135345|ENSDART00000135345.5	146	-26.97	2 21	637 661	22	0.6364	0.8636
dre-miR-92b-3p	ENSDARG00000036670|ENSDARG00000036670.8|ENSDART00000129643|ENSDART00000129643.3	144	-33.92	2 21	613 634	19	0.7368	0.8421
dre-miR-92b-3p	ENSDARG00000069808|ENSDARG00000069808.7|ENSDART00000145269|ENSDART00000145269.3	160	-25.86	2 18	2975 2998	18	0.7778	0.8333
dre-miR-92b-3p	ENSDARG00000061737|ENSDARG00000061737.9|ENSDART00000136859|ENSDART00000136859.4	150	-25.03	2 15	761 782	13	0.8462	1
dre-miR-92b-3p	ENSDARG00000093126|ENSDARG00000093126.3|ENSDART00000138128|ENSDART00000138128.3	156	-28	2 21	481 502	19	0.6842	0.8947
dre-miR-92b-3p	ENSDARG00000093126|ENSDARG00000093126.3|ENSDART00000138128|ENSDART00000138128.3	144	-26.37	2 21	280 301	19	0.7368	0.8421
dre-miR-92b-3p	ENSDARG00000011819|ENSDARG00000011819.11|ENSDART00000139593|ENSDART00000139593.2	143	-26.63	3 21	60 82	19	0.7368	0.7895
dre-miR-92b-3p	ENSDARG00000057918|ENSDARG00000057918.7|ENSDART00000145057|ENSDART00000145057.2	140	-32.28	3 21	1585 1606	18	0.8889	0.8889
dre-miR-92b-3p	ENSDARG00000069282|ENSDARG00000069282.6|ENSDART00000137918|ENSDART00000137918.3	148	-28.24	3 21	14 35	18	0.8333	0.8889
dre-miR-92b-3p	ENSDARG00000075996|ENSDARG00000075996.4|ENSDART00000141063|ENSDART00000141063.2	161	-25.16	2 21	256 278	21	0.7619	0.8095
dre-miR-92b-3p	ENSDARG00000021677|ENSDARG00000021677.9|ENSDART00000147481|ENSDART00000147481.3	155	-27.32	2 21	836 860	22	0.7273	0.8182
dre-miR-92b-3p	ENSDARG00000030349|ENSDARG00000030349.9|ENSDART00000148637|ENSDART00000148637.2	146	-25.05	2 20	214 236	19	0.6842	0.8421
dre-miR-92b-3p	ENSDARG00000058219|ENSDARG00000058219.8|ENSDART00000146735|ENSDART00000146735.4	140	-26.68	3 17	315 336	14	0.8571	1
dre-miR-92b-3p	ENSDARG00000076962|ENSDARG00000076962.5|ENSDART00000154790|ENSDART00000154790.3	161	-27.45	2 19	2637 2659	18	0.7222	0.8889
dre-miR-92b-3p	ENSDARG00000020364|ENSDARG00000020364.12|ENSDART00000148945|ENSDART00000148945.2	151	-26.35	3 21	76 99	20	0.75	0.85
dre-miR-92b-3p	ENSDARG00000097537|ENSDARG00000097537.4|ENSDART00000153854|ENSDART00000153854.3	149	-25.64	3 19	11 33	17	0.8235	0.8824
dre-miR-92b-3p	ENSDARG00000070951|ENSDARG00000070951.7|ENSDART00000154115|ENSDART00000154115.2	146	-26.97	2 21	1789 1813	22	0.6364	0.8636
dre-miR-92b-3p	ENSDARG00000060697|ENSDARG00000060697.10|ENSDART00000148870|ENSDART00000148870.3	162	-28.22	2 19	3442 3463	17	0.7647	0.8235
dre-miR-92b-3p	ENSDARG00000097693|ENSDARG00000097693.3|ENSDART00000155379|ENSDART00000155379.3	153	-30.32	2 21	1154 1175	20	0.75	0.9
dre-miR-92b-3p	ENSDARG00000070390|ENSDARG00000070390.5|ENSDART00000164757|ENSDART00000164757.3	145	-26.85	2 20	429 449	18	0.7222	0.8333
dre-miR-92b-3p	ENSDARG00000099539|ENSDARG00000099539.2|ENSDART00000161695|ENSDART00000161695.2	143	-26.7	3 21	242 265	20	0.75	0.75
dre-miR-92b-3p	ENSDARG00000103007|ENSDARG00000103007.2|ENSDART00000162657|ENSDART00000162657.2	141	-26.86	2 18	770 791	16	0.75	0.9375
dre-miR-92b-3p	ENSDARG00000100499|ENSDARG00000100499.2|ENSDART00000159290|ENSDART00000159290.2	147	-26.59	2 21	441 463	20	0.8	0.85
dre-miR-92b-3p	ENSDARG00000099539|ENSDARG00000099539.2|ENSDART00000163716|ENSDART00000163716.2	143	-26.7	3 21	242 265	20	0.75	0.75
dre-miR-92b-3p	ENSDARG00000002196|ENSDARG00000002196.9|ENSDART00000164375|ENSDART00000164375.2	152	-28.67	2 21	3382 3403	19	0.6842	0.8421
dre-miR-92b-3p	ENSDARG00000099279|ENSDARG00000099279.3|ENSDART00000162865|ENSDART00000162865.3	168	-35.28	2 21	2784 2805	19	0.7895	0.9474
dre-miR-92b-3p	ENSDARG00000100592|ENSDARG00000100592.3|ENSDART00000164879|ENSDART00000164879.2	152	-25.51	2 21	182 203	19	0.6842	0.8421
dre-miR-92b-3p	ENSDARG00000005134|ENSDARG00000005134.9|ENSDART00000164156|ENSDART00000164156.2	142	-31.91	2 21	3221 3241	19	0.6842	0.7895
dre-miR-92b-3p	ENSDARG00000004169|ENSDARG00000004169.12|ENSDART00000164683|ENSDART00000164683.3	141	-26.07	3 21	2100 2125	22	0.7273	0.8182
dre-miR-92b-3p	ENSDARG00000059794|ENSDARG00000059794.7|ENSDART00000157266|ENSDART00000157266.3	153	-32.93	2 21	3813 3837	22	0.7727	0.8636
dre-miR-92b-3p	ENSDARG00000087911|ENSDARG00000087911.3|ENSDART00000158726|ENSDART00000158726.2	147	-28.66	3 16	269 290	13	0.8462	1
dre-miR-92b-3p	ENSDARG00000102960|ENSDARG00000102960.3|ENSDART00000161029|ENSDART00000161029.2	150	-25.48	3 21	602 622	18	0.7778	0.8889
dre-miR-92b-3p	ENSDARG00000040198|ENSDARG00000040198.9|ENSDART00000159608|ENSDART00000159608.2	160	-30.8	2 21	2442 2463	19	0.7368	0.8947
dre-miR-92b-3p	ENSDARG00000040198|ENSDARG00000040198.9|ENSDART00000159608|ENSDART00000159608.2	160	-28.93	2 21	2788 2809	19	0.7368	0.8947
dre-miR-92b-3p	ENSDARG00000040198|ENSDARG00000040198.9|ENSDART00000159608|ENSDART00000159608.2	160	-30.8	2 21	3528 3549	19	0.7368	0.8947
dre-miR-92b-3p	ENSDARG00000040198|ENSDARG00000040198.9|ENSDART00000159608|ENSDART00000159608.2	156	-28	2 21	1697 1718	19	0.6842	0.8947
dre-miR-92b-3p	ENSDARG00000040198|ENSDARG00000040198.9|ENSDART00000159608|ENSDART00000159608.2	148	-28.11	2 21	1971 1992	19	0.6316	0.8421
dre-miR-92b-3p	ENSDARG00000078572|ENSDARG00000078572.4|ENSDART00000167994|ENSDART00000167994.2	152	-26.29	3 21	6105 6126	18	0.7778	0.8333
dre-miR-92b-3p	ENSDARG00000098871|ENSDARG00000098871.2|ENSDART00000172292|ENSDART00000172292.2	143	-25.21	2 21	1128 1146	19	0.7368	0.8421
dre-miR-92b-3p	ENSDARG00000102389|ENSDARG00000102389.2|ENSDART00000170767|ENSDART00000170767.2	167	-29.64	2 17	9 31	16	0.875	0.9375
dre-miR-92b-3p	ENSDARG00000099546|ENSDARG00000099546.2|ENSDART00000166872|ENSDART00000166872.2	146	-26.97	2 21	3747 3771	22	0.6364	0.8636
dre-miR-92b-3p	ENSDARG00000105470|ENSDARG00000105470.2|ENSDART00000172908|ENSDART00000172908.2	157	-35.31	2 21	15 34	19	0.7895	0.8947
dre-miR-92b-3p	ENSDARG00000078238|ENSDARG00000078238.4|ENSDART00000170700|ENSDART00000170700.2	152	-27.37	2 17	983 1004	15	0.8	0.9333
dre-miR-92b-3p	ENSDARG00000056781|ENSDARG00000056781.6|ENSDART00000173515|ENSDART00000173515.2	162	-26.3	2 16	165 187	15	0.8667	0.9333
dre-miR-92b-3p	ENSDARG00000102960|ENSDARG00000102960.3|ENSDART00000170001|ENSDART00000170001.3	150	-25.48	3 21	602 622	18	0.7778	0.8889
dre-miR-92b-3p	ENSDARG00000059945|ENSDARG00000059945.6|ENSDART00000172232|ENSDART00000172232.2	140	-26.39	2 21	4688 4707	19	0.6316	0.8947
dre-miR-92b-3p	ENSDARG00000013732|ENSDARG00000013732.9|ENSDART00000180789|ENSDART00000180789.1	146	-26.97	2 21	1417 1441	22	0.6364	0.8636
dre-miR-92b-3p	ENSDARG00000110922|ENSDARG00000110922.1|ENSDART00000180678|ENSDART00000180678.1	142	-26.87	2 20	2434 2456	19	0.6842	0.7895
dre-miR-92b-3p	ENSDARG00000006200|ENSDARG00000006200.11|ENSDART00000181603|ENSDART00000181603.1	144	-29.35	2 21	4484 4505	19	0.6842	0.8947
dre-miR-92b-3p	ENSDARG00000036593|ENSDARG00000036593.6|ENSDART00000180435|ENSDART00000180435.1	146	-26.97	2 21	1403 1427	22	0.6364	0.8636
dre-miR-92b-3p	ENSDARG00000090036|ENSDARG00000090036.5|ENSDART00000180893|ENSDART00000180893.1	146	-27.28	2 20	3712 3734	19	0.7368	0.7895
dre-miR-92b-3p	ENSDARG00000053875|ENSDARG00000053875.7|ENSDART00000178419|ENSDART00000178419.2	146	-28.71	2 16	216 238	15	0.8	0.9333
dre-miR-92b-3p	ENSDARG00000013623|ENSDARG00000013623.10|ENSDART00000183834|ENSDART00000183834.1	152	-25.09	3 21	87 108	18	0.7222	0.8889
dre-miR-92b-3p	ENSDARG00000113771|ENSDARG00000113771.1|ENSDART00000180026|ENSDART00000180026.1	146	-26.97	2 21	4079 4103	22	0.6364	0.8636
dre-miR-92b-3p	ENSDARG00000038290|ENSDARG00000038290.8|ENSDART00000180601|ENSDART00000180601.1	144	-29.8	2 21	431 452	19	0.6842	0.8947
dre-miR-92b-3p	ENSDARG00000097679|ENSDARG00000097679.3|ENSDART00000176952|ENSDART00000176952.2	142	-26.2	2 15	221 242	13	0.7692	0.9231
dre-miR-92b-3p	ENSDARG00000062986|ENSDARG00000062986.8|ENSDART00000180323|ENSDART00000180323.1	146	-26.3	2 21	1128 1152	22	0.6364	0.8636
dre-miR-92b-3p	ENSDARG00000116047|ENSDARG00000116047.1|ENSDART00000183736|ENSDART00000183736.1	148	-30.32	2 21	1291 1312	19	0.7368	0.8947
dre-miR-92b-3p	ENSDARG00000005941|ENSDARG00000005941.8|ENSDART00000178066|ENSDART00000178066.2	142	-26.86	2 20	3650 3672	19	0.6842	0.7895
dre-miR-92b-3p	ENSDARG00000098871|ENSDARG00000098871.2|ENSDART00000179882|ENSDART00000179882.1	143	-25.21	2 21	1128 1146	19	0.7368	0.8421
dre-miR-92b-3p	ENSDARG00000040198|ENSDARG00000040198.9|ENSDART00000178523|ENSDART00000178523.2	160	-30.8	2 21	2442 2463	19	0.7368	0.8947
dre-miR-92b-3p	ENSDARG00000040198|ENSDARG00000040198.9|ENSDART00000178523|ENSDART00000178523.2	160	-28.93	2 21	2788 2809	19	0.7368	0.8947
dre-miR-92b-3p	ENSDARG00000040198|ENSDARG00000040198.9|ENSDART00000178523|ENSDART00000178523.2	160	-30.8	2 21	3528 3549	19	0.7368	0.8947
dre-miR-92b-3p	ENSDARG00000040198|ENSDARG00000040198.9|ENSDART00000178523|ENSDART00000178523.2	156	-28	2 21	1697 1718	19	0.6842	0.8947
dre-miR-92b-3p	ENSDARG00000040198|ENSDARG00000040198.9|ENSDART00000178523|ENSDART00000178523.2	148	-28.11	2 21	1971 1992	19	0.6316	0.8421
dre-miR-92b-3p	ENSDARG00000006200|ENSDARG00000006200.11|ENSDART00000179816|ENSDART00000179816.1	144	-29.35	2 21	4484 4505	19	0.6842	0.8947
dre-miR-92b-3p	ENSDARG00000086990|ENSDARG00000086990.5|ENSDART00000177290|ENSDART00000177290.2	152	-28.89	2 21	2510 2531	19	0.6842	0.8421
dre-miR-92b-3p	ENSDARG00000113771|ENSDARG00000113771.1|ENSDART00000183974|ENSDART00000183974.1	146	-26.97	2 21	4079 4103	22	0.6364	0.8636
dre-miR-92b-3p	ENSDARG00000036593|ENSDARG00000036593.6|ENSDART00000185301|ENSDART00000185301.1	146	-26.97	2 21	1403 1427	22	0.6364	0.8636
dre-miR-92b-3p	ENSDARG00000011094|ENSDARG00000011094.9|ENSDART00000188313|ENSDART00000188313.1	144	-29.8	2 21	1153 1174	19	0.6842	0.8947
dre-miR-92b-3p	ENSDARG00000036593|ENSDARG00000036593.6|ENSDART00000188931|ENSDART00000188931.1	146	-26.97	2 21	1403 1427	22	0.6364	0.8636
dre-miR-92b-3p	ENSDARG00000097019|ENSDARG00000097019.3|ENSDART00000187800|ENSDART00000187800.1	155	-26.81	2 21	3242 3264	20	0.7	0.75
dre-miR-92b-3p	ENSDARG00000006200|ENSDARG00000006200.11|ENSDART00000187009|ENSDART00000187009.1	144	-29.35	2 21	4484 4505	19	0.6842	0.8947
dre-miR-92b-3p	ENSDARG00000005619|ENSDARG00000005619.9|ENSDART00000188006|ENSDART00000188006.1	150	-25.3	3 19	684 705	16	0.8125	0.875
dre-miR-92b-3p	ENSDARG00000104637|ENSDARG00000104637.2|ENSDART00000184489|ENSDART00000184489.1	146	-26.97	2 21	1906 1930	22	0.6364	0.8636
dre-miR-92b-3p	ENSDARG00000026048|ENSDARG00000026048.6|ENSDART00000184083|ENSDART00000184083.1	144	-26.91	3 21	1588 1609	18	0.7778	0.8889
dre-miR-92b-3p	ENSDARG00000102977|ENSDARG00000102977.2|ENSDART00000187124|ENSDART00000187124.1	153	-27.76	2 19	262 288	22	0.6364	0.7727
dre-miR-92b-3p	ENSDARG00000110183|ENSDARG00000110183.1|ENSDART00000186516|ENSDART00000186516.1	147	-29.81	2 21	4121 4143	20	0.7	0.8
dre-miR-92b-3p	ENSDARG00000103007|ENSDARG00000103007.2|ENSDART00000185844|ENSDART00000185844.1	141	-26.86	2 18	1031 1052	16	0.75	0.9375
dre-miR-92b-3p	ENSDARG00000036593|ENSDARG00000036593.6|ENSDART00000187610|ENSDART00000187610.1	146	-26.97	2 21	1403 1427	22	0.6364	0.8636
dre-miR-92b-3p	ENSDARG00000019081|ENSDARG00000019081.11|ENSDART00000184317|ENSDART00000184317.1	149	-26.67	3 18	4450 4471	15	0.8667	0.8667
dre-miR-92b-3p	ENSDARG00000079653|ENSDARG00000079653.5|ENSDART00000189291|ENSDART00000189291.1	145	-25.07	2 20	713 733	18	0.6667	0.8889
dre-miR-92b-3p	ENSDARG00000007369|ENSDARG00000007369.10|ENSDART00000185949|ENSDART00000185949.1	146	-26.97	2 21	2519 2543	22	0.6364	0.8636
dre-miR-92b-3p	ENSDARG00000011094|ENSDARG00000011094.9|ENSDART00000185803|ENSDART00000185803.1	144	-29.8	2 21	1153 1174	19	0.6842	0.8947
dre-miR-92b-3p	ENSDARG00000104637|ENSDARG00000104637.2|ENSDART00000188492|ENSDART00000188492.1	146	-26.97	2 21	1906 1930	22	0.6364	0.8636
dre-miR-92b-3p	ENSDARG00000045760|ENSDARG00000045760.6|ENSDART00000193393|ENSDART00000193393.1	141	-27.84	2 19	1069 1091	18	0.8333	0.8333
dre-miR-92b-3p	ENSDARG00000101459|ENSDARG00000101459.2|ENSDART00000192178|ENSDART00000192178.1	143	-37.22	4 21	3167 3189	18	0.8333	0.9444
dre-miR-92b-3p	ENSDARG00000116445|ENSDARG00000116445.1|ENSDART00000193605|ENSDART00000193605.1	144	-28.68	2 21	723 744	19	0.6842	0.8947
dre-miR-92b-3p	ENSDARG00000116445|ENSDARG00000116445.1|ENSDART00000193605|ENSDART00000193605.1	144	-28.68	2 21	870 891	19	0.6842	0.8947
dre-miR-92b-3p	ENSDARG00000116445|ENSDARG00000116445.1|ENSDART00000193605|ENSDART00000193605.1	144	-28.68	2 21	938 959	19	0.6842	0.8947
dre-miR-92b-3p	ENSDARG00000116445|ENSDARG00000116445.1|ENSDART00000193605|ENSDART00000193605.1	144	-28.68	2 21	1006 1027	19	0.6842	0.8947
dre-miR-92b-3p	ENSDARG00000116445|ENSDARG00000116445.1|ENSDART00000193605|ENSDART00000193605.1	144	-28.68	2 21	1074 1095	19	0.6842	0.8947
dre-miR-92b-3p	ENSDARG00000116445|ENSDARG00000116445.1|ENSDART00000193605|ENSDART00000193605.1	144	-28.68	2 21	1142 1163	19	0.6842	0.8947
dre-miR-92b-3p	ENSDARG00000116445|ENSDARG00000116445.1|ENSDART00000193605|ENSDART00000193605.1	144	-28.68	2 21	1210 1231	19	0.6842	0.8947
dre-miR-92b-3p	ENSDARG00000116445|ENSDARG00000116445.1|ENSDART00000193605|ENSDART00000193605.1	144	-28.68	2 21	1278 1299	19	0.6842	0.8947
dre-miR-92b-3p	ENSDARG00000116445|ENSDARG00000116445.1|ENSDART00000193605|ENSDART00000193605.1	144	-25.43	2 21	1357 1378	19	0.6842	0.8947
dre-miR-92b-3p	ENSDARG00000099546|ENSDARG00000099546.2|ENSDART00000191758|ENSDART00000191758.1	146	-26.97	2 21	3747 3771	22	0.6364	0.8636
dre-miR-92b-3p	ENSDARG00000101459|ENSDARG00000101459.2|ENSDART00000192362|ENSDART00000192362.1	143	-37.22	4 21	715 737	18	0.8333	0.9444
dre-miR-92b-3p	ENSDARG00000101279|ENSDARG00000101279.2|ENSDART00000190534|ENSDART00000190534.1	146	-26.97	2 21	930 954	22	0.6364	0.8636
dre-miR-92b-3p	ENSDARG00000062997|ENSDARG00000062997.8|ENSDART00000193341|ENSDART00000193341.1	162	-26.72	2 21	3606 3626	19	0.7368	0.8421
dre-miR-92b-3p	ENSDARG00000101324|ENSDARG00000101324.2|ENSDART00000193184|ENSDART00000193184.1	147	-32.84	2 21	1533 1557	22	0.8182	0.8636
dre-miR-454b-3p	ENSDARG00000009430|ENSDARG00000009430.9|ENSDART00000012447|ENSDART00000012447.8	152	-27.32	2 22	2759 2785	24	0.7083	0.75
dre-miR-454b-3p	ENSDARG00000028327|ENSDARG00000028327.10|ENSDART00000030211|ENSDART00000030211.9	162	-25.27	2 22	252 277	24	0.7083	0.7917
dre-miR-454b-3p	ENSDARG00000070371|ENSDARG00000070371.6|ENSDART00000083874|ENSDART00000083874.6	160	-25.74	2 22	198 221	21	0.7143	0.9048
dre-miR-454b-3p	ENSDARG00000078891|ENSDARG00000078891.5|ENSDART00000109268|ENSDART00000109268.5	156	-26.5	3 22	1571 1596	22	0.7727	0.8182
dre-miR-454b-3p	ENSDARG00000008030|ENSDARG00000008030.11|ENSDART00000113505|ENSDART00000113505.5	157	-28.41	2 22	544 566	20	0.8	0.9
dre-miR-454b-3p	ENSDARG00000008030|ENSDARG00000008030.11|ENSDART00000113505|ENSDART00000113505.5	157	-28.41	2 22	858 880	20	0.8	0.9
dre-miR-454b-3p	ENSDARG00000008030|ENSDARG00000008030.11|ENSDART00000113505|ENSDART00000113505.5	157	-28.41	2 22	1359 1381	20	0.8	0.9
dre-miR-454b-3p	ENSDARG00000008030|ENSDARG00000008030.11|ENSDART00000113505|ENSDART00000113505.5	157	-28.41	2 22	1673 1695	20	0.8	0.9
dre-miR-454b-3p	ENSDARG00000086815|ENSDARG00000086815.5|ENSDART00000135271|ENSDART00000135271.3	144	-26.29	3 22	3418 3441	20	0.7	0.95
dre-miR-454b-3p	ENSDARG00000109580|ENSDARG00000109580.1|ENSDART00000157650|ENSDART00000157650.2	156	-25.63	2 17	332 354	15	0.8	1
dre-miR-454b-3p	ENSDARG00000003706|ENSDARG00000003706.10|ENSDART00000165606|ENSDART00000165606.2	156	-25.58	2 22	1717 1740	21	0.7143	0.8571
dre-miR-454b-3p	ENSDARG00000108781|ENSDARG00000108781.2|ENSDART00000174899|ENSDART00000174899.2	162	-25.14	2 22	3440 3465	23	0.7391	0.8261
dre-miR-454b-3p	ENSDARG00000041728|ENSDARG00000041728.8|ENSDART00000178434|ENSDART00000178434.2	180	-25.17	2 22	3094 3117	21	0.8571	0.8571
dre-miR-725-3p	ENSDARG00000021539|ENSDARG00000021539.10|ENSDART00000043756|ENSDART00000043756.9	171	-26.67	3 20	583 604	17	0.9412	1
dre-miR-725-3p	ENSDARG00000044255|ENSDARG00000044255.6|ENSDART00000064975|ENSDART00000064975.5	168	-25.62	2 21	158 179	19	0.7895	0.9474
dre-miR-725-3p	ENSDARG00000031709|ENSDARG00000031709.9|ENSDART00000099735|ENSDART00000099735.5	168	-25.71	2 17	391 412	15	0.8	1
dre-miR-725-3p	ENSDARG00000070423|ENSDARG00000070423.5|ENSDART00000103317|ENSDART00000103317.4	163	-28.7	2 20	33 54	18	0.7222	1
dre-miR-725-3p	ENSDARG00000093570|ENSDARG00000093570.3|ENSDART00000132590|ENSDART00000132590.3	170	-27.29	2 21	329 352	21	0.7619	0.9048
dre-miR-725-3p	ENSDARG00000020284|ENSDARG00000020284.11|ENSDART00000143658|ENSDART00000143658.3	151	-25.59	2 20	1381 1402	18	0.7222	1
dre-miR-725-3p	ENSDARG00000070423|ENSDARG00000070423.5|ENSDART00000138139|ENSDART00000138139.2	163	-28.7	2 20	33 54	18	0.7222	1
dre-miR-725-3p	ENSDARG00000102267|ENSDARG00000102267.2|ENSDART00000160717|ENSDART00000160717.2	156	-25.45	2 21	522 543	19	0.7368	0.8421
dre-miR-725-3p	ENSDARG00000101323|ENSDARG00000101323.2|ENSDART00000158059|ENSDART00000158059.2	155	-25.23	2 21	737 763	24	0.7083	0.7917
dre-miR-725-3p	ENSDARG00000100294|ENSDARG00000100294.3|ENSDART00000174351|ENSDART00000174351.2	162	-25.65	2 21	1392 1412	19	0.7895	0.9474
dre-miR-725-3p	ENSDARG00000099607|ENSDARG00000099607.2|ENSDART00000166654|ENSDART00000166654.2	170	-25.88	2 21	881 901	19	0.7895	0.8947
dre-miR-725-3p	ENSDARG00000101916|ENSDARG00000101916.2|ENSDART00000182308|ENSDART00000182308.1	150	-26.78	2 21	169 189	19	0.6842	0.8947
dre-miR-725-3p	ENSDARG00000060512|ENSDARG00000060512.7|ENSDART00000180337|ENSDART00000180337.1	172	-25.23	2 17	2331 2352	15	0.8667	1
dre-miR-725-3p	ENSDARG00000031709|ENSDARG00000031709.9|ENSDART00000185833|ENSDART00000185833.1	160	-26.73	2 21	612 633	19	0.7368	0.8947
dre-miR-725-3p	ENSDARG00000031709|ENSDARG00000031709.9|ENSDART00000187235|ENSDART00000187235.1	160	-26.73	2 21	612 633	19	0.7368	0.8947
dre-miR-725-3p	ENSDARG00000077415|ENSDARG00000077415.4|ENSDART00000191246|ENSDART00000191246.1	156	-26.52	2 21	602 623	19	0.6842	0.8947
dre-miR-725-3p	ENSDARG00000021539|ENSDARG00000021539.10|ENSDART00000192311|ENSDART00000192311.1	171	-26.67	3 20	583 604	17	0.9412	1
dre-miR-130b-5p	ENSDARG00000078386|ENSDARG00000078386.5|ENSDART00000007756|ENSDART00000007756.10	146	-26.26	3 20	2810 2833	19	0.8421	0.8947
dre-miR-130b-5p	ENSDARG00000013478|ENSDARG00000013478.5|ENSDART00000018686|ENSDART00000018686.5	147	-25.47	3 20	99 120	17	0.8235	0.9412
dre-miR-130b-5p	ENSDARG00000029063|ENSDARG00000029063.8|ENSDART00000032899|ENSDART00000032899.9	143	-26.7	2 20	1268 1289	18	0.7222	0.8889
dre-miR-130b-5p	ENSDARG00000005122|ENSDARG00000005122.11|ENSDART00000047201|ENSDART00000047201.6	167	-25.44	2 17	512 534	16	0.875	0.9375
dre-miR-130b-5p	ENSDARG00000022350|ENSDARG00000022350.12|ENSDART00000035239|ENSDART00000035239.10	154	-25.72	2 20	84 106	19	0.6842	0.9474
dre-miR-130b-5p	ENSDARG00000029600|ENSDARG00000029600.6|ENSDART00000047740|ENSDART00000047740.6	147	-27.17	4 20	1274 1295	16	0.9375	0.9375
dre-miR-130b-5p	ENSDARG00000027907|ENSDARG00000027907.9|ENSDART00000038118|ENSDART00000038118.9	155	-25.11	2 20	629 650	18	0.7222	0.8889
dre-miR-130b-5p	ENSDARG00000007824|ENSDARG00000007824.11|ENSDART00000046663|ENSDART00000046663.8	142	-29.83	2 20	3154 3178	21	0.7143	0.8571
dre-miR-130b-5p	ENSDARG00000014675|ENSDARG00000014675.10|ENSDART00000027274|ENSDART00000027274.8	146	-25.57	2 20	3126 3148	19	0.7895	0.8947
dre-miR-130b-5p	ENSDARG00000036855|ENSDARG00000036855.6|ENSDART00000053509|ENSDART00000053509.6	172	-27.79	2 21	974 995	19	0.7895	0.8421
dre-miR-130b-5p	ENSDARG00000040917|ENSDARG00000040917.5|ENSDART00000059961|ENSDART00000059961.3	157	-28.74	2 20	98 118	18	0.7778	0.9444
dre-miR-130b-5p	ENSDARG00000059327|ENSDARG00000059327.5|ENSDART00000082425|ENSDART00000082425.5	173	-25.44	2 20	245 265	18	0.8889	0.8889
dre-miR-130b-5p	ENSDARG00000059327|ENSDARG00000059327.5|ENSDART00000082420|ENSDART00000082420.4	173	-25.44	2 20	245 265	18	0.8889	0.8889
dre-miR-130b-5p	ENSDARG00000042233|ENSDARG00000042233.6|ENSDART00000061928|ENSDART00000061928.6	150	-25.06	3 20	42 64	18	0.7778	0.8889
dre-miR-130b-5p	ENSDARG00000037145|ENSDARG00000037145.7|ENSDART00000054007|ENSDART00000054007.7	170	-25.17	2 20	3831 3853	19	0.8421	0.8421
dre-miR-130b-5p	ENSDARG00000068323|ENSDARG00000068323.7|ENSDART00000077216|ENSDART00000077216.6	166	-26.55	2 21	351 377	24	0.75	0.7917
dre-miR-130b-5p	ENSDARG00000045265|ENSDARG00000045265.9|ENSDART00000066574|ENSDART00000066574.7	164	-25.3	2 21	184 205	19	0.7895	0.8947
dre-miR-130b-5p	ENSDARG00000021195|ENSDARG00000021195.9|ENSDART00000122519|ENSDART00000122519.3	167	-31.25	2 21	823 845	20	0.85	0.9
dre-miR-130b-5p	ENSDARG00000075914|ENSDARG00000075914.4|ENSDART00000108691|ENSDART00000108691.4	142	-28.79	2 20	88 110	19	0.6842	0.9474
dre-miR-130b-5p	ENSDARG00000062674|ENSDARG00000062674.7|ENSDART00000090867|ENSDART00000090867.7	158	-25.13	2 20	819 841	19	0.7895	0.8947
dre-miR-130b-5p	ENSDARG00000069066|ENSDARG00000069066.5|ENSDART00000100214|ENSDART00000100214.5	151	-28.18	2 21	2914 2936	20	0.7	0.85
dre-miR-130b-5p	ENSDARG00000071209|ENSDARG00000071209.5|ENSDART00000105135|ENSDART00000105135.2	143	-25.4	2 20	114 135	18	0.6111	0.8333
dre-miR-130b-5p	ENSDARG00000076246|ENSDARG00000076246.4|ENSDART00000111081|ENSDART00000111081.4	140	-28.13	2 21	58 79	19	0.7895	0.8947
dre-miR-130b-5p	ENSDARG00000076466|ENSDARG00000076466.4|ENSDART00000108868|ENSDART00000108868.4	146	-26.49	2 21	1224 1244	19	0.7895	0.8947
dre-miR-130b-5p	ENSDARG00000076439|ENSDARG00000076439.4|ENSDART00000114857|ENSDART00000114857.4	152	-26.73	2 17	276 297	15	0.7333	1
dre-miR-130b-5p	ENSDARG00000070341|ENSDARG00000070341.4|ENSDART00000103135|ENSDART00000103135.4	141	-26.98	2 20	645 668	20	0.75	0.9
dre-miR-130b-5p	ENSDARG00000068323|ENSDARG00000068323.7|ENSDART00000134926|ENSDART00000134926.2	166	-26.55	2 21	351 377	24	0.75	0.7917
dre-miR-130b-5p	ENSDARG00000086222|ENSDARG00000086222.4|ENSDART00000129834|ENSDART00000129834.4	154	-25.23	2 20	6658 6680	19	0.7368	0.8947
dre-miR-130b-5p	ENSDARG00000091277|ENSDARG00000091277.3|ENSDART00000123912|ENSDART00000123912.3	156	-26.16	2 21	942 961	19	0.8421	0.8947
dre-miR-130b-5p	ENSDARG00000077143|ENSDARG00000077143.7|ENSDART00000134752|ENSDART00000134752.3	155	-25.62	2 21	508 531	21	0.7619	0.8095
dre-miR-130b-5p	ENSDARG00000091652|ENSDARG00000091652.4|ENSDART00000125413|ENSDART00000125413.4	166	-27.61	2 21	742 762	19	0.7368	0.8947
dre-miR-130b-5p	ENSDARG00000007576|ENSDARG00000007576.11|ENSDART00000123832|ENSDART00000123832.4	143	-26.15	2 20	22 43	18	0.7222	0.8889
dre-miR-130b-5p	ENSDARG00000091187|ENSDARG00000091187.3|ENSDART00000129439|ENSDART00000129439.3	161	-27.55	3 20	629 649	17	0.9412	0.9412
dre-miR-130b-5p	ENSDARG00000053101|ENSDARG00000053101.6|ENSDART00000131872|ENSDART00000131872.2	159	-25.44	2 20	412 433	18	0.7778	0.8889
dre-miR-130b-5p	ENSDARG00000045248|ENSDARG00000045248.7|ENSDART00000137017|ENSDART00000137017.2	147	-34.22	2 21	150 172	20	0.7	0.95
dre-miR-130b-5p	ENSDARG00000095451|ENSDARG00000095451.3|ENSDART00000145660|ENSDART00000145660.3	149	-25.26	2 19	537 559	18	0.7778	0.8333
dre-miR-130b-5p	ENSDARG00000040917|ENSDARG00000040917.5|ENSDART00000141521|ENSDART00000141521.3	157	-28.74	2 20	98 118	18	0.7778	0.9444
dre-miR-130b-5p	ENSDARG00000002127|ENSDARG00000002127.11|ENSDART00000141170|ENSDART00000141170.3	158	-25.52	2 19	415 436	17	0.8235	0.8824
dre-miR-130b-5p	ENSDARG00000013415|ENSDARG00000013415.11|ENSDART00000145087|ENSDART00000145087.2	152	-26.14	2 18	267 289	17	0.8235	0.8824
dre-miR-130b-5p	ENSDARG00000062674|ENSDARG00000062674.7|ENSDART00000151853|ENSDART00000151853.3	158	-25.13	2 20	1435 1457	19	0.7895	0.8947
dre-miR-130b-5p	ENSDARG00000079283|ENSDARG00000079283.6|ENSDART00000154105|ENSDART00000154105.3	141	-26.58	2 20	3644 3668	21	0.7619	0.8571
dre-miR-130b-5p	ENSDARG00000095332|ENSDARG00000095332.4|ENSDART00000150697|ENSDART00000150697.3	149	-25.35	2 19	847 870	19	0.7368	0.8421
dre-miR-130b-5p	ENSDARG00000063144|ENSDARG00000063144.8|ENSDART00000148073|ENSDART00000148073.3	155	-25.14	2 20	1192 1213	18	0.7222	0.8889
dre-miR-130b-5p	ENSDARG00000021556|ENSDARG00000021556.8|ENSDART00000147597|ENSDART00000147597.2	163	-25.33	2 21	1391 1416	23	0.6957	0.7826
dre-miR-130b-5p	ENSDARG00000097245|ENSDARG00000097245.4|ENSDART00000156765|ENSDART00000156765.3	150	-26.22	2 20	2445 2467	19	0.8421	0.8947
dre-miR-130b-5p	ENSDARG00000071209|ENSDARG00000071209.5|ENSDART00000158531|ENSDART00000158531.2	143	-25.4	2 20	114 135	18	0.6111	0.8333
dre-miR-130b-5p	ENSDARG00000104084|ENSDARG00000104084.2|ENSDART00000164112|ENSDART00000164112.2	155	-26.17	2 20	728 749	18	0.7222	0.8889
dre-miR-130b-5p	ENSDARG00000029063|ENSDARG00000029063.8|ENSDART00000157870|ENSDART00000157870.2	143	-26.7	2 20	1268 1289	18	0.7222	0.8889
dre-miR-130b-5p	ENSDARG00000099478|ENSDARG00000099478.2|ENSDART00000163172|ENSDART00000163172.2	152	-26.42	2 19	102 122	17	0.8235	0.8824
dre-miR-130b-5p	ENSDARG00000079283|ENSDARG00000079283.6|ENSDART00000161723|ENSDART00000161723.2	141	-26.58	2 20	3644 3668	21	0.7619	0.8571
dre-miR-130b-5p	ENSDARG00000073843|ENSDARG00000073843.6|ENSDART00000156421|ENSDART00000156421.3	141	-25.51	2 21	1525 1546	20	0.8	0.85
dre-miR-130b-5p	ENSDARG00000007824|ENSDARG00000007824.11|ENSDART00000157659|ENSDART00000157659.3	142	-29.83	2 20	3123 3147	21	0.7143	0.8571
dre-miR-130b-5p	ENSDARG00000005122|ENSDARG00000005122.11|ENSDART00000161650|ENSDART00000161650.3	167	-25.44	2 17	512 534	16	0.875	0.9375
dre-miR-130b-5p	ENSDARG00000100939|ENSDARG00000100939.2|ENSDART00000172222|ENSDART00000172222.2	141	-27.14	2 20	1243 1266	20	0.75	0.9
dre-miR-130b-5p	ENSDARG00000040917|ENSDARG00000040917.5|ENSDART00000171871|ENSDART00000171871.3	157	-28.74	2 20	11 31	18	0.7778	0.9444
dre-miR-130b-5p	ENSDARG00000000861|ENSDARG00000000861.13|ENSDART00000174204|ENSDART00000174204.2	150	-27.21	3 20	2553 2575	18	0.8889	0.9444
dre-miR-130b-5p	ENSDARG00000101234|ENSDARG00000101234.2|ENSDART00000165292|ENSDART00000165292.2	157	-25.5	2 20	313 337	21	0.8095	0.8571
dre-miR-130b-5p	ENSDARG00000044338|ENSDARG00000044338.10|ENSDART00000174350|ENSDART00000174350.2	187	-30.09	2 20	360 381	18	0.9444	0.9444
dre-miR-130b-5p	ENSDARG00000075914|ENSDARG00000075914.4|ENSDART00000172862|ENSDART00000172862.2	142	-28.79	2 20	88 110	19	0.6842	0.9474
dre-miR-130b-5p	ENSDARG00000104632|ENSDARG00000104632.3|ENSDART00000166186|ENSDART00000166186.3	155	-26.39	2 21	30 52	20	0.7	0.9
dre-miR-130b-5p	ENSDARG00000101903|ENSDARG00000101903.2|ENSDART00000168627|ENSDART00000168627.2	143	-26.42	2 20	303 324	18	0.7222	0.8889
dre-miR-130b-5p	ENSDARG00000056206|ENSDARG00000056206.8|ENSDART00000173206|ENSDART00000173206.2	147	-25.84	2 21	836 858	20	0.65	0.85
dre-miR-130b-5p	ENSDARG00000101567|ENSDARG00000101567.2|ENSDART00000170119|ENSDART00000170119.2	142	-25.62	2 21	2789 2809	19	0.7368	0.8947
dre-miR-130b-5p	ENSDARG00000040917|ENSDARG00000040917.5|ENSDART00000173201|ENSDART00000173201.2	157	-28.74	2 20	93 113	18	0.7778	0.9444
dre-miR-130b-5p	ENSDARG00000018351|ENSDARG00000018351.10|ENSDART00000173162|ENSDART00000173162.2	162	-27.06	2 21	127 151	22	0.6818	0.8636
dre-miR-130b-5p	ENSDARG00000005122|ENSDARG00000005122.11|ENSDART00000167298|ENSDART00000167298.2	167	-25.44	2 17	512 534	16	0.875	0.9375
dre-miR-130b-5p	ENSDARG00000000861|ENSDARG00000000861.13|ENSDART00000174212|ENSDART00000174212.2	150	-27.21	3 20	2553 2575	18	0.8889	0.9444
dre-miR-130b-5p	ENSDARG00000078386|ENSDARG00000078386.5|ENSDART00000182108|ENSDART00000182108.1	146	-26.26	3 20	2810 2833	19	0.8421	0.8947
dre-miR-130b-5p	ENSDARG00000073707|ENSDARG00000073707.5|ENSDART00000180289|ENSDART00000180289.1	162	-25.51	3 21	314 334	18	0.8889	0.9444
dre-miR-130b-5p	ENSDARG00000114142|ENSDARG00000114142.1|ENSDART00000182645|ENSDART00000182645.1	143	-25.42	2 21	1523 1546	21	0.8095	0.8571
dre-miR-130b-5p	ENSDARG00000078386|ENSDARG00000078386.5|ENSDART00000179022|ENSDART00000179022.2	146	-26.26	3 20	1765 1788	19	0.8421	0.8947
dre-miR-130b-5p	ENSDARG00000109643|ENSDARG00000109643.1|ENSDART00000180725|ENSDART00000180725.1	177	-30.57	2 18	3024 3045	16	0.875	1
dre-miR-130b-5p	ENSDARG00000027611|ENSDARG00000027611.7|ENSDART00000182407|ENSDART00000182407.1	159	-27.15	2 20	2210 2231	18	0.8889	0.9444
dre-miR-130b-5p	ENSDARG00000025403|ENSDARG00000025403.10|ENSDART00000182533|ENSDART00000182533.1	159	-26.96	2 21	1323 1348	23	0.6957	0.7391
dre-miR-130b-5p	ENSDARG00000114237|ENSDARG00000114237.1|ENSDART00000179692|ENSDART00000179692.1	142	-27.5	2 20	2580 2602	19	0.7368	0.8947
dre-miR-130b-5p	ENSDARG00000007576|ENSDARG00000007576.11|ENSDART00000184930|ENSDART00000184930.1	143	-26.15	2 20	22 43	18	0.7222	0.8889
dre-miR-130b-5p	ENSDARG00000013415|ENSDARG00000013415.11|ENSDART00000184045|ENSDART00000184045.1	152	-26.14	2 18	2135 2157	17	0.8235	0.8824
dre-miR-130b-5p	ENSDARG00000025403|ENSDARG00000025403.10|ENSDART00000186992|ENSDART00000186992.1	159	-26.96	2 21	765 790	23	0.6957	0.7391
dre-miR-130b-5p	ENSDARG00000007576|ENSDARG00000007576.11|ENSDART00000188713|ENSDART00000188713.1	143	-26.15	2 20	22 43	18	0.7222	0.8889
dre-miR-130b-5p	ENSDARG00000018111|ENSDARG00000018111.9|ENSDART00000186258|ENSDART00000186258.1	163	-25.6	2 20	208 227	18	0.8333	0.8889
dre-miR-130b-5p	ENSDARG00000114141|ENSDARG00000114141.1|ENSDART00000187694|ENSDART00000187694.1	148	-25.44	2 20	1209 1233	21	0.7619	0.8571
dre-miR-130b-5p	ENSDARG00000013415|ENSDARG00000013415.11|ENSDART00000191040|ENSDART00000191040.1	152	-26.14	2 18	267 289	17	0.8235	0.8824
dre-miR-130b-5p	ENSDARG00000054362|ENSDARG00000054362.5|ENSDART00000193189|ENSDART00000193189.1	141	-26.98	2 20	1159 1182	20	0.75	0.9
dre-miR-130b-5p	ENSDARG00000103952|ENSDARG00000103952.2|ENSDART00000190763|ENSDART00000190763.1	141	-25.19	2 21	823 849	24	0.6667	0.7917
dre-miR-92a-3p	ENSDARG00000017014|ENSDARG00000017014.9|ENSDART00000011303|ENSDART00000011303.9	146	-25.38	2 21	4434 4454	19	0.7368	0.7895
dre-miR-92a-3p	ENSDARG00000013623|ENSDARG00000013623.10|ENSDART00000013011|ENSDART00000013011.7	148	-25.86	3 21	87 108	18	0.6667	0.8889
dre-miR-92a-3p	ENSDARG00000004687|ENSDARG00000004687.8|ENSDART00000007997|ENSDART00000007997.8	157	-28.49	2 19	309 331	18	0.7778	0.9444
dre-miR-92a-3p	ENSDARG00000014430|ENSDARG00000014430.10|ENSDART00000018977|ENSDART00000018977.7	142	-27.86	2 21	2422 2446	22	0.5909	0.8636
dre-miR-92a-3p	ENSDARG00000019902|ENSDARG00000019902.9|ENSDART00000023543|ENSDART00000023543.9	140	-25.99	3 21	502 523	18	0.6667	0.9444
dre-miR-92a-3p	ENSDARG00000035329|ENSDARG00000035329.8|ENSDART00000015240|ENSDART00000015240.9	166	-27.53	2 21	416 440	22	0.7727	0.8182
dre-miR-92a-3p	ENSDARG00000017741|ENSDARG00000017741.8|ENSDART00000018651|ENSDART00000018651.8	140	-26.85	2 21	87 107	20	0.7	0.8
dre-miR-92a-3p	ENSDARG00000030967|ENSDARG00000030967.9|ENSDART00000021556|ENSDART00000021556.9	164	-26.71	2 21	4832 4853	19	0.6316	0.8947
dre-miR-92a-3p	ENSDARG00000028793|ENSDARG00000028793.9|ENSDART00000047248|ENSDART00000047248.7	143	-25.86	2 21	386 410	22	0.6818	0.7273
dre-miR-92a-3p	ENSDARG00000031954|ENSDARG00000031954.9|ENSDART00000047444|ENSDART00000047444.8	156	-25.4	2 18	630 652	17	0.7647	0.8235
dre-miR-92a-3p	ENSDARG00000011094|ENSDARG00000011094.9|ENSDART00000031498|ENSDART00000031498.8	140	-26.49	2 21	1153 1174	19	0.6316	0.8947
dre-miR-92a-3p	ENSDARG00000030758|ENSDARG00000030758.7|ENSDART00000043226|ENSDART00000043226.7	144	-26.48	2 21	1371 1392	19	0.6316	0.7895
dre-miR-92a-3p	ENSDARG00000014201|ENSDARG00000014201.9|ENSDART00000027268|ENSDART00000027268.8	140	-28.87	3 21	966 987	18	0.6667	0.9444
dre-miR-92a-3p	ENSDARG00000009208|ENSDARG00000009208.7|ENSDART00000033819|ENSDART00000033819.5	152	-28.67	2 21	335 356	19	0.7895	0.8947
dre-miR-92a-3p	ENSDARG00000045760|ENSDARG00000045760.6|ENSDART00000059489|ENSDART00000059489.7	145	-28.05	2 19	1069 1091	18	0.8333	0.8889
dre-miR-92a-3p	ENSDARG00000053583|ENSDARG00000053583.8|ENSDART00000075627|ENSDART00000075627.7	148	-27.7	2 21	5332 5353	19	0.6316	0.8421
dre-miR-92a-3p	ENSDARG00000053583|ENSDARG00000053583.8|ENSDART00000075627|ENSDART00000075627.7	148	-27.7	2 21	5803 5824	19	0.6316	0.8421
dre-miR-92a-3p	ENSDARG00000053583|ENSDARG00000053583.8|ENSDART00000075627|ENSDART00000075627.7	140	-26.47	2 21	6038 6059	19	0.5789	0.7895
dre-miR-92a-3p	ENSDARG00000045428|ENSDARG00000045428.6|ENSDART00000066806|ENSDART00000066806.6	168	-31.48	2 21	288 309	19	0.6316	0.9474
dre-miR-92a-3p	ENSDARG00000036577|ENSDARG00000036577.7|ENSDART00000053139|ENSDART00000053139.7	149	-30.57	2 20	974 994	18	0.7222	0.8889
dre-miR-92a-3p	ENSDARG00000042732|ENSDARG00000042732.6|ENSDART00000062706|ENSDART00000062706.6	145	-25.49	2 19	496 519	19	0.6316	0.8947
dre-miR-92a-3p	ENSDARG00000056458|ENSDARG00000056458.7|ENSDART00000078966|ENSDART00000078966.6	142	-27.86	2 21	1017 1041	22	0.5909	0.8636
dre-miR-92a-3p	ENSDARG00000039229|ENSDARG00000039229.6|ENSDART00000057315|ENSDART00000057315.5	167	-25.49	2 20	303 324	18	0.7222	0.8889
dre-miR-92a-3p	ENSDARG00000007369|ENSDARG00000007369.10|ENSDART00000051825|ENSDART00000051825.7	142	-27.86	2 21	2519 2543	22	0.5909	0.8636
dre-miR-92a-3p	ENSDARG00000006350|ENSDARG00000006350.10|ENSDART00000085846|ENSDART00000085846.6	156	-26.17	2 21	770 791	19	0.6842	0.8947
dre-miR-92a-3p	ENSDARG00000006200|ENSDARG00000006200.11|ENSDART00000087107|ENSDART00000087107.6	140	-26.25	2 21	4484 4505	19	0.6316	0.8947
dre-miR-92a-3p	ENSDARG00000053875|ENSDARG00000053875.7|ENSDART00000075992|ENSDART00000075992.6	142	-26.25	2 16	216 238	15	0.7333	0.9333
dre-miR-92a-3p	ENSDARG00000074266|ENSDARG00000074266.4|ENSDART00000053892|ENSDART00000053892.7	142	-27.86	2 21	912 936	22	0.5909	0.8636
dre-miR-92a-3p	ENSDARG00000074266|ENSDARG00000074266.4|ENSDART00000053892|ENSDART00000053892.7	140	-26.49	2 21	1771 1792	19	0.6316	0.8947
dre-miR-92a-3p	ENSDARG00000036041|ENSDARG00000036041.8|ENSDART00000052325|ENSDART00000052325.7	142	-25.21	2 21	131 154	21	0.7619	0.8571
dre-miR-92a-3p	ENSDARG00000074287|ENSDARG00000074287.5|ENSDART00000114316|ENSDART00000114316.5	140	-25.99	3 21	1088 1109	18	0.6667	0.9444
dre-miR-92a-3p	ENSDARG00000062304|ENSDARG00000062304.7|ENSDART00000102245|ENSDART00000102245.5	144	-28.21	2 17	99 120	15	0.8667	0.9333
dre-miR-92a-3p	ENSDARG00000068857|ENSDARG00000068857.8|ENSDART00000099727|ENSDART00000099727.6	157	-25.47	2 21	731 750	19	0.7368	0.7895
dre-miR-92a-3p	ENSDARG00000063412|ENSDARG00000063412.8|ENSDART00000092647|ENSDART00000092647.6	146	-26	2 20	4290 4312	19	0.6842	0.8421
dre-miR-92a-3p	ENSDARG00000069027|ENSDARG00000069027.5|ENSDART00000100100|ENSDART00000100100.5	164	-26.66	2 17	537 558	15	0.8667	0.8667
dre-miR-92a-3p	ENSDARG00000028306|ENSDARG00000028306.10|ENSDART00000121861|ENSDART00000121861.3	142	-27.86	2 21	499 523	22	0.5909	0.8636
dre-miR-92a-3p	ENSDARG00000035329|ENSDARG00000035329.8|ENSDART00000125653|ENSDART00000125653.3	166	-27.53	2 21	416 440	22	0.7727	0.8182
dre-miR-92a-3p	ENSDARG00000090971|ENSDARG00000090971.3|ENSDART00000126768|ENSDART00000126768.3	140	-25.99	3 21	3700 3721	18	0.6667	0.9444
dre-miR-92a-3p	ENSDARG00000018918|ENSDARG00000018918.8|ENSDART00000132950|ENSDART00000132950.2	143	-26.12	2 21	328 351	21	0.7619	0.8095
dre-miR-92a-3p	ENSDARG00000087203|ENSDARG00000087203.3|ENSDART00000125090|ENSDART00000125090.3	140	-25.97	3 21	2665 2686	18	0.6667	0.9444
dre-miR-92a-3p	ENSDARG00000059323|ENSDARG00000059323.8|ENSDART00000134858|ENSDART00000134858.3	147	-26.7	2 21	213 237	22	0.6818	0.7727
dre-miR-92a-3p	ENSDARG00000028793|ENSDARG00000028793.9|ENSDART00000123937|ENSDART00000123937.4	143	-25.86	2 21	386 410	22	0.6818	0.7273
dre-miR-92a-3p	ENSDARG00000070606|ENSDARG00000070606.5|ENSDART00000129062|ENSDART00000129062.3	160	-27.59	2 17	522 543	15	0.8667	1
dre-miR-92a-3p	ENSDARG00000015971|ENSDARG00000015971.14|ENSDART00000123759|ENSDART00000123759.3	165	-26.06	2 20	398 418	18	0.8333	0.8333
dre-miR-92a-3p	ENSDARG00000035329|ENSDARG00000035329.8|ENSDART00000131339|ENSDART00000131339.3	166	-27.53	2 21	416 440	22	0.7727	0.8182
dre-miR-92a-3p	ENSDARG00000095696|ENSDARG00000095696.5|ENSDART00000135345|ENSDART00000135345.5	142	-27.86	2 21	637 661	22	0.5909	0.8636
dre-miR-92a-3p	ENSDARG00000036670|ENSDARG00000036670.8|ENSDART00000129643|ENSDART00000129643.3	140	-25.3	2 21	613 634	19	0.6842	0.8421
dre-miR-92a-3p	ENSDARG00000092240|ENSDARG00000092240.2|ENSDART00000145486|ENSDART00000145486.2	150	-27.84	2 21	139 159	19	0.7368	0.8421
dre-miR-92a-3p	ENSDARG00000017741|ENSDARG00000017741.8|ENSDART00000139855|ENSDART00000139855.3	140	-26.85	2 21	87 107	20	0.7	0.8
dre-miR-92a-3p	ENSDARG00000017741|ENSDARG00000017741.8|ENSDART00000145850|ENSDART00000145850.3	140	-26.85	2 21	87 107	20	0.7	0.8
dre-miR-92a-3p	ENSDARG00000093126|ENSDARG00000093126.3|ENSDART00000138128|ENSDART00000138128.3	152	-28.32	2 21	481 502	19	0.6316	0.8947
dre-miR-92a-3p	ENSDARG00000093126|ENSDARG00000093126.3|ENSDART00000138128|ENSDART00000138128.3	140	-26.69	2 21	280 301	19	0.6842	0.8421
dre-miR-92a-3p	ENSDARG00000074776|ENSDARG00000074776.5|ENSDART00000144711|ENSDART00000144711.2	142	-25.15	2 21	17 40	21	0.6667	0.8095
dre-miR-92a-3p	ENSDARG00000069282|ENSDARG00000069282.6|ENSDART00000137918|ENSDART00000137918.3	144	-25.88	3 21	14 35	18	0.7778	0.8889
dre-miR-92a-3p	ENSDARG00000097473|ENSDARG00000097473.3|ENSDART00000147556|ENSDART00000147556.2	159	-27.39	2 21	410 433	21	0.7143	0.7619
dre-miR-92a-3p	ENSDARG00000021677|ENSDARG00000021677.9|ENSDART00000147481|ENSDART00000147481.3	155	-27.74	2 21	836 860	22	0.7273	0.8182
dre-miR-92a-3p	ENSDARG00000030349|ENSDARG00000030349.9|ENSDART00000148637|ENSDART00000148637.2	146	-25.09	2 20	214 236	19	0.6842	0.8421
dre-miR-92a-3p	ENSDARG00000076847|ENSDARG00000076847.5|ENSDART00000151634|ENSDART00000151634.3	149	-27.74	2 21	2469 2488	19	0.7368	0.8421
dre-miR-92a-3p	ENSDARG00000075327|ENSDARG00000075327.6|ENSDART00000155688|ENSDART00000155688.3	141	-25.32	2 20	1828 1848	18	0.8333	0.8333
dre-miR-92a-3p	ENSDARG00000062304|ENSDARG00000062304.7|ENSDART00000155324|ENSDART00000155324.3	144	-28.21	2 17	99 120	15	0.8667	0.9333
dre-miR-92a-3p	ENSDARG00000070951|ENSDARG00000070951.7|ENSDART00000154115|ENSDART00000154115.2	142	-27.86	2 21	1789 1813	22	0.5909	0.8636
dre-miR-92a-3p	ENSDARG00000015971|ENSDARG00000015971.14|ENSDART00000146541|ENSDART00000146541.2	165	-26.06	2 20	398 418	18	0.8333	0.8333
dre-miR-92a-3p	ENSDARG00000112103|ENSDARG00000112103.1|ENSDART00000151846|ENSDART00000151846.2	145	-28.46	3 18	38 59	15	0.8667	1
dre-miR-92a-3p	ENSDARG00000097693|ENSDARG00000097693.3|ENSDART00000155379|ENSDART00000155379.3	149	-28.77	2 21	1154 1175	20	0.7	0.9
dre-miR-92a-3p	ENSDARG00000103516|ENSDARG00000103516.2|ENSDART00000162175|ENSDART00000162175.2	141	-26.28	2 18	1189 1210	16	0.75	0.9375
dre-miR-92a-3p	ENSDARG00000002196|ENSDARG00000002196.9|ENSDART00000164375|ENSDART00000164375.2	148	-27.44	2 21	3382 3403	19	0.6316	0.8421
dre-miR-92a-3p	ENSDARG00000002196|ENSDARG00000002196.9|ENSDART00000164375|ENSDART00000164375.2	141	-26.83	2 19	3149 3174	21	0.619	0.8095
dre-miR-92a-3p	ENSDARG00000099279|ENSDARG00000099279.3|ENSDART00000162865|ENSDART00000162865.3	164	-35.6	2 21	2784 2805	19	0.7368	0.9474
dre-miR-92a-3p	ENSDARG00000004169|ENSDARG00000004169.12|ENSDART00000164683|ENSDART00000164683.3	146	-27.34	3 21	2100 2125	22	0.7273	0.8182
dre-miR-92a-3p	ENSDARG00000079366|ENSDARG00000079366.5|ENSDART00000156032|ENSDART00000156032.3	152	-26.42	2 21	543 564	19	0.6842	0.8421
dre-miR-92a-3p	ENSDARG00000059794|ENSDARG00000059794.7|ENSDART00000157266|ENSDART00000157266.3	158	-34.98	2 21	3813 3837	22	0.7727	0.8636
dre-miR-92a-3p	ENSDARG00000010083|ENSDARG00000010083.12|ENSDART00000162681|ENSDART00000162681.2	140	-27.67	3 21	4262 4283	18	0.6111	1
dre-miR-92a-3p	ENSDARG00000103865|ENSDARG00000103865.3|ENSDART00000158194|ENSDART00000158194.3	159	-25.02	2 21	696 719	21	0.7143	0.7619
dre-miR-92a-3p	ENSDARG00000040198|ENSDARG00000040198.9|ENSDART00000159608|ENSDART00000159608.2	156	-31.12	2 21	2442 2463	19	0.6842	0.8947
dre-miR-92a-3p	ENSDARG00000040198|ENSDARG00000040198.9|ENSDART00000159608|ENSDART00000159608.2	156	-29.08	2 21	2788 2809	19	0.6842	0.8947
dre-miR-92a-3p	ENSDARG00000040198|ENSDARG00000040198.9|ENSDART00000159608|ENSDART00000159608.2	156	-31.12	2 21	3528 3549	19	0.6842	0.8947
dre-miR-92a-3p	ENSDARG00000040198|ENSDARG00000040198.9|ENSDART00000159608|ENSDART00000159608.2	152	-28.32	2 21	1697 1718	19	0.6316	0.8947
dre-miR-92a-3p	ENSDARG00000044011|ENSDARG00000044011.9|ENSDART00000167042|ENSDART00000167042.2	145	-26.48	2 19	1284 1306	18	0.7222	0.8333
dre-miR-92a-3p	ENSDARG00000098871|ENSDARG00000098871.2|ENSDART00000172292|ENSDART00000172292.2	140	-28.33	2 21	1128 1146	19	0.6842	0.7895
dre-miR-92a-3p	ENSDARG00000102389|ENSDARG00000102389.2|ENSDART00000170767|ENSDART00000170767.2	163	-29.8	2 17	9 31	16	0.8125	0.9375
dre-miR-92a-3p	ENSDARG00000099546|ENSDARG00000099546.2|ENSDART00000166872|ENSDART00000166872.2	142	-27.86	2 21	3747 3771	22	0.5909	0.8636
dre-miR-92a-3p	ENSDARG00000105470|ENSDARG00000105470.2|ENSDART00000172908|ENSDART00000172908.2	153	-29.62	2 21	15 34	19	0.7368	0.8947
dre-miR-92a-3p	ENSDARG00000102506|ENSDARG00000102506.3|ENSDART00000167243|ENSDART00000167243.2	144	-26.31	3 21	1215 1236	18	0.7778	0.8889
dre-miR-92a-3p	ENSDARG00000103721|ENSDARG00000103721.2|ENSDART00000169434|ENSDART00000169434.2	145	-28.46	3 18	38 59	15	0.8667	1
dre-miR-92a-3p	ENSDARG00000076574|ENSDARG00000076574.6|ENSDART00000180826|ENSDART00000180826.1	147	-25.81	2 17	1982 2005	17	0.7647	0.8824
dre-miR-92a-3p	ENSDARG00000013732|ENSDARG00000013732.9|ENSDART00000180789|ENSDART00000180789.1	142	-27.57	2 21	1417 1441	22	0.5909	0.8636
dre-miR-92a-3p	ENSDARG00000110922|ENSDARG00000110922.1|ENSDART00000180678|ENSDART00000180678.1	147	-27.82	2 20	2438 2456	18	0.7778	0.8333
dre-miR-92a-3p	ENSDARG00000006200|ENSDARG00000006200.11|ENSDART00000181603|ENSDART00000181603.1	140	-26.25	2 21	4484 4505	19	0.6316	0.8947
dre-miR-92a-3p	ENSDARG00000036593|ENSDARG00000036593.6|ENSDART00000180435|ENSDART00000180435.1	142	-27.86	2 21	1403 1427	22	0.5909	0.8636
dre-miR-92a-3p	ENSDARG00000090036|ENSDARG00000090036.5|ENSDART00000180893|ENSDART00000180893.1	150	-28.02	2 20	3712 3734	19	0.7368	0.8421
dre-miR-92a-3p	ENSDARG00000053875|ENSDARG00000053875.7|ENSDART00000178419|ENSDART00000178419.2	142	-26.25	2 16	216 238	15	0.7333	0.9333
dre-miR-92a-3p	ENSDARG00000013623|ENSDARG00000013623.10|ENSDART00000183834|ENSDART00000183834.1	148	-25.86	3 21	87 108	18	0.6667	0.8889
dre-miR-92a-3p	ENSDARG00000113771|ENSDARG00000113771.1|ENSDART00000180026|ENSDART00000180026.1	142	-27.86	2 21	4079 4103	22	0.5909	0.8636
dre-miR-92a-3p	ENSDARG00000038290|ENSDARG00000038290.8|ENSDART00000180601|ENSDART00000180601.1	140	-26.49	2 21	431 452	19	0.6316	0.8947
dre-miR-92a-3p	ENSDARG00000006545|ENSDARG00000006545.10|ENSDART00000181037|ENSDART00000181037.1	167	-30.83	2 21	3018 3040	20	0.75	0.85
dre-miR-92a-3p	ENSDARG00000062986|ENSDARG00000062986.8|ENSDART00000180323|ENSDART00000180323.1	142	-27.86	2 21	1128 1152	22	0.5909	0.8636
dre-miR-92a-3p	ENSDARG00000043102|ENSDARG00000043102.9|ENSDART00000177869|ENSDART00000177869.2	140	-30.2	3 21	757 778	18	0.6111	1
dre-miR-92a-3p	ENSDARG00000116047|ENSDARG00000116047.1|ENSDART00000183736|ENSDART00000183736.1	144	-28.9	2 21	1291 1312	19	0.6842	0.8947
dre-miR-92a-3p	ENSDARG00000010946|ENSDARG00000010946.11|ENSDART00000180301|ENSDART00000180301.1	145	-25.02	2 21	1827 1846	19	0.6842	0.8421
dre-miR-92a-3p	ENSDARG00000018918|ENSDARG00000018918.8|ENSDART00000183329|ENSDART00000183329.1	143	-26.12	2 21	328 351	21	0.7619	0.8095
dre-miR-92a-3p	ENSDARG00000005941|ENSDARG00000005941.8|ENSDART00000178066|ENSDART00000178066.2	142	-25.91	2 20	3654 3672	18	0.7778	0.8333
dre-miR-92a-3p	ENSDARG00000098871|ENSDARG00000098871.2|ENSDART00000179882|ENSDART00000179882.1	140	-28.33	2 21	1128 1146	19	0.6842	0.7895
dre-miR-92a-3p	ENSDARG00000040198|ENSDARG00000040198.9|ENSDART00000178523|ENSDART00000178523.2	156	-31.12	2 21	2442 2463	19	0.6842	0.8947
dre-miR-92a-3p	ENSDARG00000040198|ENSDARG00000040198.9|ENSDART00000178523|ENSDART00000178523.2	156	-29.08	2 21	2788 2809	19	0.6842	0.8947
dre-miR-92a-3p	ENSDARG00000040198|ENSDARG00000040198.9|ENSDART00000178523|ENSDART00000178523.2	156	-31.12	2 21	3528 3549	19	0.6842	0.8947
dre-miR-92a-3p	ENSDARG00000040198|ENSDARG00000040198.9|ENSDART00000178523|ENSDART00000178523.2	152	-28.32	2 21	1697 1718	19	0.6316	0.8947
dre-miR-92a-3p	ENSDARG00000006200|ENSDARG00000006200.11|ENSDART00000179816|ENSDART00000179816.1	140	-26.25	2 21	4484 4505	19	0.6316	0.8947
dre-miR-92a-3p	ENSDARG00000086990|ENSDARG00000086990.5|ENSDART00000177290|ENSDART00000177290.2	148	-26.86	2 21	2510 2531	19	0.6316	0.8421
dre-miR-92a-3p	ENSDARG00000061908|ENSDARG00000061908.6|ENSDART00000183073|ENSDART00000183073.1	149	-26.19	2 21	1578 1602	22	0.7273	0.8636
dre-miR-92a-3p	ENSDARG00000113771|ENSDARG00000113771.1|ENSDART00000183974|ENSDART00000183974.1	142	-27.86	2 21	4079 4103	22	0.5909	0.8636
dre-miR-92a-3p	ENSDARG00000036593|ENSDARG00000036593.6|ENSDART00000185301|ENSDART00000185301.1	142	-27.86	2 21	1403 1427	22	0.5909	0.8636
dre-miR-92a-3p	ENSDARG00000011094|ENSDARG00000011094.9|ENSDART00000188313|ENSDART00000188313.1	140	-26.49	2 21	1153 1174	19	0.6316	0.8947
dre-miR-92a-3p	ENSDARG00000060838|ENSDARG00000060838.9|ENSDART00000186398|ENSDART00000186398.1	146	-26.99	2 20	386 408	19	0.7895	0.8947
dre-miR-92a-3p	ENSDARG00000036593|ENSDARG00000036593.6|ENSDART00000188931|ENSDART00000188931.1	142	-27.86	2 21	1403 1427	22	0.5909	0.8636
dre-miR-92a-3p	ENSDARG00000006200|ENSDARG00000006200.11|ENSDART00000187009|ENSDART00000187009.1	140	-26.25	2 21	4484 4505	19	0.6316	0.8947
dre-miR-92a-3p	ENSDARG00000104637|ENSDARG00000104637.2|ENSDART00000184489|ENSDART00000184489.1	142	-27.86	2 21	1906 1930	22	0.5909	0.8636
dre-miR-92a-3p	ENSDARG00000115174|ENSDARG00000115174.1|ENSDART00000187429|ENSDART00000187429.1	151	-25.31	2 21	2262 2285	21	0.7143	0.8095
dre-miR-92a-3p	ENSDARG00000026048|ENSDARG00000026048.6|ENSDART00000184083|ENSDART00000184083.1	140	-28.19	3 21	1588 1609	18	0.7222	0.8889
dre-miR-92a-3p	ENSDARG00000102977|ENSDARG00000102977.2|ENSDART00000187124|ENSDART00000187124.1	149	-25.09	2 19	262 288	22	0.6364	0.7273
dre-miR-92a-3p	ENSDARG00000021177|ENSDARG00000021177.11|ENSDART00000185489|ENSDART00000185489.1	150	-25.73	2 20	2989 3011	19	0.7368	0.8421
dre-miR-92a-3p	ENSDARG00000036593|ENSDARG00000036593.6|ENSDART00000187610|ENSDART00000187610.1	142	-27.86	2 21	1403 1427	22	0.5909	0.8636
dre-miR-92a-3p	ENSDARG00000007369|ENSDARG00000007369.10|ENSDART00000185949|ENSDART00000185949.1	142	-27.86	2 21	2519 2543	22	0.5909	0.8636
dre-miR-92a-3p	ENSDARG00000011094|ENSDARG00000011094.9|ENSDART00000185803|ENSDART00000185803.1	140	-26.49	2 21	1153 1174	19	0.6316	0.8947
dre-miR-92a-3p	ENSDARG00000104637|ENSDARG00000104637.2|ENSDART00000188492|ENSDART00000188492.1	142	-27.86	2 21	1906 1930	22	0.5909	0.8636
dre-miR-92a-3p	ENSDARG00000045760|ENSDARG00000045760.6|ENSDART00000193393|ENSDART00000193393.1	145	-28.05	2 19	1069 1091	18	0.8333	0.8889
dre-miR-92a-3p	ENSDARG00000090971|ENSDARG00000090971.3|ENSDART00000190876|ENSDART00000190876.1	140	-25.99	3 21	3700 3721	18	0.6667	0.9444
dre-miR-92a-3p	ENSDARG00000099546|ENSDARG00000099546.2|ENSDART00000191758|ENSDART00000191758.1	142	-27.86	2 21	3747 3771	22	0.5909	0.8636
dre-miR-92a-3p	ENSDARG00000069326|ENSDARG00000069326.7|ENSDART00000190027|ENSDART00000190027.1	160	-28.02	2 21	1785 1806	21	0.7619	0.8095
dre-miR-92a-3p	ENSDARG00000101279|ENSDARG00000101279.2|ENSDART00000190534|ENSDART00000190534.1	142	-27.86	2 21	930 954	22	0.5909	0.8636
dre-miR-92a-3p	ENSDARG00000101324|ENSDARG00000101324.2|ENSDART00000193184|ENSDART00000193184.1	143	-30.48	2 21	1533 1557	22	0.7727	0.8636
dre-miR-15b-1-5p	ENSDARG00000022456|ENSDARG00000022456.6|ENSDART00000009337|ENSDART00000009337.7	155	-25.02	3 21	288 311	20	0.8	0.85
dre-miR-15b-1-5p	ENSDARG00000002507|ENSDARG00000002507.12|ENSDART00000011224|ENSDART00000011224.10	143	-25.03	2 21	4203 4226	21	0.7143	0.8571
dre-miR-15b-1-5p	ENSDARG00000012539|ENSDARG00000012539.6|ENSDART00000019098|ENSDART00000019098.6	177	-27.24	2 19	120 142	18	0.8889	0.9444
dre-miR-15b-1-5p	ENSDARG00000005350|ENSDARG00000005350.11|ENSDART00000019521|ENSDART00000019521.11	167	-31.43	3 21	938 960	19	0.8947	0.9474
dre-miR-15b-1-5p	ENSDARG00000029874|ENSDARG00000029874.8|ENSDART00000048440|ENSDART00000048440.8	143	-25.28	2 21	95 117	20	0.75	0.85
dre-miR-15b-1-5p	ENSDARG00000030213|ENSDARG00000030213.7|ENSDART00000029763|ENSDART00000029763.8	163	-25.45	2 17	282 304	16	0.8125	0.9375
dre-miR-15b-1-5p	ENSDARG00000022895|ENSDARG00000022895.9|ENSDART00000034883|ENSDART00000034883.9	143	-25.89	2 21	322 348	24	0.625	0.75
dre-miR-15b-1-5p	ENSDARG00000002787|ENSDARG00000002787.11|ENSDART00000045679|ENSDART00000045679.9	142	-25.65	2 21	958 986	26	0.6538	0.7308
dre-miR-15b-1-5p	ENSDARG00000051931|ENSDARG00000051931.5|ENSDART00000067373|ENSDART00000067373.5	142	-26.13	3 21	537 557	18	0.7778	0.9444
dre-miR-15b-1-5p	ENSDARG00000059003|ENSDARG00000059003.6|ENSDART00000081990|ENSDART00000081990.5	167	-26.55	2 20	1307 1328	18	0.8333	0.9444
dre-miR-15b-1-5p	ENSDARG00000056642|ENSDARG00000056642.7|ENSDART00000079155|ENSDART00000079155.6	168	-25.2	2 21	1009 1030	19	0.6842	0.8947
dre-miR-15b-1-5p	ENSDARG00000040930|ENSDARG00000040930.7|ENSDART00000059984|ENSDART00000059984.6	177	-29.28	2 19	690 712	18	0.8889	0.9444
dre-miR-15b-1-5p	ENSDARG00000052948|ENSDARG00000052948.5|ENSDART00000074900|ENSDART00000074900.5	162	-27.28	2 21	267 290	21	0.7619	0.8095
dre-miR-15b-1-5p	ENSDARG00000053106|ENSDARG00000053106.6|ENSDART00000075086|ENSDART00000075086.5	152	-25.27	2 21	61 80	19	0.7895	0.8947
dre-miR-15b-1-5p	ENSDARG00000054537|ENSDARG00000054537.6|ENSDART00000076739|ENSDART00000076739.6	142	-26.66	2 20	62 85	20	0.8	0.9
dre-miR-15b-1-5p	ENSDARG00000059601|ENSDARG00000059601.8|ENSDART00000083002|ENSDART00000083002.6	148	-26.44	3 21	238 259	18	0.7778	0.9444
dre-miR-15b-1-5p	ENSDARG00000036064|ENSDARG00000036064.5|ENSDART00000052351|ENSDART00000052351.4	176	-26.69	2 21	405 426	19	0.7895	0.8947
dre-miR-15b-1-5p	ENSDARG00000052000|ENSDARG00000052000.5|ENSDART00000073726|ENSDART00000073726.5	147	-29	2 21	316 338	20	0.75	0.9
dre-miR-15b-1-5p	ENSDARG00000060442|ENSDARG00000060442.5|ENSDART00000085158|ENSDART00000085158.5	143	-26.58	2 21	1575 1597	20	0.7	0.9
dre-miR-15b-1-5p	ENSDARG00000057138|ENSDARG00000057138.5|ENSDART00000079645|ENSDART00000079645.5	166	-27.13	2 21	113 137	22	0.7727	0.8182
dre-miR-15b-1-5p	ENSDARG00000055874|ENSDARG00000055874.6|ENSDART00000078271|ENSDART00000078271.6	171	-25.47	2 21	3036 3059	21	0.7619	0.8571
dre-miR-15b-1-5p	ENSDARG00000079229|ENSDARG00000079229.5|ENSDART00000110373|ENSDART00000110373.4	159	-25.32	3 21	140 162	19	0.8421	0.8947
dre-miR-15b-1-5p	ENSDARG00000041150|ENSDARG00000041150.9|ENSDART00000099872|ENSDART00000099872.6	160	-28.11	3 17	1331 1352	14	1	1
dre-miR-15b-1-5p	ENSDARG00000079008|ENSDARG00000079008.5|ENSDART00000114336|ENSDART00000114336.3	175	-28.28	2 21	1194 1216	20	0.8	0.9
dre-miR-15b-1-5p	ENSDARG00000070126|ENSDARG00000070126.6|ENSDART00000102656|ENSDART00000102656.4	169	-26.38	2 18	397 418	16	0.75	1
dre-miR-15b-1-5p	ENSDARG00000075597|ENSDARG00000075597.4|ENSDART00000114790|ENSDART00000114790.4	149	-25.16	2 21	756 775	19	0.6842	0.8947
dre-miR-15b-1-5p	ENSDARG00000070952|ENSDARG00000070952.8|ENSDART00000104607|ENSDART00000104607.6	170	-26.52	2 21	202 222	19	0.7895	0.8947
dre-miR-15b-1-5p	ENSDARG00000029874|ENSDARG00000029874.8|ENSDART00000105218|ENSDART00000105218.5	143	-25.28	2 21	95 117	20	0.75	0.85
dre-miR-15b-1-5p	ENSDARG00000078991|ENSDARG00000078991.4|ENSDART00000108694|ENSDART00000108694.4	152	-27.45	2 21	2700 2721	19	0.7368	0.9474
dre-miR-15b-1-5p	ENSDARG00000057586|ENSDARG00000057586.7|ENSDART00000100181|ENSDART00000100181.6	167	-25.65	2 21	1033 1055	20	0.8	0.8
dre-miR-15b-1-5p	ENSDARG00000088022|ENSDARG00000088022.4|ENSDART00000105021|ENSDART00000105021.5	152	-27.08	2 21	1368 1389	19	0.7368	0.9474
dre-miR-15b-1-5p	ENSDARG00000074867|ENSDARG00000074867.4|ENSDART00000114097|ENSDART00000114097.4	143	-25.56	2 21	2681 2703	20	0.75	0.85
dre-miR-15b-1-5p	ENSDARG00000040358|ENSDARG00000040358.9|ENSDART00000125968|ENSDART00000125968.4	167	-25.03	2 21	1004 1026	20	0.75	0.85
dre-miR-15b-1-5p	ENSDARG00000002877|ENSDARG00000002877.12|ENSDART00000132132|ENSDART00000132132.4	165	-25.16	2 21	1152 1173	20	0.8	0.85
dre-miR-15b-1-5p	ENSDARG00000076829|ENSDARG00000076829.5|ENSDART00000131227|ENSDART00000131227.2	158	-25.72	2 21	410 430	19	0.6842	0.8421
dre-miR-15b-1-5p	ENSDARG00000087162|ENSDARG00000087162.4|ENSDART00000123457|ENSDART00000123457.4	166	-25.85	2 17	1438 1458	15	0.9333	0.9333
dre-miR-15b-1-5p	ENSDARG00000038812|ENSDARG00000038812.8|ENSDART00000126177|ENSDART00000126177.3	157	-25.67	2 21	879 900	20	0.8	0.9
dre-miR-15b-1-5p	ENSDARG00000011582|ENSDARG00000011582.12|ENSDART00000134595|ENSDART00000134595.3	143	-25.1	2 21	985 1007	20	0.7	0.9
dre-miR-15b-1-5p	ENSDARG00000095635|ENSDARG00000095635.5|ENSDART00000133426|ENSDART00000133426.2	161	-27.48	2 21	930 949	19	0.8421	0.8947
dre-miR-15b-1-5p	ENSDARG00000056122|ENSDARG00000056122.7|ENSDART00000126299|ENSDART00000126299.4	162	-26.7	2 19	1474 1495	17	0.7647	1
dre-miR-15b-1-5p	ENSDARG00000053106|ENSDARG00000053106.6|ENSDART00000127635|ENSDART00000127635.3	152	-25.27	2 21	486 505	19	0.7895	0.8947
dre-miR-15b-1-5p	ENSDARG00000009477|ENSDARG00000009477.10|ENSDART00000143698|ENSDART00000143698.2	162	-25.02	2 21	287 311	22	0.8182	0.8636
dre-miR-15b-1-5p	ENSDARG00000094678|ENSDARG00000094678.3|ENSDART00000144511|ENSDART00000144511.3	142	-25.45	2 20	242 265	20	0.8	0.9
dre-miR-15b-1-5p	ENSDARG00000041728|ENSDARG00000041728.8|ENSDART00000144248|ENSDART00000144248.2	171	-25.96	2 21	448 472	22	0.7273	0.8636
dre-miR-15b-1-5p	ENSDARG00000063182|ENSDARG00000063182.9|ENSDART00000139703|ENSDART00000139703.5	145	-25.27	2 19	1652 1676	20	0.65	0.85
dre-miR-15b-1-5p	ENSDARG00000088452|ENSDARG00000088452.4|ENSDART00000149240|ENSDART00000149240.2	169	-26.38	2 18	403 424	16	0.75	1
dre-miR-15b-1-5p	ENSDARG00000087061|ENSDARG00000087061.4|ENSDART00000150124|ENSDART00000150124.2	169	-26.38	2 18	405 426	16	0.75	1
dre-miR-15b-1-5p	ENSDARG00000038667|ENSDARG00000038667.7|ENSDART00000149391|ENSDART00000149391.2	174	-27.83	2 21	406 426	19	0.7895	0.9474
dre-miR-15b-1-5p	ENSDARG00000062967|ENSDARG00000062967.7|ENSDART00000146472|ENSDART00000146472.2	159	-25.34	2 21	340 363	21	0.7619	0.8571
dre-miR-15b-1-5p	ENSDARG00000058597|ENSDARG00000058597.7|ENSDART00000149260|ENSDART00000149260.3	150	-27.37	2 19	488 509	17	0.7647	1
dre-miR-15b-1-5p	ENSDARG00000059003|ENSDARG00000059003.6|ENSDART00000154025|ENSDART00000154025.3	167	-26.55	2 20	1307 1328	18	0.8333	0.9444
dre-miR-15b-1-5p	ENSDARG00000093317|ENSDARG00000093317.3|ENSDART00000147288|ENSDART00000147288.3	169	-26.38	2 18	888 909	16	0.75	1
dre-miR-15b-1-5p	ENSDARG00000092123|ENSDARG00000092123.2|ENSDART00000147912|ENSDART00000147912.2	148	-25.76	2 21	421 442	19	0.8421	0.9474
dre-miR-15b-1-5p	ENSDARG00000087102|ENSDARG00000087102.4|ENSDART00000154843|ENSDART00000154843.2	168	-25.74	2 17	389 410	15	0.8	1
dre-miR-15b-1-5p	ENSDARG00000079229|ENSDARG00000079229.5|ENSDART00000156722|ENSDART00000156722.2	159	-25.32	3 21	274 296	19	0.8421	0.8947
dre-miR-15b-1-5p	ENSDARG00000101748|ENSDARG00000101748.2|ENSDART00000165237|ENSDART00000165237.2	169	-26.38	2 18	402 423	16	0.75	1
dre-miR-15b-1-5p	ENSDARG00000010010|ENSDARG00000010010.11|ENSDART00000157265|ENSDART00000157265.2	184	-30.91	2 21	72 93	19	0.8947	0.8947
dre-miR-15b-1-5p	ENSDARG00000104708|ENSDARG00000104708.2|ENSDART00000158313|ENSDART00000158313.2	140	-25.99	2 21	327 348	19	0.7368	0.7895
dre-miR-15b-1-5p	ENSDARG00000098224|ENSDARG00000098224.2|ENSDART00000165452|ENSDART00000165452.2	165	-25.82	2 21	1991 2013	21	0.7619	0.8571
dre-miR-15b-1-5p	ENSDARG00000090975|ENSDARG00000090975.4|ENSDART00000173980|ENSDART00000173980.2	169	-26.38	2 18	393 414	16	0.75	1
dre-miR-15b-1-5p	ENSDARG00000059601|ENSDARG00000059601.8|ENSDART00000172951|ENSDART00000172951.3	148	-26.44	3 21	261 282	18	0.7778	0.9444
dre-miR-15b-1-5p	ENSDARG00000100679|ENSDARG00000100679.3|ENSDART00000172656|ENSDART00000172656.2	162	-25.76	2 15	338 359	13	0.8462	1
dre-miR-15b-1-5p	ENSDARG00000059601|ENSDARG00000059601.8|ENSDART00000172910|ENSDART00000172910.3	148	-26.44	3 21	261 282	18	0.7778	0.9444
dre-miR-15b-1-5p	ENSDARG00000059601|ENSDARG00000059601.8|ENSDART00000174133|ENSDART00000174133.2	148	-26.44	3 21	238 259	18	0.7778	0.9444
dre-miR-15b-1-5p	ENSDARG00000040930|ENSDARG00000040930.7|ENSDART00000167411|ENSDART00000167411.2	177	-29.28	2 19	690 712	18	0.8889	0.9444
dre-miR-15b-1-5p	ENSDARG00000041728|ENSDARG00000041728.8|ENSDART00000183911|ENSDART00000183911.1	171	-25.96	2 21	448 472	22	0.7273	0.8636
dre-miR-15b-1-5p	ENSDARG00000101644|ENSDARG00000101644.3|ENSDART00000175226|ENSDART00000175226.2	167	-27.79	2 20	1845 1866	18	0.7778	1
dre-miR-15b-1-5p	ENSDARG00000059601|ENSDARG00000059601.8|ENSDART00000182710|ENSDART00000182710.1	148	-26.44	3 21	3875 3896	18	0.7778	0.9444
dre-miR-15b-1-5p	ENSDARG00000077607|ENSDARG00000077607.6|ENSDART00000179411|ENSDART00000179411.2	154	-25.68	2 21	472 492	19	0.7368	0.8947
dre-miR-15b-1-5p	ENSDARG00000041728|ENSDARG00000041728.8|ENSDART00000178434|ENSDART00000178434.2	171	-25.96	2 21	448 472	22	0.7273	0.8636
dre-miR-15b-1-5p	ENSDARG00000022895|ENSDARG00000022895.9|ENSDART00000180391|ENSDART00000180391.1	143	-25.89	2 21	322 348	24	0.625	0.75
dre-miR-15b-1-5p	ENSDARG00000010010|ENSDARG00000010010.11|ENSDART00000175160|ENSDART00000175160.2	184	-30.91	2 21	72 93	19	0.8947	0.8947
dre-miR-15b-1-5p	ENSDARG00000031709|ENSDARG00000031709.9|ENSDART00000185833|ENSDART00000185833.1	159	-25.32	3 21	140 162	19	0.8421	0.8947
dre-miR-15b-1-5p	ENSDARG00000062967|ENSDARG00000062967.7|ENSDART00000186379|ENSDART00000186379.1	159	-25.34	2 21	340 363	21	0.7619	0.8571
dre-miR-15b-1-5p	ENSDARG00000058597|ENSDARG00000058597.7|ENSDART00000187916|ENSDART00000187916.1	150	-27.37	2 19	488 509	17	0.7647	1
dre-miR-15b-1-5p	ENSDARG00000031709|ENSDARG00000031709.9|ENSDART00000187235|ENSDART00000187235.1	159	-25.32	3 21	140 162	19	0.8421	0.8947
dre-miR-15b-1-5p	ENSDARG00000039661|ENSDARG00000039661.8|ENSDART00000186215|ENSDART00000186215.1	168	-26.91	2 17	2980 3001	15	0.8667	0.9333
dre-miR-15b-1-5p	ENSDARG00000059003|ENSDARG00000059003.6|ENSDART00000189321|ENSDART00000189321.1	167	-26.55	2 20	1307 1328	18	0.8333	0.9444
dre-miR-15b-1-5p	ENSDARG00000102266|ENSDARG00000102266.2|ENSDART00000185186|ENSDART00000185186.1	173	-26.61	2 19	4180 4202	18	0.8889	0.8889
dre-miR-15b-1-5p	ENSDARG00000002507|ENSDARG00000002507.12|ENSDART00000186784|ENSDART00000186784.1	143	-25.03	2 21	4203 4226	21	0.7143	0.8571
dre-miR-15b-1-5p	ENSDARG00000051931|ENSDARG00000051931.5|ENSDART00000186942|ENSDART00000186942.1	142	-26.13	3 21	537 557	18	0.7778	0.9444
dre-miR-15b-1-5p	ENSDARG00000117145|ENSDARG00000117145.1|ENSDART00000192270|ENSDART00000192270.1	162	-25.04	2 19	46 67	17	0.7059	0.8824
dre-miR-15b-1-5p	ENSDARG00000022456|ENSDARG00000022456.6|ENSDART00000192248|ENSDART00000192248.1	155	-25.02	3 21	288 311	20	0.8	0.85
dre-miR-15b-1-5p	ENSDARG00000060442|ENSDARG00000060442.5|ENSDART00000191962|ENSDART00000191962.1	143	-26.58	2 21	1575 1597	20	0.7	0.9
dre-miR-19a-3p	ENSDARG00000043417|ENSDARG00000043417.9|ENSDART00000063738|ENSDART00000063738.8	168	-26.78	2 22	608 631	21	0.7619	0.8095
dre-miR-19a-3p	ENSDARG00000075954|ENSDARG00000075954.4|ENSDART00000109752|ENSDART00000109752.4	183	-27.55	2 22	1573 1594	20	0.9	0.9
dre-miR-19a-3p	ENSDARG00000096398|ENSDARG00000096398.3|ENSDART00000151672|ENSDART00000151672.3	169	-26.74	2 22	2958 2977	20	0.8	0.85
dre-miR-19a-3p	ENSDARG00000022295|ENSDARG00000022295.9|ENSDART00000177616|ENSDART00000177616.2	144	-26.03	2 22	1772 1797	23	0.7391	0.7826
dre-miR-19a-3p	ENSDARG00000025789|ENSDARG00000025789.12|ENSDART00000184655|ENSDART00000184655.1	163	-26.66	2 22	1878 1899	20	0.8	0.9
dre-miR-19a-3p	ENSDARG00000052518|ENSDARG00000052518.5|ENSDART00000190179|ENSDART00000190179.1	172	-29.23	2 22	1170 1194	22	0.8182	0.9091
dre-miR-19b-3p	ENSDARG00000006838|ENSDARG00000006838.7|ENSDART00000010119|ENSDART00000010119.7	172	-25.85	2 18	212 235	18	0.8889	0.8889
dre-miR-19b-3p	ENSDARG00000033437|ENSDARG00000033437.11|ENSDART00000044378|ENSDART00000044378.10	166	-25.63	2 19	667 688	17	0.8824	0.9412
dre-miR-19b-3p	ENSDARG00000045677|ENSDARG00000045677.7|ENSDART00000067160|ENSDART00000067160.4	158	-25.15	2 19	622 643	17	0.8235	0.8824
dre-miR-19b-3p	ENSDARG00000033437|ENSDARG00000033437.11|ENSDART00000129273|ENSDART00000129273.4	166	-25.63	2 19	667 688	17	0.8824	0.9412
dre-miR-19b-3p	ENSDARG00000040048|ENSDARG00000040048.8|ENSDART00000139448|ENSDART00000139448.3	152	-25.35	2 18	345 369	19	0.7895	0.8421
dre-miR-19b-3p	ENSDARG00000096398|ENSDARG00000096398.3|ENSDART00000151672|ENSDART00000151672.3	172	-29.22	2 17	2956 2977	15	0.9333	0.9333
dre-miR-19b-3p	ENSDARG00000100940|ENSDARG00000100940.3|ENSDART00000166794|ENSDART00000166794.2	160	-25.34	2 17	117 138	15	0.8667	1
dre-miR-19b-3p	ENSDARG00000033437|ENSDARG00000033437.11|ENSDART00000178734|ENSDART00000178734.2	166	-25.63	2 19	667 688	17	0.8824	0.9412
dre-miR-19b-3p	ENSDARG00000025789|ENSDARG00000025789.12|ENSDART00000184655|ENSDART00000184655.1	162	-27.23	2 21	1879 1899	19	0.8421	0.8947
dre-miR-19b-3p	ENSDARG00000033437|ENSDARG00000033437.11|ENSDART00000184864|ENSDART00000184864.1	166	-25.63	2 19	667 688	17	0.8824	0.9412
dre-miR-19b-3p	ENSDARG00000033437|ENSDARG00000033437.11|ENSDART00000193345|ENSDART00000193345.1	166	-25.63	2 19	667 688	17	0.8824	0.9412
dre-miR-19b-3p	ENSDARG00000040048|ENSDARG00000040048.8|ENSDART00000189756|ENSDART00000189756.1	152	-25.35	2 18	345 369	19	0.7895	0.8421
dre-miR-724-5p	ENSDARG00000021055|ENSDARG00000021055.10|ENSDART00000011987|ENSDART00000011987.9	156	-25.25	2 19	284 304	17	0.8235	0.9412
dre-miR-724-5p	ENSDARG00000013221|ENSDARG00000013221.11|ENSDART00000141030|ENSDART00000141030.4	157	-25.55	2 21	936 960	22	0.7273	0.8182
dre-miR-724-5p	ENSDARG00000100244|ENSDARG00000100244.3|ENSDART00000167324|ENSDART00000167324.2	155	-27.27	2 21	2310 2336	24	0.7083	0.7917
dre-miR-724-5p	ENSDARG00000100244|ENSDARG00000100244.3|ENSDART00000177303|ENSDART00000177303.2	155	-27.27	2 21	2310 2336	24	0.7083	0.7917
dre-miR-218a-5p	ENSDARG00000027249|ENSDARG00000027249.6|ENSDART00000033188|ENSDART00000033188.5	162	-26.79	2 21	2349 2369	19	0.7895	0.9474
dre-miR-218a-5p	ENSDARG00000036430|ENSDARG00000036430.5|ENSDART00000052922|ENSDART00000052922.5	146	-25.98	2 21	51 71	19	0.8421	0.8421
dre-miR-218a-5p	ENSDARG00000075542|ENSDARG00000075542.6|ENSDART00000112256|ENSDART00000112256.4	158	-25.33	2 20	2399 2421	19	0.7895	0.8947
dre-miR-218a-5p	ENSDARG00000077341|ENSDARG00000077341.5|ENSDART00000115330|ENSDART00000115330.5	167	-26.83	2 21	916 939	21	0.7619	0.8095
dre-miR-218a-5p	ENSDARG00000038557|ENSDARG00000038557.8|ENSDART00000131342|ENSDART00000131342.2	156	-25.18	2 21	272 293	19	0.6842	0.7368
dre-miR-218a-5p	ENSDARG00000075542|ENSDARG00000075542.6|ENSDART00000135846|ENSDART00000135846.3	158	-25.33	2 20	2399 2421	19	0.7895	0.8947
dre-miR-218a-5p	ENSDARG00000098855|ENSDARG00000098855.2|ENSDART00000159305|ENSDART00000159305.2	177	-25.24	2 18	154 175	16	0.9375	0.9375
dre-miR-218a-5p	ENSDARG00000098855|ENSDARG00000098855.2|ENSDART00000159305|ENSDART00000159305.2	162	-25.58	3 20	616 638	18	0.8889	0.9444
dre-miR-218a-5p	ENSDARG00000100047|ENSDARG00000100047.2|ENSDART00000158998|ENSDART00000158998.2	155	-25.91	2 21	2380 2402	20	0.85	0.9
dre-miR-218a-5p	ENSDARG00000029296|ENSDARG00000029296.4|ENSDART00000161311|ENSDART00000161311.2	157	-26.75	2 21	2700 2719	19	0.7895	0.8947
dre-miR-218a-5p	ENSDARG00000036430|ENSDARG00000036430.5|ENSDART00000173621|ENSDART00000173621.2	146	-25.98	2 21	304 324	19	0.8421	0.8421
dre-miR-218a-5p	ENSDARG00000103851|ENSDARG00000103851.2|ENSDART00000170998|ENSDART00000170998.2	150	-26.33	2 21	1224 1248	22	0.7273	0.8182
dre-miR-218a-5p	ENSDARG00000075542|ENSDARG00000075542.6|ENSDART00000176903|ENSDART00000176903.2	158	-25.33	2 20	2399 2421	19	0.7895	0.8947
dre-miR-218a-5p	ENSDARG00000056504|ENSDARG00000056504.6|ENSDART00000178599|ENSDART00000178599.2	179	-25.4	2 21	1323 1345	20	0.85	0.9
dre-miR-458-3p	ENSDARG00000037145|ENSDARG00000037145.7|ENSDART00000054007|ENSDART00000054007.7	147	-25.48	3 21	1963 1985	19	0.8421	0.8947
dre-miR-458-3p	ENSDARG00000059950|ENSDARG00000059950.7|ENSDART00000083929|ENSDART00000083929.6	155	-26.54	2 21	1168 1191	21	0.7143	0.8571
dre-miR-458-3p	ENSDARG00000076146|ENSDARG00000076146.7|ENSDART00000114242|ENSDART00000114242.4	144	-25.49	2 21	893 914	19	0.6316	0.9474
dre-miR-458-3p	ENSDARG00000069681|ENSDARG00000069681.5|ENSDART00000101582|ENSDART00000101582.5	160	-25.64	2 21	43 64	19	0.6842	0.9474
dre-miR-458-3p	ENSDARG00000038107|ENSDARG00000038107.7|ENSDART00000144381|ENSDART00000144381.3	184	-30.63	2 21	5895 5916	19	0.8421	0.9474
dre-miR-458-3p	ENSDARG00000044545|ENSDARG00000044545.5|ENSDART00000145013|ENSDART00000145013.2	145	-25.65	2 20	55 75	18	0.7778	0.9444
dre-miR-458-3p	ENSDARG00000089338|ENSDARG00000089338.4|ENSDART00000153928|ENSDART00000153928.3	160	-26.8	2 21	322 343	19	0.7368	0.8947
dre-miR-458-3p	ENSDARG00000003375|ENSDARG00000003375.10|ENSDART00000149584|ENSDART00000149584.3	164	-26.38	3 21	335 356	18	0.8333	0.9444
dre-miR-458-3p	ENSDARG00000020212|ENSDARG00000020212.10|ENSDART00000148465|ENSDART00000148465.3	142	-26.6	4 21	408 431	19	0.8947	0.8947
dre-miR-458-3p	ENSDARG00000089338|ENSDARG00000089338.4|ENSDART00000157351|ENSDART00000157351.3	160	-26.8	2 21	322 343	19	0.7368	0.8947
dre-miR-458-3p	ENSDARG00000045298|ENSDARG00000045298.7|ENSDART00000167684|ENSDART00000167684.2	147	-25.59	2 21	262 286	22	0.6364	0.8182
dre-miR-458-3p	ENSDARG00000074410|ENSDARG00000074410.5|ENSDART00000187390|ENSDART00000187390.1	151	-26.03	2 21	2534 2556	20	0.8	0.9
dre-miR-458-3p	ENSDARG00000045298|ENSDARG00000045298.7|ENSDART00000188314|ENSDART00000188314.1	147	-25.59	2 21	151 175	22	0.6364	0.8182
dre-miR-27b-5p	ENSDARG00000007184|ENSDARG00000007184.11|ENSDART00000007806|ENSDART00000007806.9	183	-28.56	2 20	502 523	18	0.8889	0.9444
dre-miR-27b-5p	ENSDARG00000003977|ENSDARG00000003977.12|ENSDART00000018519|ENSDART00000018519.10	146	-25.47	2 21	918 941	21	0.6667	0.8571
dre-miR-27b-5p	ENSDARG00000030547|ENSDARG00000030547.9|ENSDART00000044986|ENSDART00000044986.8	162	-25.85	3 19	2003 2024	16	0.875	1
dre-miR-27b-5p	ENSDARG00000014517|ENSDARG00000014517.12|ENSDART00000029121|ENSDART00000029121.8	163	-25.07	2 21	333 358	23	0.6957	0.7826
dre-miR-27b-5p	ENSDARG00000069857|ENSDARG00000069857.4|ENSDART00000034109|ENSDART00000034109.8	146	-25.03	2 20	28 51	20	0.7	0.8
dre-miR-27b-5p	ENSDARG00000014675|ENSDARG00000014675.10|ENSDART00000027274|ENSDART00000027274.8	162	-27.73	2 21	549 569	19	0.7895	0.9474
dre-miR-27b-5p	ENSDARG00000077694|ENSDARG00000077694.6|ENSDART00000080863|ENSDART00000080863.6	146	-25.14	2 21	61 85	22	0.7273	0.7727
dre-miR-27b-5p	ENSDARG00000054749|ENSDARG00000054749.6|ENSDART00000076997|ENSDART00000076997.6	150	-26.76	2 21	126 151	23	0.6957	0.8261
dre-miR-27b-5p	ENSDARG00000058821|ENSDARG00000058821.7|ENSDART00000081759|ENSDART00000081759.6	155	-25.42	2 20	553 574	18	0.6667	0.9444
dre-miR-27b-5p	ENSDARG00000036893|ENSDARG00000036893.8|ENSDART00000102535|ENSDART00000102535.5	151	-25.34	2 17	1162 1184	16	0.8125	0.9375
dre-miR-27b-5p	ENSDARG00000056394|ENSDARG00000056394.6|ENSDART00000097345|ENSDART00000097345.5	162	-29.92	2 21	3353 3373	19	0.8421	0.8947
dre-miR-27b-5p	ENSDARG00000063509|ENSDARG00000063509.6|ENSDART00000092884|ENSDART00000092884.6	152	-25.7	2 21	276 297	19	0.7895	0.8947
dre-miR-27b-5p	ENSDARG00000030547|ENSDARG00000030547.9|ENSDART00000122654|ENSDART00000122654.3	162	-25.85	3 19	1208 1229	16	0.875	1
dre-miR-27b-5p	ENSDARG00000015610|ENSDARG00000015610.10|ENSDART00000110716|ENSDART00000110716.3	154	-26.24	2 20	122 146	21	0.7143	0.8571
dre-miR-27b-5p	ENSDARG00000078283|ENSDARG00000078283.4|ENSDART00000108710|ENSDART00000108710.3	159	-27.54	2 21	1747 1769	20	0.8	0.85
dre-miR-27b-5p	ENSDARG00000074867|ENSDARG00000074867.4|ENSDART00000114097|ENSDART00000114097.4	147	-26.45	2 21	1826 1848	20	0.8	0.85
dre-miR-27b-5p	ENSDARG00000089205|ENSDARG00000089205.3|ENSDART00000126928|ENSDART00000126928.3	146	-26.13	2 20	463 486	20	0.7	0.8
dre-miR-27b-5p	ENSDARG00000092035|ENSDARG00000092035.3|ENSDART00000134987|ENSDART00000134987.3	149	-27.16	2 18	699 720	16	0.875	0.9375
dre-miR-27b-5p	ENSDARG00000093659|ENSDARG00000093659.3|ENSDART00000136779|ENSDART00000136779.3	154	-25.05	2 20	340 362	19	0.7368	0.8947
dre-miR-27b-5p	ENSDARG00000079456|ENSDARG00000079456.6|ENSDART00000144113|ENSDART00000144113.4	157	-26.14	2 21	1283 1305	21	0.8095	0.8571
dre-miR-27b-5p	ENSDARG00000014517|ENSDARG00000014517.12|ENSDART00000148666|ENSDART00000148666.3	163	-25.07	2 21	333 358	23	0.6957	0.7826
dre-miR-27b-5p	ENSDARG00000014675|ENSDARG00000014675.10|ENSDART00000147218|ENSDART00000147218.4	162	-27.73	2 21	549 569	19	0.7895	0.9474
dre-miR-27b-5p	ENSDARG00000076997|ENSDARG00000076997.5|ENSDART00000153245|ENSDART00000153245.3	167	-26.04	2 21	540 562	20	0.75	0.85
dre-miR-27b-5p	ENSDARG00000037838|ENSDARG00000037838.7|ENSDART00000155409|ENSDART00000155409.2	142	-25.72	2 21	1343 1369	24	0.625	0.7917
dre-miR-27b-5p	ENSDARG00000077694|ENSDARG00000077694.6|ENSDART00000164484|ENSDART00000164484.2	146	-25.14	2 21	61 85	22	0.7273	0.7727
dre-miR-27b-5p	ENSDARG00000100151|ENSDARG00000100151.2|ENSDART00000164208|ENSDART00000164208.2	158	-27.12	2 21	4546 4566	19	0.7895	0.8947
dre-miR-27b-5p	ENSDARG00000077694|ENSDARG00000077694.6|ENSDART00000162087|ENSDART00000162087.2	146	-25.14	2 21	61 85	22	0.7273	0.7727
dre-miR-27b-5p	ENSDARG00000101300|ENSDARG00000101300.2|ENSDART00000158865|ENSDART00000158865.2	141	-25.41	2 21	116 138	21	0.8095	0.8095
dre-miR-27b-5p	ENSDARG00000089205|ENSDARG00000089205.3|ENSDART00000158393|ENSDART00000158393.2	146	-26.13	2 20	73 96	20	0.7	0.8
dre-miR-27b-5p	ENSDARG00000058821|ENSDARG00000058821.7|ENSDART00000164319|ENSDART00000164319.2	155	-25.42	2 20	553 574	18	0.6667	0.9444
dre-miR-27b-5p	ENSDARG00000101300|ENSDARG00000101300.2|ENSDART00000158069|ENSDART00000158069.2	141	-25.41	2 21	116 138	21	0.8095	0.8095
dre-miR-27b-5p	ENSDARG00000100151|ENSDARG00000100151.2|ENSDART00000172088|ENSDART00000172088.2	158	-27.12	2 21	4546 4566	19	0.7895	0.8947
dre-miR-27b-5p	ENSDARG00000101725|ENSDARG00000101725.2|ENSDART00000171010|ENSDART00000171010.2	143	-29.69	3 21	3372 3394	19	0.7368	0.9474
dre-miR-27b-5p	ENSDARG00000105364|ENSDARG00000105364.2|ENSDART00000172955|ENSDART00000172955.2	142	-27.98	2 21	4177 4200	21	0.7143	0.9048
dre-miR-27b-5p	ENSDARG00000099586|ENSDARG00000099586.2|ENSDART00000165409|ENSDART00000165409.2	142	-26.63	2 21	749 769	19	0.7895	0.8421
dre-miR-27b-5p	ENSDARG00000104737|ENSDARG00000104737.2|ENSDART00000167846|ENSDART00000167846.2	160	-26.65	2 19	135 155	17	0.8824	0.9412
dre-miR-27b-5p	ENSDARG00000058821|ENSDARG00000058821.7|ENSDART00000177790|ENSDART00000177790.2	155	-25.42	2 20	553 574	18	0.6667	0.9444
dre-miR-27b-5p	ENSDARG00000080009|ENSDARG00000080009.5|ENSDART00000180807|ENSDART00000180807.1	148	-29.54	2 21	2756 2777	19	0.8421	0.9474
dre-miR-27b-5p	ENSDARG00000113572|ENSDARG00000113572.1|ENSDART00000186680|ENSDART00000186680.1	149	-25.82	2 19	2671 2696	21	0.7143	0.8095
dre-miR-27b-5p	ENSDARG00000104737|ENSDARG00000104737.2|ENSDART00000188810|ENSDART00000188810.1	160	-26.65	2 19	135 155	17	0.8824	0.9412
dre-miR-27b-5p	ENSDARG00000116378|ENSDARG00000116378.1|ENSDART00000186337|ENSDART00000186337.1	143	-25.41	2 21	2590 2613	21	0.7619	0.9048
dre-miR-27b-5p	ENSDARG00000101992|ENSDARG00000101992.2|ENSDART00000184697|ENSDART00000184697.1	158	-26.81	2 21	855 878	21	0.8095	0.8571
dre-miR-27b-5p	ENSDARG00000007184|ENSDARG00000007184.11|ENSDART00000184419|ENSDART00000184419.1	183	-28.56	2 20	502 523	18	0.8889	0.9444
dre-miR-27b-5p	ENSDARG00000090993|ENSDARG00000090993.3|ENSDART00000193893|ENSDART00000193893.1	155	-27.58	2 21	821 845	22	0.7273	0.8182
dre-miR-212-5p	ENSDARG00000018285|ENSDARG00000018285.8|ENSDART00000003789|ENSDART00000003789.8	143	-27.13	2 22	381 402	20	0.7	0.9
dre-miR-212-5p	ENSDARG00000015506|ENSDARG00000015506.11|ENSDART00000004361|ENSDART00000004361.10	150	-27.97	2 21	2757 2783	23	0.7391	0.7826
dre-miR-212-5p	ENSDARG00000019328|ENSDARG00000019328.12|ENSDART00000016230|ENSDART00000016230.11	154	-25.54	2 22	168 188	20	0.6	0.85
dre-miR-212-5p	ENSDARG00000010602|ENSDARG00000010602.10|ENSDART00000018047|ENSDART00000018047.9	164	-26.27	2 22	945 969	22	0.7273	0.7727
dre-miR-212-5p	ENSDARG00000029063|ENSDARG00000029063.8|ENSDART00000032899|ENSDART00000032899.9	145	-27.02	2 22	1598 1620	20	0.65	0.9
dre-miR-212-5p	ENSDARG00000026767|ENSDARG00000026767.8|ENSDART00000037709|ENSDART00000037709.8	141	-29.23	2 19	686 710	19	0.8421	0.8947
dre-miR-212-5p	ENSDARG00000027957|ENSDARG00000027957.10|ENSDART00000028390|ENSDART00000028390.9	147	-29.94	2 21	202 229	24	0.625	0.7917
dre-miR-212-5p	ENSDARG00000003973|ENSDARG00000003973.11|ENSDART00000041249|ENSDART00000041249.9	168	-26.16	2 21	104 126	19	0.6842	0.8947
dre-miR-212-5p	ENSDARG00000043799|ENSDARG00000043799.8|ENSDART00000038730|ENSDART00000038730.10	152	-26.18	2 22	71 94	21	0.7143	0.8095
dre-miR-212-5p	ENSDARG00000036252|ENSDARG00000036252.9|ENSDART00000052656|ENSDART00000052656.6	142	-26.25	3 20	1688 1711	18	0.8333	0.8889
dre-miR-212-5p	ENSDARG00000043410|ENSDARG00000043410.6|ENSDART00000063725|ENSDART00000063725.5	148	-25.07	2 22	160 183	21	0.7619	0.8571
dre-miR-212-5p	ENSDARG00000060085|ENSDARG00000060085.6|ENSDART00000084303|ENSDART00000084303.5	153	-28.35	2 18	389 411	16	0.8125	0.875
dre-miR-212-5p	ENSDARG00000061451|ENSDARG00000061451.6|ENSDART00000087658|ENSDART00000087658.6	142	-27.4	2 19	373 395	17	0.7647	0.8824
dre-miR-212-5p	ENSDARG00000054213|ENSDARG00000054213.8|ENSDART00000076344|ENSDART00000076344.6	150	-25.56	2 22	241 263	21	0.7143	0.8571
dre-miR-212-5p	ENSDARG00000052769|ENSDARG00000052769.7|ENSDART00000074685|ENSDART00000074685.6	154	-26.72	2 21	89 110	19	0.7368	0.8947
dre-miR-212-5p	ENSDARG00000055530|ENSDARG00000055530.5|ENSDART00000077899|ENSDART00000077899.5	140	-27.1	2 20	865 890	22	0.6818	0.7727
dre-miR-212-5p	ENSDARG00000045842|ENSDARG00000045842.7|ENSDART00000067371|ENSDART00000067371.7	144	-26.9	3 21	1827 1849	18	0.7222	0.9444
dre-miR-212-5p	ENSDARG00000040309|ENSDARG00000040309.8|ENSDART00000082264|ENSDART00000082264.6	141	-25.58	2 21	409 432	21	0.7143	0.7619
dre-miR-212-5p	ENSDARG00000045219|ENSDARG00000045219.7|ENSDART00000066477|ENSDART00000066477.6	152	-26.99	2 21	37 59	19	0.7895	0.8947
dre-miR-212-5p	ENSDARG00000039270|ENSDARG00000039270.7|ENSDART00000057379|ENSDART00000057379.6	155	-25.7	2 22	243 271	26	0.6538	0.7308
dre-miR-212-5p	ENSDARG00000052833|ENSDARG00000052833.3|ENSDART00000074761|ENSDART00000074761.3	156	-27.99	2 22	427 450	21	0.7143	0.8571
dre-miR-212-5p	ENSDARG00000078088|ENSDARG00000078088.5|ENSDART00000109511|ENSDART00000109511.5	154	-26.02	2 22	1170 1190	20	0.65	0.8
dre-miR-212-5p	ENSDARG00000090946|ENSDARG00000090946.4|ENSDART00000113401|ENSDART00000113401.4	157	-25.83	2 18	1111 1133	16	0.75	1
dre-miR-212-5p	ENSDARG00000045219|ENSDARG00000045219.7|ENSDART00000122271|ENSDART00000122271.3	152	-26.99	2 21	37 59	19	0.7895	0.8947
dre-miR-212-5p	ENSDARG00000045910|ENSDARG00000045910.9|ENSDART00000103645|ENSDART00000103645.6	147	-26.42	2 20	640 662	18	0.7778	0.8889
dre-miR-212-5p	ENSDARG00000015156|ENSDARG00000015156.12|ENSDART00000113707|ENSDART00000113707.5	145	-27.77	2 22	366 388	20	0.7	0.85
dre-miR-212-5p	ENSDARG00000075045|ENSDARG00000075045.5|ENSDART00000111598|ENSDART00000111598.5	158	-28.51	2 21	82 103	19	0.7895	0.8947
dre-miR-212-5p	ENSDARG00000033928|ENSDARG00000033928.11|ENSDART00000103724|ENSDART00000103724.6	147	-25.44	2 19	2921 2943	18	0.7778	0.8889
dre-miR-212-5p	ENSDARG00000008947|ENSDARG00000008947.10|ENSDART00000130127|ENSDART00000130127.4	168	-26.1	2 18	689 712	17	0.8235	0.9412
dre-miR-212-5p	ENSDARG00000019060|ENSDARG00000019060.11|ENSDART00000140811|ENSDART00000140811.3	157	-26.21	3 22	1736 1758	19	0.7368	0.8947
dre-miR-212-5p	ENSDARG00000026796|ENSDARG00000026796.10|ENSDART00000142653|ENSDART00000142653.4	169	-25.2	2 18	701 723	16	0.8125	0.9375
dre-miR-212-5p	ENSDARG00000076140|ENSDARG00000076140.5|ENSDART00000149121|ENSDART00000149121.3	152	-25.07	2 22	200 225	23	0.6957	0.7826
dre-miR-212-5p	ENSDARG00000021556|ENSDARG00000021556.8|ENSDART00000147597|ENSDART00000147597.2	141	-27.14	2 18	990 1012	16	0.8125	0.875
dre-miR-212-5p	ENSDARG00000088801|ENSDARG00000088801.4|ENSDART00000155474|ENSDART00000155474.3	167	-30.34	2 21	1450 1473	20	0.85	0.9
dre-miR-212-5p	ENSDARG00000029063|ENSDARG00000029063.8|ENSDART00000157870|ENSDART00000157870.2	145	-27.02	2 22	1598 1620	20	0.65	0.9
dre-miR-212-5p	ENSDARG00000045910|ENSDARG00000045910.9|ENSDART00000163436|ENSDART00000163436.2	147	-26.42	2 20	640 662	18	0.7778	0.8889
dre-miR-212-5p	ENSDARG00000105083|ENSDARG00000105083.2|ENSDART00000162587|ENSDART00000162587.2	162	-27.93	2 21	2720 2745	22	0.8182	0.8636
dre-miR-212-5p	ENSDARG00000054213|ENSDARG00000054213.8|ENSDART00000159067|ENSDART00000159067.2	150	-25.56	2 22	241 263	21	0.7143	0.8571
dre-miR-212-5p	ENSDARG00000103422|ENSDARG00000103422.2|ENSDART00000161319|ENSDART00000161319.2	144	-27.05	2 18	223 248	19	0.6842	0.8421
dre-miR-212-5p	ENSDARG00000104609|ENSDARG00000104609.3|ENSDART00000158756|ENSDART00000158756.2	150	-26.51	2 21	447 468	19	0.6842	0.8947
dre-miR-212-5p	ENSDARG00000004889|ENSDARG00000004889.10|ENSDART00000173350|ENSDART00000173350.2	140	-26.15	2 22	76 100	22	0.6818	0.8182
dre-miR-212-5p	ENSDARG00000026767|ENSDARG00000026767.8|ENSDART00000170369|ENSDART00000170369.2	141	-29.23	2 19	686 710	19	0.8421	0.8947
dre-miR-212-5p	ENSDARG00000104609|ENSDARG00000104609.3|ENSDART00000166775|ENSDART00000166775.3	150	-26.51	2 21	447 468	19	0.6842	0.8947
dre-miR-212-5p	ENSDARG00000105083|ENSDARG00000105083.2|ENSDART00000166969|ENSDART00000166969.2	162	-27.93	2 21	2381 2406	22	0.8182	0.8636
dre-miR-212-5p	ENSDARG00000016739|ENSDARG00000016739.8|ENSDART00000174308|ENSDART00000174308.2	146	-26.89	2 22	68 95	25	0.72	0.76
dre-miR-212-5p	ENSDARG00000098976|ENSDARG00000098976.2|ENSDART00000165681|ENSDART00000165681.2	143	-25.7	2 16	1213 1235	14	0.8571	1
dre-miR-212-5p	ENSDARG00000019060|ENSDARG00000019060.11|ENSDART00000171648|ENSDART00000171648.2	157	-26.21	3 22	1736 1758	19	0.7368	0.8947
dre-miR-212-5p	ENSDARG00000112651|ENSDARG00000112651.1|ENSDART00000180171|ENSDART00000180171.1	156	-27.49	2 21	1984 2006	19	0.7368	0.8421
dre-miR-212-5p	ENSDARG00000095034|ENSDARG00000095034.4|ENSDART00000179373|ENSDART00000179373.2	152	-25.15	2 22	1702 1726	24	0.7083	0.75
dre-miR-212-5p	ENSDARG00000043799|ENSDARG00000043799.8|ENSDART00000182146|ENSDART00000182146.1	152	-26.18	2 22	71 94	21	0.7143	0.8095
dre-miR-212-5p	ENSDARG00000106529|ENSDARG00000106529.2|ENSDART00000179072|ENSDART00000179072.2	146	-25.93	2 20	1724 1747	19	0.6842	0.8421
dre-miR-212-5p	ENSDARG00000063570|ENSDARG00000063570.7|ENSDART00000186560|ENSDART00000186560.1	156	-29.92	3 22	42 65	20	0.75	0.9
dre-miR-212-5p	ENSDARG00000061451|ENSDARG00000061451.6|ENSDART00000187503|ENSDART00000187503.1	142	-27.4	2 19	373 395	17	0.7647	0.8824
dre-miR-212-5p	ENSDARG00000102106|ENSDARG00000102106.2|ENSDART00000188601|ENSDART00000188601.1	147	-26.67	4 20	3896 3918	16	0.875	1
dre-miR-212-5p	ENSDARG00000054122|ENSDARG00000054122.5|ENSDART00000188078|ENSDART00000188078.1	147	-25.51	2 20	2055 2077	18	0.6667	0.8333
dre-miR-212-5p	ENSDARG00000104609|ENSDARG00000104609.3|ENSDART00000187997|ENSDART00000187997.1	150	-26.51	2 21	447 468	19	0.6842	0.8947
dre-miR-212-5p	ENSDARG00000062750|ENSDARG00000062750.8|ENSDART00000186702|ENSDART00000186702.1	146	-25.66	2 21	2141 2162	19	0.7368	0.9474
dre-miR-212-5p	ENSDARG00000041137|ENSDARG00000041137.7|ENSDART00000192239|ENSDART00000192239.1	150	-26.89	2 22	1148 1168	20	0.65	0.9
dre-miR-212-5p	ENSDARG00000105317|ENSDARG00000105317.2|ENSDART00000189976|ENSDART00000189976.1	143	-25.05	2 22	677 706	27	0.6296	0.7407
dre-miR-212-5p	ENSDARG00000078433|ENSDARG00000078433.3|ENSDART00000190236|ENSDART00000190236.1	141	-25.58	2 21	824 847	21	0.7143	0.7619
dre-miR-212-5p	ENSDARG00000105083|ENSDARG00000105083.2|ENSDART00000191646|ENSDART00000191646.1	162	-27.93	2 21	2720 2745	22	0.8182	0.8636
dre-miR-212-5p	ENSDARG00000105083|ENSDARG00000105083.2|ENSDART00000193935|ENSDART00000193935.1	162	-27.93	2 21	2720 2745	22	0.8182	0.8636
dre-miR-212-5p	ENSDARG00000088801|ENSDARG00000088801.4|ENSDART00000193869|ENSDART00000193869.1	167	-30.34	2 21	1450 1473	20	0.85	0.9
dre-miR-212-5p	ENSDARG00000055530|ENSDARG00000055530.5|ENSDART00000190790|ENSDART00000190790.1	140	-27.1	2 20	865 890	22	0.6818	0.7727
dre-miR-21-5p	ENSDARG00000012072|ENSDARG00000012072.8|ENSDART00000006923|ENSDART00000006923.7	140	-27.08	2 22	141 164	21	0.7143	0.8095
dre-miR-21-5p	ENSDARG00000020475|ENSDARG00000020475.9|ENSDART00000010495|ENSDART00000010495.7	165	-32.59	2 22	1023 1045	20	0.75	0.9
dre-miR-21-5p	ENSDARG00000007383|ENSDARG00000007383.7|ENSDART00000021192|ENSDART00000021192.7	165	-25.04	2 19	2562 2587	20	0.75	0.85
dre-miR-21-5p	ENSDARG00000003994|ENSDARG00000003994.9|ENSDART00000018685|ENSDART00000018685.9	141	-26.49	3 22	1650 1672	19	0.7368	0.8421
dre-miR-21-5p	ENSDARG00000012306|ENSDARG00000012306.9|ENSDART00000024590|ENSDART00000024590.8	181	-25.26	2 22	23 45	20	0.85	0.85
dre-miR-21-5p	ENSDARG00000008788|ENSDARG00000008788.9|ENSDART00000017902|ENSDART00000017902.8	165	-33.34	2 22	1391 1413	20	0.75	0.9
dre-miR-21-5p	ENSDARG00000010248|ENSDARG00000010248.8|ENSDART00000026020|ENSDART00000026020.8	145	-25.27	2 22	70 92	20	0.65	0.9
dre-miR-21-5p	ENSDARG00000029689|ENSDARG00000029689.11|ENSDART00000045888|ENSDART00000045888.9	165	-25.85	2 22	1491 1513	20	0.7	0.95
dre-miR-21-5p	ENSDARG00000022280|ENSDARG00000022280.12|ENSDART00000035967|ENSDART00000035967.8	171	-32	2 20	1116 1138	18	0.8333	1
dre-miR-21-5p	ENSDARG00000024026|ENSDARG00000024026.7|ENSDART00000034875|ENSDART00000034875.7	143	-26.54	3 22	52 77	22	0.7727	0.8636
dre-miR-21-5p	ENSDARG00000038845|ENSDARG00000038845.5|ENSDART00000056721|ENSDART00000056721.5	168	-25.03	2 21	254 276	19	0.7368	0.8421
dre-miR-21-5p	ENSDARG00000041243|ENSDARG00000041243.8|ENSDART00000060442|ENSDART00000060442.7	140	-26.93	2 22	2100 2126	24	0.7083	0.75
dre-miR-21-5p	ENSDARG00000055100|ENSDARG00000055100.5|ENSDART00000077411|ENSDART00000077411.5	140	-28.21	2 18	845 869	18	0.8333	0.8333
dre-miR-21-5p	ENSDARG00000037046|ENSDARG00000037046.7|ENSDART00000053847|ENSDART00000053847.6	159	-28.51	2 22	912 936	22	0.7727	0.8636
dre-miR-21-5p	ENSDARG00000035763|ENSDARG00000035763.7|ENSDART00000051893|ENSDART00000051893.7	155	-26.28	2 17	67 90	16	0.875	0.9375
dre-miR-21-5p	ENSDARG00000020693|ENSDARG00000020693.10|ENSDART00000062993|ENSDART00000062993.6	168	-25.7	2 22	646 669	21	0.7619	0.8095
dre-miR-21-5p	ENSDARG00000058003|ENSDARG00000058003.7|ENSDART00000080788|ENSDART00000080788.6	169	-27.04	2 22	1247 1269	20	0.75	0.8
dre-miR-21-5p	ENSDARG00000059711|ENSDARG00000059711.6|ENSDART00000083294|ENSDART00000083294.6	143	-30.42	2 22	974 1001	25	0.76	0.76
dre-miR-21-5p	ENSDARG00000056414|ENSDARG00000056414.8|ENSDART00000078908|ENSDART00000078908.7	146	-27.25	2 22	640 662	21	0.8095	0.8571
dre-miR-21-5p	ENSDARG00000021938|ENSDARG00000021938.11|ENSDART00000087114|ENSDART00000087114.7	157	-27.22	2 22	773 795	20	0.8	0.9
dre-miR-21-5p	ENSDARG00000039434|ENSDARG00000039434.3|ENSDART00000057611|ENSDART00000057611.3	145	-25.75	2 22	35 59	23	0.6957	0.8261
dre-miR-21-5p	ENSDARG00000058771|ENSDARG00000058771.6|ENSDART00000113331|ENSDART00000113331.4	159	-25.89	2 22	1454 1478	22	0.7273	0.9091
dre-miR-21-5p	ENSDARG00000003081|ENSDARG00000003081.9|ENSDART00000122794|ENSDART00000122794.3	164	-32.78	2 22	88 111	21	0.7143	0.9524
dre-miR-21-5p	ENSDARG00000074221|ENSDARG00000074221.5|ENSDART00000113281|ENSDART00000113281.4	140	-25.42	2 19	2338 2359	17	0.7647	0.9412
dre-miR-21-5p	ENSDARG00000075864|ENSDARG00000075864.5|ENSDART00000111952|ENSDART00000111952.4	141	-26.74	2 22	1541 1563	20	0.65	0.85
dre-miR-21-5p	ENSDARG00000076127|ENSDARG00000076127.5|ENSDART00000108535|ENSDART00000108535.4	145	-28.22	3 22	1302 1324	19	0.8947	0.8947
dre-miR-21-5p	ENSDARG00000001969|ENSDARG00000001969.10|ENSDART00000104143|ENSDART00000104143.5	144	-28.42	2 22	639 663	22	0.6818	0.8636
dre-miR-21-5p	ENSDARG00000070775|ENSDARG00000070775.3|ENSDART00000104216|ENSDART00000104216.3	147	-25.59	2 22	545 566	20	0.75	0.9
dre-miR-21-5p	ENSDARG00000062174|ENSDARG00000062174.10|ENSDART00000122023|ENSDART00000122023.3	156	-29.63	2 22	951 974	21	0.8095	0.9048
dre-miR-21-5p	ENSDARG00000071906|ENSDARG00000071906.7|ENSDART00000106708|ENSDART00000106708.6	181	-30.46	2 22	1796 1818	20	0.8	0.9
dre-miR-21-5p	ENSDARG00000071906|ENSDARG00000071906.7|ENSDART00000106708|ENSDART00000106708.6	153	-27.09	2 22	2404 2426	20	0.8	0.85
dre-miR-21-5p	ENSDARG00000071906|ENSDARG00000071906.7|ENSDART00000106708|ENSDART00000106708.6	153	-28.53	2 22	2509 2531	20	0.8	0.85
dre-miR-21-5p	ENSDARG00000071906|ENSDARG00000071906.7|ENSDART00000106708|ENSDART00000106708.6	153	-28.53	2 22	2614 2636	20	0.8	0.85
dre-miR-21-5p	ENSDARG00000071906|ENSDARG00000071906.7|ENSDART00000106708|ENSDART00000106708.6	149	-26.08	2 22	2249 2271	20	0.75	0.85
dre-miR-21-5p	ENSDARG00000061173|ENSDARG00000061173.9|ENSDART00000121994|ENSDART00000121994.3	153	-25.03	2 22	1719 1741	20	0.75	0.9
dre-miR-21-5p	ENSDARG00000075380|ENSDARG00000075380.5|ENSDART00000111528|ENSDART00000111528.4	141	-28.5	2 22	9 32	21	0.8095	0.9048
dre-miR-21-5p	ENSDARG00000090914|ENSDARG00000090914.3|ENSDART00000123381|ENSDART00000123381.3	161	-26	2 19	3420 3443	18	0.7222	0.8889
dre-miR-21-5p	ENSDARG00000004174|ENSDARG00000004174.10|ENSDART00000125459|ENSDART00000125459.4	143	-25.65	2 21	436 459	20	0.7	0.9
dre-miR-21-5p	ENSDARG00000012072|ENSDARG00000012072.8|ENSDART00000136030|ENSDART00000136030.2	140	-27.08	2 22	141 164	21	0.7143	0.8095
dre-miR-21-5p	ENSDARG00000019233|ENSDARG00000019233.12|ENSDART00000123818|ENSDART00000123818.4	145	-28.02	3 22	2239 2261	19	0.8947	0.8947
dre-miR-21-5p	ENSDARG00000074441|ENSDARG00000074441.5|ENSDART00000143511|ENSDART00000143511.3	162	-28.92	2 21	1099 1120	19	0.7895	0.9474
dre-miR-21-5p	ENSDARG00000095048|ENSDARG00000095048.4|ENSDART00000138000|ENSDART00000138000.3	161	-26.99	3 22	255 277	19	0.7895	0.8947
dre-miR-21-5p	ENSDARG00000020693|ENSDARG00000020693.10|ENSDART00000147448|ENSDART00000147448.2	168	-25.7	2 22	646 669	21	0.7619	0.8095
dre-miR-21-5p	ENSDARG00000010301|ENSDARG00000010301.9|ENSDART00000147451|ENSDART00000147451.3	141	-25.46	3 22	3257 3279	19	0.8421	0.8947
dre-miR-21-5p	ENSDARG00000062174|ENSDARG00000062174.10|ENSDART00000149177|ENSDART00000149177.3	156	-29.63	2 22	951 974	21	0.8095	0.9048
dre-miR-21-5p	ENSDARG00000055128|ENSDARG00000055128.8|ENSDART00000153115|ENSDART00000153115.2	148	-26.09	2 22	120 143	21	0.7143	0.7619
dre-miR-21-5p	ENSDARG00000102798|ENSDARG00000102798.3|ENSDART00000159629|ENSDART00000159629.3	148	-26.08	2 22	1410 1433	21	0.6667	0.8095
dre-miR-21-5p	ENSDARG00000071589|ENSDARG00000071589.7|ENSDART00000155908|ENSDART00000155908.3	144	-27.49	2 19	4567 4588	17	0.8235	0.9412
dre-miR-21-5p	ENSDARG00000098240|ENSDARG00000098240.2|ENSDART00000161414|ENSDART00000161414.2	158	-26.85	2 20	554 577	19	0.7895	0.8947
dre-miR-21-5p	ENSDARG00000101289|ENSDARG00000101289.3|ENSDART00000161322|ENSDART00000161322.3	146	-26.95	2 19	1944 1966	17	0.7647	0.9412
dre-miR-21-5p	ENSDARG00000016483|ENSDARG00000016483.11|ENSDART00000156814|ENSDART00000156814.3	148	-25.28	3 22	1035 1058	20	0.7	0.85
dre-miR-21-5p	ENSDARG00000101259|ENSDARG00000101259.3|ENSDART00000160847|ENSDART00000160847.3	140	-28.21	2 18	523 547	18	0.8333	0.8333
dre-miR-21-5p	ENSDARG00000101900|ENSDARG00000101900.2|ENSDART00000162720|ENSDART00000162720.2	141	-25.06	4 22	1359 1381	18	0.7778	0.8889
dre-miR-21-5p	ENSDARG00000101992|ENSDARG00000101992.2|ENSDART00000166325|ENSDART00000166325.2	161	-28.88	2 22	41 63	20	0.75	0.85
dre-miR-21-5p	ENSDARG00000056757|ENSDARG00000056757.5|ENSDART00000170309|ENSDART00000170309.2	146	-29.91	2 22	263 285	21	0.8095	0.8571
dre-miR-21-5p	ENSDARG00000100825|ENSDARG00000100825.2|ENSDART00000172114|ENSDART00000172114.2	160	-26.85	2 22	880 904	22	0.6818	0.9091
dre-miR-21-5p	ENSDARG00000101034|ENSDARG00000101034.2|ENSDART00000169639|ENSDART00000169639.2	146	-26.65	2 20	125 153	24	0.6667	0.75
dre-miR-21-5p	ENSDARG00000099607|ENSDARG00000099607.2|ENSDART00000166654|ENSDART00000166654.2	153	-27.41	2 22	1453 1474	21	0.7619	0.8571
dre-miR-21-5p	ENSDARG00000104713|ENSDARG00000104713.2|ENSDART00000168441|ENSDART00000168441.2	140	-26.13	3 22	163 189	23	0.7391	0.7826
dre-miR-21-5p	ENSDARG00000100708|ENSDARG00000100708.2|ENSDART00000170423|ENSDART00000170423.2	143	-25.68	2 22	617 642	23	0.6522	0.7826
dre-miR-21-5p	ENSDARG00000059600|ENSDARG00000059600.6|ENSDART00000179814|ENSDART00000179814.1	155	-28.83	2 16	450 472	14	0.8571	1
dre-miR-21-5p	ENSDARG00000104715|ENSDARG00000104715.3|ENSDART00000183445|ENSDART00000183445.1	152	-28.75	3 22	1521 1544	20	0.85	0.9
dre-miR-21-5p	ENSDARG00000103485|ENSDARG00000103485.2|ENSDART00000183107|ENSDART00000183107.1	143	-25.84	2 22	2665 2690	23	0.6522	0.7826
dre-miR-21-5p	ENSDARG00000041022|ENSDARG00000041022.8|ENSDART00000182173|ENSDART00000182173.1	163	-26.11	2 20	2000 2022	18	0.8333	0.8889
dre-miR-21-5p	ENSDARG00000101680|ENSDARG00000101680.2|ENSDART00000183590|ENSDART00000183590.1	158	-25.76	2 22	605 631	24	0.75	0.75
dre-miR-21-5p	ENSDARG00000101289|ENSDARG00000101289.3|ENSDART00000181699|ENSDART00000181699.1	146	-26.95	2 19	1944 1966	17	0.7647	0.9412
dre-miR-21-5p	ENSDARG00000101289|ENSDARG00000101289.3|ENSDART00000183453|ENSDART00000183453.1	146	-26.95	2 19	1944 1966	17	0.7647	0.9412
dre-miR-21-5p	ENSDARG00000075864|ENSDARG00000075864.5|ENSDART00000180093|ENSDART00000180093.1	141	-26.74	2 22	1680 1702	20	0.65	0.85
dre-miR-21-5p	ENSDARG00000005791|ENSDARG00000005791.8|ENSDART00000175435|ENSDART00000175435.2	140	-25.59	2 22	1103 1126	21	0.7143	0.8095
dre-miR-21-5p	ENSDARG00000003081|ENSDARG00000003081.9|ENSDART00000183742|ENSDART00000183742.1	164	-32.78	2 22	2481 2504	21	0.7143	0.9524
dre-miR-21-5p	ENSDARG00000056001|ENSDARG00000056001.7|ENSDART00000180431|ENSDART00000180431.1	169	-25.54	2 21	705 727	20	0.8	0.9
dre-miR-21-5p	ENSDARG00000105287|ENSDARG00000105287.3|ENSDART00000176214|ENSDART00000176214.2	141	-29.99	3 22	2140 2162	19	0.7895	0.9474
dre-miR-21-5p	ENSDARG00000115094|ENSDARG00000115094.1|ENSDART00000181181|ENSDART00000181181.1	159	-25.72	3 22	2092 2113	19	0.7895	0.9474
dre-miR-21-5p	ENSDARG00000101044|ENSDARG00000101044.2|ENSDART00000187250|ENSDART00000187250.1	167	-26.86	2 22	3576 3602	24	0.7083	0.8333
dre-miR-21-5p	ENSDARG00000112569|ENSDARG00000112569.1|ENSDART00000185454|ENSDART00000185454.1	156	-27.63	2 22	392 415	21	0.7143	0.8571
dre-miR-21-5p	ENSDARG00000032435|ENSDARG00000032435.7|ENSDART00000186623|ENSDART00000186623.1	159	-26.61	2 22	534 559	23	0.7391	0.8696
dre-miR-21-5p	ENSDARG00000063049|ENSDARG00000063049.6|ENSDART00000189201|ENSDART00000189201.1	146	-25.27	2 19	1236 1258	17	0.7647	0.9412
dre-miR-21-5p	ENSDARG00000101992|ENSDARG00000101992.2|ENSDART00000184697|ENSDART00000184697.1	161	-28.88	2 22	1770 1792	20	0.75	0.85
dre-miR-21-5p	ENSDARG00000071589|ENSDARG00000071589.7|ENSDART00000193573|ENSDART00000193573.1	144	-27.49	2 19	4567 4588	17	0.8235	0.9412
dre-miR-21-5p	ENSDARG00000071906|ENSDARG00000071906.7|ENSDART00000190043|ENSDART00000190043.1	181	-30.46	2 22	1796 1818	20	0.8	0.9
dre-miR-21-5p	ENSDARG00000071906|ENSDARG00000071906.7|ENSDART00000190043|ENSDART00000190043.1	153	-27.09	2 22	2404 2426	20	0.8	0.85
dre-miR-21-5p	ENSDARG00000071906|ENSDARG00000071906.7|ENSDART00000190043|ENSDART00000190043.1	153	-28.53	2 22	2509 2531	20	0.8	0.85
dre-miR-21-5p	ENSDARG00000071906|ENSDARG00000071906.7|ENSDART00000190043|ENSDART00000190043.1	153	-28.53	2 22	2614 2636	20	0.8	0.85
dre-miR-21-5p	ENSDARG00000071906|ENSDARG00000071906.7|ENSDART00000190043|ENSDART00000190043.1	149	-26.08	2 22	2249 2271	20	0.75	0.85
dre-miR-21-5p	ENSDARG00000103485|ENSDARG00000103485.2|ENSDART00000189715|ENSDART00000189715.1	143	-25.84	2 22	2665 2690	23	0.6522	0.7826
dre-miR-21-5p	ENSDARG00000056550|ENSDARG00000056550.5|ENSDART00000193543|ENSDART00000193543.1	142	-25.94	2 20	2508 2532	20	0.8	0.8
dre-miR-21-5p	ENSDARG00000014969|ENSDARG00000014969.8|ENSDART00000192611|ENSDART00000192611.1	140	-28.21	2 18	3837 3861	18	0.8333	0.8333
dre-miR-21-5p	ENSDARG00000100708|ENSDARG00000100708.2|ENSDART00000191602|ENSDART00000191602.1	143	-25.68	2 22	2235 2260	23	0.6522	0.7826
dre-miR-21-5p	ENSDARG00000103485|ENSDARG00000103485.2|ENSDART00000190871|ENSDART00000190871.1	143	-25.84	2 22	3461 3486	23	0.6522	0.7826
dre-miR-21-5p	ENSDARG00000010248|ENSDARG00000010248.8|ENSDART00000193905|ENSDART00000193905.1	145	-25.27	2 22	70 92	20	0.65	0.9
dre-miR-21-5p	ENSDARG00000019233|ENSDARG00000019233.12|ENSDART00000192395|ENSDART00000192395.1	145	-28.02	3 22	2239 2261	19	0.8947	0.8947
dre-miR-21-5p	ENSDARG00000071589|ENSDARG00000071589.7|ENSDART00000193197|ENSDART00000193197.1	144	-27.49	2 19	4567 4588	17	0.8235	0.9412
dre-miR-21-5p	ENSDARG00000075864|ENSDARG00000075864.5|ENSDART00000193538|ENSDART00000193538.1	141	-26.74	2 22	1680 1702	20	0.65	0.85
dre-miR-21-5p	ENSDARG00000008105|ENSDARG00000008105.7|ENSDART00000193509|ENSDART00000193509.1	140	-29.07	2 22	404 427	21	0.6667	0.8571
dre-miR-21-5p	ENSDARG00000098240|ENSDARG00000098240.2|ENSDART00000193368|ENSDART00000193368.1	158	-26.85	2 20	554 577	19	0.7895	0.8947
dre-miR-21-5p	ENSDARG00000103952|ENSDARG00000103952.2|ENSDART00000190763|ENSDART00000190763.1	143	-30.58	2 22	435 456	20	0.7	0.9
dre-miR-132b-5p	ENSDARG00000045760|ENSDARG00000045760.6|ENSDART00000059489|ENSDART00000059489.7	144	-25.51	2 21	992 1013	19	0.5263	0.8947
dre-miR-132b-5p	ENSDARG00000059305|ENSDARG00000059305.3|ENSDART00000082390|ENSDART00000082390.3	142	-27.68	2 21	1701 1725	22	0.6364	0.8182
dre-miR-132b-5p	ENSDARG00000038099|ENSDARG00000038099.6|ENSDART00000055541|ENSDART00000055541.6	151	-25.61	2 20	928 949	18	0.7222	1
dre-miR-132b-5p	ENSDARG00000076214|ENSDARG00000076214.3|ENSDART00000110060|ENSDART00000110060.3	149	-28.73	2 21	836 860	22	0.7273	0.8636
dre-miR-132b-5p	ENSDARG00000078683|ENSDARG00000078683.4|ENSDART00000112698|ENSDART00000112698.4	141	-25.13	2 21	683 707	22	0.6818	0.8182
dre-miR-132b-5p	ENSDARG00000040990|ENSDARG00000040990.8|ENSDART00000129632|ENSDART00000129632.3	152	-27.35	2 18	3927 3949	17	0.7647	0.9412
dre-miR-132b-5p	ENSDARG00000095763|ENSDARG00000095763.3|ENSDART00000135869|ENSDART00000135869.3	142	-26.66	2 21	308 328	19	0.7368	0.8947
dre-miR-132b-5p	ENSDARG00000040990|ENSDARG00000040990.8|ENSDART00000130720|ENSDART00000130720.3	152	-27.35	2 18	3927 3949	17	0.7647	0.9412
dre-miR-132b-5p	ENSDARG00000095150|ENSDARG00000095150.3|ENSDART00000136260|ENSDART00000136260.2	142	-26.66	2 21	308 328	19	0.7368	0.8947
dre-miR-132b-5p	ENSDARG00000093977|ENSDARG00000093977.3|ENSDART00000140825|ENSDART00000140825.3	142	-26.66	2 21	308 328	19	0.7368	0.8947
dre-miR-132b-5p	ENSDARG00000093126|ENSDARG00000093126.3|ENSDART00000138128|ENSDART00000138128.3	153	-28.59	2 21	397 421	22	0.7727	0.8636
dre-miR-132b-5p	ENSDARG00000094046|ENSDARG00000094046.3|ENSDART00000143588|ENSDART00000143588.3	142	-26.66	2 21	265 285	19	0.7368	0.8947
dre-miR-132b-5p	ENSDARG00000020811|ENSDARG00000020811.10|ENSDART00000139460|ENSDART00000139460.3	163	-25.09	2 21	847 870	21	0.7619	0.9048
dre-miR-132b-5p	ENSDARG00000094271|ENSDARG00000094271.3|ENSDART00000145951|ENSDART00000145951.2	142	-26.66	2 21	308 328	19	0.7368	0.8947
dre-miR-132b-5p	ENSDARG00000093977|ENSDARG00000093977.3|ENSDART00000136810|ENSDART00000136810.3	142	-26.66	2 21	308 328	19	0.7368	0.8947
dre-miR-132b-5p	ENSDARG00000105689|ENSDARG00000105689.2|ENSDART00000150848|ENSDART00000150848.3	150	-25.68	2 15	523 544	13	0.8462	1
dre-miR-132b-5p	ENSDARG00000076214|ENSDARG00000076214.3|ENSDART00000162918|ENSDART00000162918.2	149	-28.73	2 21	836 860	22	0.7273	0.8636
dre-miR-132b-5p	ENSDARG00000074071|ENSDARG00000074071.5|ENSDART00000160411|ENSDART00000160411.2	170	-26.37	2 19	2837 2858	17	0.8235	0.8824
dre-miR-132b-5p	ENSDARG00000100256|ENSDARG00000100256.3|ENSDART00000157643|ENSDART00000157643.2	151	-27.77	2 21	3543 3565	20	0.65	0.9
dre-miR-132b-5p	ENSDARG00000102139|ENSDARG00000102139.2|ENSDART00000162545|ENSDART00000162545.2	149	-28.73	2 21	2348 2372	22	0.7273	0.8636
dre-miR-132b-5p	ENSDARG00000095150|ENSDARG00000095150.3|ENSDART00000161883|ENSDART00000161883.2	142	-26.66	2 21	1 21	19	0.7368	0.8947
dre-miR-132b-5p	ENSDARG00000101530|ENSDARG00000101530.2|ENSDART00000164574|ENSDART00000164574.2	146	-26.33	2 21	169 189	19	0.6316	0.8947
dre-miR-132b-5p	ENSDARG00000098537|ENSDARG00000098537.3|ENSDART00000168993|ENSDART00000168993.3	180	-30.91	2 21	2568 2589	19	0.7368	1
dre-miR-132b-5p	ENSDARG00000100256|ENSDARG00000100256.3|ENSDART00000176292|ENSDART00000176292.2	151	-27.77	2 21	3543 3565	20	0.65	0.9
dre-miR-132b-5p	ENSDARG00000109961|ENSDARG00000109961.1|ENSDART00000183627|ENSDART00000183627.1	146	-25.63	2 20	2571 2593	19	0.7895	0.8947
dre-miR-132b-5p	ENSDARG00000036994|ENSDARG00000036994.7|ENSDART00000182342|ENSDART00000182342.1	155	-26.16	2 19	2718 2739	18	0.7222	0.8889
dre-miR-132b-5p	ENSDARG00000086990|ENSDARG00000086990.5|ENSDART00000177290|ENSDART00000177290.2	142	-27.68	2 21	2424 2448	22	0.6364	0.8182
dre-miR-132b-5p	ENSDARG00000078683|ENSDARG00000078683.4|ENSDART00000187035|ENSDART00000187035.1	141	-25.13	2 21	683 707	22	0.6818	0.8182
dre-miR-132b-5p	ENSDARG00000115763|ENSDARG00000115763.1|ENSDART00000185631|ENSDART00000185631.1	146	-28.83	2 21	2757 2781	22	0.6818	0.8182
dre-miR-132b-5p	ENSDARG00000105689|ENSDARG00000105689.2|ENSDART00000187643|ENSDART00000187643.1	150	-25.68	2 15	523 544	13	0.8462	1
dre-miR-132b-5p	ENSDARG00000033854|ENSDARG00000033854.7|ENSDART00000187144|ENSDART00000187144.1	150	-27.5	2 15	2888 2909	13	0.8462	1
dre-miR-132b-5p	ENSDARG00000020544|ENSDARG00000020544.8|ENSDART00000186028|ENSDART00000186028.1	162	-25.18	2 20	1173 1197	21	0.7143	0.8095
dre-miR-132b-5p	ENSDARG00000077075|ENSDARG00000077075.5|ENSDART00000184752|ENSDART00000184752.1	151	-25.06	2 18	1501 1521	16	0.8125	0.9375
dre-miR-132b-5p	ENSDARG00000045760|ENSDARG00000045760.6|ENSDART00000193393|ENSDART00000193393.1	144	-25.51	2 21	992 1013	19	0.5263	0.8947
dre-miR-132b-5p	ENSDARG00000090836|ENSDARG00000090836.4|ENSDART00000192145|ENSDART00000192145.1	151	-26.76	2 21	591 616	23	0.6087	0.7391
dre-miR-132b-5p	ENSDARG00000036299|ENSDARG00000036299.7|ENSDART00000191382|ENSDART00000191382.1	158	-25.39	2 21	607 627	19	0.6316	0.8947
dre-miR-146b-3p	ENSDARG00000005739|ENSDARG00000005739.9|ENSDART00000019770|ENSDART00000019770.8	162	-25.19	2 20	443 467	21	0.7143	0.8095
dre-miR-146b-3p	ENSDARG00000018809|ENSDARG00000018809.10|ENSDART00000023851|ENSDART00000023851.10	144	-26.12	2 21	4570 4592	20	0.75	0.9
dre-miR-146b-3p	ENSDARG00000009280|ENSDARG00000009280.11|ENSDART00000027811|ENSDART00000027811.10	167	-27.52	2 20	466 487	18	0.8333	0.9444
dre-miR-146b-3p	ENSDARG00000032373|ENSDARG00000032373.8|ENSDART00000047515|ENSDART00000047515.7	142	-25.08	3 20	78 100	18	0.7778	0.7778
dre-miR-146b-3p	ENSDARG00000005540|ENSDARG00000005540.9|ENSDART00000027612|ENSDART00000027612.7	164	-31.05	3 21	1360 1381	18	0.9444	1
dre-miR-146b-3p	ENSDARG00000087143|ENSDARG00000087143.4|ENSDART00000051448|ENSDART00000051448.7	152	-25.59	2 21	93 114	19	0.6842	0.8421
dre-miR-146b-3p	ENSDARG00000041720|ENSDARG00000041720.7|ENSDART00000061144|ENSDART00000061144.6	163	-26.12	2 21	341 363	20	0.7	0.85
dre-miR-146b-3p	ENSDARG00000091136|ENSDARG00000091136.4|ENSDART00000079090|ENSDART00000079090.5	152	-25.59	2 21	80 101	19	0.6842	0.8421
dre-miR-146b-3p	ENSDARG00000059601|ENSDARG00000059601.8|ENSDART00000083002|ENSDART00000083002.6	171	-25.75	2 20	542 563	18	0.8333	0.8333
dre-miR-146b-3p	ENSDARG00000041878|ENSDARG00000041878.5|ENSDART00000061366|ENSDART00000061366.4	156	-29.52	2 21	29 50	19	0.8421	0.8947
dre-miR-146b-3p	ENSDARG00000037229|ENSDARG00000037229.6|ENSDART00000054153|ENSDART00000054153.6	167	-29.78	2 21	72 95	21	0.7143	0.8571
dre-miR-146b-3p	ENSDARG00000078119|ENSDARG00000078119.4|ENSDART00000110415|ENSDART00000110415.4	144	-26.41	4 21	237 258	17	0.8235	0.9412
dre-miR-146b-3p	ENSDARG00000003008|ENSDARG00000003008.11|ENSDART00000105608|ENSDART00000105608.6	172	-26.91	2 21	117 138	19	0.8421	0.9474
dre-miR-146b-3p	ENSDARG00000076928|ENSDARG00000076928.8|ENSDART00000113020|ENSDART00000113020.4	143	-25.12	2 21	3008 3025	19	0.7368	0.7895
dre-miR-146b-3p	ENSDARG00000074335|ENSDARG00000074335.5|ENSDART00000111025|ENSDART00000111025.4	170	-25.54	2 21	878 902	22	0.7727	0.8636
dre-miR-146b-3p	ENSDARG00000077710|ENSDARG00000077710.3|ENSDART00000123359|ENSDART00000123359.3	150	-26.76	2 21	230 257	25	0.72	0.76
dre-miR-146b-3p	ENSDARG00000095615|ENSDARG00000095615.3|ENSDART00000134980|ENSDART00000134980.3	155	-26.23	2 21	254 276	20	0.85	0.9
dre-miR-146b-3p	ENSDARG00000034313|ENSDARG00000034313.9|ENSDART00000129380|ENSDART00000129380.2	156	-25.45	2 21	834 855	19	0.6842	0.7368
dre-miR-146b-3p	ENSDARG00000032373|ENSDARG00000032373.8|ENSDART00000138575|ENSDART00000138575.2	142	-25.08	3 20	78 100	18	0.7778	0.7778
dre-miR-146b-3p	ENSDARG00000069282|ENSDARG00000069282.6|ENSDART00000137918|ENSDART00000137918.3	174	-25.2	2 20	2330 2352	19	0.8421	0.8947
dre-miR-146b-3p	ENSDARG00000005540|ENSDARG00000005540.9|ENSDART00000145264|ENSDART00000145264.3	164	-31.05	3 21	1360 1381	18	0.9444	1
dre-miR-146b-3p	ENSDARG00000087143|ENSDARG00000087143.4|ENSDART00000149150|ENSDART00000149150.2	152	-25.59	2 21	93 114	19	0.6842	0.8421
dre-miR-146b-3p	ENSDARG00000026329|ENSDARG00000026329.10|ENSDART00000154077|ENSDART00000154077.3	144	-26.05	2 21	190 211	19	0.7368	0.8421
dre-miR-146b-3p	ENSDARG00000096120|ENSDARG00000096120.3|ENSDART00000150704|ENSDART00000150704.3	155	-25.32	2 21	1301 1324	21	0.7143	0.7143
dre-miR-146b-3p	ENSDARG00000091136|ENSDARG00000091136.4|ENSDART00000149563|ENSDART00000149563.2	152	-25.59	2 21	80 101	19	0.6842	0.8421
dre-miR-146b-3p	ENSDARG00000103606|ENSDARG00000103606.3|ENSDART00000163808|ENSDART00000163808.2	143	-25.89	2 21	1861 1886	23	0.6522	0.7391
dre-miR-146b-3p	ENSDARG00000068246|ENSDARG00000068246.6|ENSDART00000159875|ENSDART00000159875.2	150	-25.08	2 20	3319 3342	20	0.7	0.85
dre-miR-146b-3p	ENSDARG00000105285|ENSDARG00000105285.2|ENSDART00000163976|ENSDART00000163976.2	147	-25.64	2 21	1104 1127	21	0.7619	0.8571
dre-miR-146b-3p	ENSDARG00000099175|ENSDARG00000099175.3|ENSDART00000165386|ENSDART00000165386.3	157	-25.57	2 21	220 239	19	0.7895	0.8947
dre-miR-146b-3p	ENSDARG00000059601|ENSDARG00000059601.8|ENSDART00000172951|ENSDART00000172951.3	171	-25.75	2 20	565 586	18	0.8333	0.8333
dre-miR-146b-3p	ENSDARG00000036058|ENSDARG00000036058.7|ENSDART00000173692|ENSDART00000173692.2	148	-25.61	2 21	68 89	19	0.7895	0.8421
dre-miR-146b-3p	ENSDARG00000103606|ENSDARG00000103606.3|ENSDART00000169972|ENSDART00000169972.3	143	-25.89	2 21	1861 1886	23	0.6522	0.7391
dre-miR-146b-3p	ENSDARG00000101190|ENSDARG00000101190.2|ENSDART00000168382|ENSDART00000168382.2	158	-25.61	2 21	1 25	23	0.7826	0.8261
dre-miR-146b-3p	ENSDARG00000101961|ENSDARG00000101961.3|ENSDART00000168510|ENSDART00000168510.3	164	-28.73	3 21	585 606	18	0.8333	0.9444
dre-miR-146b-3p	ENSDARG00000102025|ENSDARG00000102025.2|ENSDART00000169283|ENSDART00000169283.2	151	-25.33	2 21	269 292	21	0.7143	0.8095
dre-miR-146b-3p	ENSDARG00000059601|ENSDARG00000059601.8|ENSDART00000172910|ENSDART00000172910.3	171	-25.75	2 20	565 586	18	0.8333	0.8333
dre-miR-146b-3p	ENSDARG00000059601|ENSDARG00000059601.8|ENSDART00000174133|ENSDART00000174133.2	171	-25.75	2 20	542 563	18	0.8333	0.8333
dre-miR-146b-3p	ENSDARG00000105285|ENSDARG00000105285.2|ENSDART00000179907|ENSDART00000179907.1	147	-25.64	2 21	1104 1127	21	0.7619	0.8571
dre-miR-146b-3p	ENSDARG00000037229|ENSDARG00000037229.6|ENSDART00000181517|ENSDART00000181517.1	167	-29.78	2 21	147 170	21	0.7143	0.8571
dre-miR-146b-3p	ENSDARG00000102025|ENSDARG00000102025.2|ENSDART00000180957|ENSDART00000180957.1	151	-25.33	2 21	351 374	21	0.7143	0.8095
dre-miR-146b-3p	ENSDARG00000059601|ENSDARG00000059601.8|ENSDART00000182710|ENSDART00000182710.1	171	-25.75	2 20	4179 4200	18	0.8333	0.8333
dre-miR-146b-3p	ENSDARG00000099175|ENSDARG00000099175.3|ENSDART00000193786|ENSDART00000193786.1	157	-25.57	2 21	220 239	19	0.7895	0.8947
dre-miR-34a-5p	ENSDARG00000000183|ENSDARG00000000183.15|ENSDART00000000192|ENSDART00000000192.10	141	-25.52	2 20	1533 1557	21	0.7143	0.7619
dre-miR-34a-5p	ENSDARG00000017687|ENSDARG00000017687.11|ENSDART00000002778|ENSDART00000002778.10	158	-27.16	2 21	792 812	19	0.7895	0.8947
dre-miR-34a-5p	ENSDARG00000019746|ENSDARG00000019746.10|ENSDART00000002867|ENSDART00000002867.9	168	-27.23	2 21	1231 1252	19	0.7368	0.8421
dre-miR-34a-5p	ENSDARG00000005699|ENSDARG00000005699.7|ENSDART00000009788|ENSDART00000009788.7	144	-26.82	2 21	210 231	19	0.6842	0.8947
dre-miR-34a-5p	ENSDARG00000016858|ENSDARG00000016858.8|ENSDART00000009740|ENSDART00000009740.7	144	-25.3	2 20	2496 2515	18	0.6667	0.7222
dre-miR-34a-5p	ENSDARG00000001937|ENSDARG00000001937.9|ENSDART00000019804|ENSDART00000019804.9	154	-29.43	2 20	931 953	19	0.7368	0.8947
dre-miR-34a-5p	ENSDARG00000016302|ENSDARG00000016302.12|ENSDART00000021011|ENSDART00000021011.10	164	-25.76	2 21	3152 3172	20	0.8	0.85
dre-miR-34a-5p	ENSDARG00000013016|ENSDARG00000013016.12|ENSDART00000019440|ENSDART00000019440.9	151	-25.55	2 21	337 354	19	0.7368	0.7368
dre-miR-34a-5p	ENSDARG00000010792|ENSDARG00000010792.9|ENSDART00000020576|ENSDART00000020576.9	157	-27.07	2 18	263 284	16	0.8125	0.9375
dre-miR-34a-5p	ENSDARG00000007413|ENSDARG00000007413.10|ENSDART00000019144|ENSDART00000019144.10	154	-27.34	2 19	1276 1297	17	0.7059	0.9412
dre-miR-34a-5p	ENSDARG00000011537|ENSDARG00000011537.13|ENSDART00000014649|ENSDART00000014649.12	142	-25.5	3 21	26 46	18	0.7778	0.9444
dre-miR-34a-5p	ENSDARG00000011170|ENSDARG00000011170.12|ENSDART00000019949|ENSDART00000019949.9	160	-28.56	2 21	3768 3789	19	0.7368	0.7368
dre-miR-34a-5p	ENSDARG00000061083|ENSDARG00000061083.7|ENSDART00000017807|ENSDART00000017807.10	151	-25.7	3 21	42 65	20	0.75	0.85
dre-miR-34a-5p	ENSDARG00000056218|ENSDARG00000056218.8|ENSDART00000051234|ENSDART00000051234.8	143	-25.95	3 21	1536 1561	22	0.6818	0.7727
dre-miR-34a-5p	ENSDARG00000034240|ENSDARG00000034240.9|ENSDART00000046973|ENSDART00000046973.8	145	-25.14	2 19	185 207	18	0.8333	0.8889
dre-miR-34a-5p	ENSDARG00000034409|ENSDARG00000034409.7|ENSDART00000040334|ENSDART00000040334.6	142	-27.6	2 21	2917 2940	21	0.7619	0.8571
dre-miR-34a-5p	ENSDARG00000005941|ENSDARG00000005941.8|ENSDART00000027090|ENSDART00000027090.7	167	-27.37	2 20	1507 1528	18	0.7778	0.8333
dre-miR-34a-5p	ENSDARG00000009280|ENSDARG00000009280.11|ENSDART00000027811|ENSDART00000027811.10	140	-26.81	2 20	4419 4438	18	0.8333	0.8333
dre-miR-34a-5p	ENSDARG00000025073|ENSDARG00000025073.6|ENSDART00000030215|ENSDART00000030215.6	155	-31.75	2 21	209 232	21	0.6667	0.9048
dre-miR-34a-5p	ENSDARG00000027065|ENSDARG00000027065.10|ENSDART00000037017|ENSDART00000037017.9	140	-26.69	3 21	992 1013	18	0.8333	0.9444
dre-miR-34a-5p	ENSDARG00000003754|ENSDARG00000003754.10|ENSDART00000041942|ENSDART00000041942.8	148	-26.64	3 21	1383 1404	18	0.7778	0.9444
dre-miR-34a-5p	ENSDARG00000002945|ENSDARG00000002945.13|ENSDART00000049836|ENSDART00000049836.9	145	-26.24	2 21	567 588	20	0.7	0.85
dre-miR-34a-5p	ENSDARG00000025671|ENSDARG00000025671.10|ENSDART00000033657|ENSDART00000033657.7	143	-25.92	2 21	509 532	21	0.619	0.8095
dre-miR-34a-5p	ENSDARG00000075768|ENSDARG00000075768.5|ENSDART00000062264|ENSDART00000062264.8	141	-25.08	2 21	2017 2036	19	0.6316	0.8421
dre-miR-34a-5p	ENSDARG00000060767|ENSDARG00000060767.6|ENSDART00000085976|ENSDART00000085976.6	146	-25.56	3 21	3324 3350	23	0.7391	0.7826
dre-miR-34a-5p	ENSDARG00000036577|ENSDARG00000036577.7|ENSDART00000053139|ENSDART00000053139.7	147	-27.44	2 21	5 27	20	0.65	0.85
dre-miR-34a-5p	ENSDARG00000052011|ENSDARG00000052011.3|ENSDART00000073735|ENSDART00000073735.3	143	-25.32	4 21	445 467	18	0.8889	0.8889
dre-miR-34a-5p	ENSDARG00000037639|ENSDARG00000037639.6|ENSDART00000054822|ENSDART00000054822.6	152	-26.55	3 21	1096 1117	18	0.7222	0.8889
dre-miR-34a-5p	ENSDARG00000059327|ENSDARG00000059327.5|ENSDART00000082425|ENSDART00000082425.5	162	-27.19	2 19	116 137	17	0.7059	0.8824
dre-miR-34a-5p	ENSDARG00000059327|ENSDARG00000059327.5|ENSDART00000082420|ENSDART00000082420.4	162	-27.19	2 19	116 137	17	0.7059	0.8824
dre-miR-34a-5p	ENSDARG00000035066|ENSDARG00000035066.9|ENSDART00000056614|ENSDART00000056614.8	157	-25.14	2 19	1785 1807	18	0.6667	0.8889
dre-miR-34a-5p	ENSDARG00000054319|ENSDARG00000054319.5|ENSDART00000079732|ENSDART00000079732.5	148	-30.32	2 21	24 45	19	0.7368	0.8947
dre-miR-34a-5p	ENSDARG00000039196|ENSDARG00000039196.10|ENSDART00000057268|ENSDART00000057268.8	155	-29.91	2 21	391 415	22	0.7273	0.8182
dre-miR-34a-5p	ENSDARG00000052290|ENSDARG00000052290.6|ENSDART00000074116|ENSDART00000074116.6	166	-27.78	2 21	1591 1614	21	0.8095	0.8095
dre-miR-34a-5p	ENSDARG00000062134|ENSDARG00000062134.7|ENSDART00000086117|ENSDART00000086117.7	155	-25.29	2 21	163 188	23	0.6087	0.7826
dre-miR-34a-5p	ENSDARG00000020693|ENSDARG00000020693.10|ENSDART00000062993|ENSDART00000062993.6	146	-25.68	3 21	1365 1385	18	0.8333	0.9444
dre-miR-34a-5p	ENSDARG00000055342|ENSDARG00000055342.7|ENSDART00000052904|ENSDART00000052904.8	164	-26.47	2 21	3297 3318	19	0.7368	0.7895
dre-miR-34a-5p	ENSDARG00000056501|ENSDARG00000056501.7|ENSDART00000079008|ENSDART00000079008.6	151	-27.1	2 21	414 437	21	0.619	0.9048
dre-miR-34a-5p	ENSDARG00000060071|ENSDARG00000060071.7|ENSDART00000084282|ENSDART00000084282.7	146	-25.49	2 21	193 217	22	0.6364	0.7273
dre-miR-34a-5p	ENSDARG00000038863|ENSDARG00000038863.10|ENSDART00000056742|ENSDART00000056742.8	152	-25.94	3 21	1747 1768	18	0.7222	0.8889
dre-miR-34a-5p	ENSDARG00000061099|ENSDARG00000061099.7|ENSDART00000086720|ENSDART00000086720.6	177	-31.55	2 18	1138 1159	16	0.875	1
dre-miR-34a-5p	ENSDARG00000052118|ENSDARG00000052118.5|ENSDART00000073910|ENSDART00000073910.5	158	-27.27	2 21	959 979	19	0.7895	0.8947
dre-miR-34a-5p	ENSDARG00000075188|ENSDARG00000075188.6|ENSDART00000113910|ENSDART00000113910.5	147	-30.81	2 21	253 277	22	0.6364	0.8182
dre-miR-34a-5p	ENSDARG00000025671|ENSDARG00000025671.10|ENSDART00000114226|ENSDART00000114226.5	143	-25.92	2 21	509 532	21	0.619	0.8095
dre-miR-34a-5p	ENSDARG00000004196|ENSDARG00000004196.11|ENSDART00000101447|ENSDART00000101447.7	146	-28.73	2 21	1177 1201	22	0.6818	0.8182
dre-miR-34a-5p	ENSDARG00000004196|ENSDARG00000004196.11|ENSDART00000101447|ENSDART00000101447.7	140	-29.25	3 21	1652 1673	18	0.7222	0.8889
dre-miR-34a-5p	ENSDARG00000077709|ENSDARG00000077709.5|ENSDART00000111680|ENSDART00000111680.4	140	-32.4	2 21	127 148	19	0.7895	0.8947
dre-miR-34a-5p	ENSDARG00000027234|ENSDARG00000027234.11|ENSDART00000110943|ENSDART00000110943.5	152	-25.5	2 21	418 439	19	0.6316	0.8947
dre-miR-34a-5p	ENSDARG00000070069|ENSDARG00000070069.6|ENSDART00000102538|ENSDART00000102538.6	148	-28.53	2 21	183 204	19	0.7368	0.8947
dre-miR-34a-5p	ENSDARG00000078127|ENSDARG00000078127.4|ENSDART00000109707|ENSDART00000109707.4	165	-25.87	2 19	174 198	20	0.8	0.8
dre-miR-34a-5p	ENSDARG00000075034|ENSDARG00000075034.4|ENSDART00000111837|ENSDART00000111837.4	154	-28.36	2 19	746 767	17	0.7647	0.8824
dre-miR-34a-5p	ENSDARG00000078898|ENSDARG00000078898.3|ENSDART00000111475|ENSDART00000111475.3	143	-26.75	2 21	882 906	22	0.7273	0.8182
dre-miR-34a-5p	ENSDARG00000063417|ENSDARG00000063417.8|ENSDART00000092656|ENSDART00000092656.6	158	-27.79	2 20	777 799	19	0.7368	0.7895
dre-miR-34a-5p	ENSDARG00000069763|ENSDARG00000069763.6|ENSDART00000101770|ENSDART00000101770.5	150	-25.86	2 21	1029 1049	19	0.6842	0.8947
dre-miR-34a-5p	ENSDARG00000069438|ENSDARG00000069438.5|ENSDART00000101079|ENSDART00000101079.5	148	-29.08	4 21	438 459	17	0.8235	1
dre-miR-34a-5p	ENSDARG00000061099|ENSDARG00000061099.7|ENSDART00000112655|ENSDART00000112655.4	177	-31.55	2 18	1138 1159	16	0.875	1
dre-miR-34a-5p	ENSDARG00000078217|ENSDARG00000078217.5|ENSDART00000110619|ENSDART00000110619.4	148	-26.11	2 19	160 180	17	0.7647	0.8824
dre-miR-34a-5p	ENSDARG00000025340|ENSDARG00000025340.9|ENSDART00000105835|ENSDART00000105835.6	141	-25.61	2 18	669 690	16	0.75	0.9375
dre-miR-34a-5p	ENSDARG00000074125|ENSDARG00000074125.5|ENSDART00000112582|ENSDART00000112582.3	143	-29.52	3 21	203 225	19	0.7368	0.9474
dre-miR-34a-5p	ENSDARG00000037965|ENSDARG00000037965.9|ENSDART00000129339|ENSDART00000129339.4	148	-31.43	4 21	221 242	17	0.8235	1
dre-miR-34a-5p	ENSDARG00000038306|ENSDARG00000038306.10|ENSDART00000131267|ENSDART00000131267.3	150	-26.33	2 19	139 160	17	0.7059	0.8824
dre-miR-34a-5p	ENSDARG00000074611|ENSDARG00000074611.5|ENSDART00000134598|ENSDART00000134598.3	163	-25.85	2 21	124 146	20	0.7	0.85
dre-miR-34a-5p	ENSDARG00000040920|ENSDARG00000040920.7|ENSDART00000133335|ENSDART00000133335.3	160	-25.52	2 21	317 338	19	0.7368	0.8947
dre-miR-34a-5p	ENSDARG00000029783|ENSDARG00000029783.7|ENSDART00000124849|ENSDART00000124849.3	147	-26.81	2 21	2895 2917	20	0.65	0.85
dre-miR-34a-5p	ENSDARG00000027887|ENSDARG00000027887.10|ENSDART00000132458|ENSDART00000132458.3	158	-25.2	2 20	144 166	19	0.7368	0.7895
dre-miR-34a-5p	ENSDARG00000027887|ENSDARG00000027887.10|ENSDART00000132458|ENSDART00000132458.3	154	-26.17	2 21	298 324	24	0.7083	0.7083
dre-miR-34a-5p	ENSDARG00000090833|ENSDARG00000090833.3|ENSDART00000128598|ENSDART00000128598.2	163	-26.74	2 21	75 98	21	0.7143	0.8095
dre-miR-34a-5p	ENSDARG00000010155|ENSDARG00000010155.12|ENSDART00000131768|ENSDART00000131768.2	146	-25.42	2 21	1990 2010	19	0.6842	0.8421
dre-miR-34a-5p	ENSDARG00000090512|ENSDARG00000090512.4|ENSDART00000128249|ENSDART00000128249.4	166	-25.49	2 20	1631 1654	20	0.75	0.85
dre-miR-34a-5p	ENSDARG00000089156|ENSDARG00000089156.3|ENSDART00000127062|ENSDART00000127062.3	151	-30.32	2 20	1142 1163	18	0.7778	0.9444
dre-miR-34a-5p	ENSDARG00000019746|ENSDARG00000019746.10|ENSDART00000126315|ENSDART00000126315.3	168	-27.23	2 21	1231 1252	19	0.7368	0.8421
dre-miR-34a-5p	ENSDARG00000069763|ENSDARG00000069763.6|ENSDART00000126015|ENSDART00000126015.4	150	-25.86	2 21	1029 1049	19	0.6842	0.8947
dre-miR-34a-5p	ENSDARG00000019815|ENSDARG00000019815.11|ENSDART00000124346|ENSDART00000124346.4	147	-25.23	2 21	150 172	20	0.6	0.9
dre-miR-34a-5p	ENSDARG00000015208|ENSDARG00000015208.11|ENSDART00000131059|ENSDART00000131059.4	156	-25.33	2 13	2064 2085	11	0.9091	1
dre-miR-34a-5p	ENSDARG00000038306|ENSDARG00000038306.10|ENSDART00000131626|ENSDART00000131626.3	150	-26.33	2 19	139 160	17	0.7059	0.8824
dre-miR-34a-5p	ENSDARG00000089691|ENSDARG00000089691.3|ENSDART00000123311|ENSDART00000123311.3	160	-29.12	2 21	525 546	19	0.7895	1
dre-miR-34a-5p	ENSDARG00000089691|ENSDARG00000089691.3|ENSDART00000123311|ENSDART00000123311.3	147	-26.53	2 21	130 153	21	0.7143	0.9048
dre-miR-34a-5p	ENSDARG00000089691|ENSDARG00000089691.3|ENSDART00000123311|ENSDART00000123311.3	147	-26.53	2 21	954 977	21	0.7143	0.9048
dre-miR-34a-5p	ENSDARG00000033666|ENSDARG00000033666.8|ENSDART00000130675|ENSDART00000130675.4	159	-30.93	2 21	1389 1411	20	0.75	0.9
dre-miR-34a-5p	ENSDARG00000086874|ENSDARG00000086874.4|ENSDART00000122902|ENSDART00000122902.3	160	-25.19	3 21	274 295	18	0.8333	0.8889
dre-miR-34a-5p	ENSDARG00000023228|ENSDARG00000023228.6|ENSDART00000135284|ENSDART00000135284.2	142	-25.57	3 21	1131 1151	18	0.7778	0.9444
dre-miR-34a-5p	ENSDARG00000019541|ENSDARG00000019541.12|ENSDART00000132572|ENSDART00000132572.4	152	-25.43	2 18	433 455	17	0.7647	0.9412
dre-miR-34a-5p	ENSDARG00000044365|ENSDARG00000044365.8|ENSDART00000140004|ENSDART00000140004.3	151	-26.37	2 21	37 60	21	0.6667	0.8571
dre-miR-34a-5p	ENSDARG00000001913|ENSDARG00000001913.11|ENSDART00000137848|ENSDART00000137848.4	141	-26.64	2 21	2154 2175	20	0.8	0.85
dre-miR-34a-5p	ENSDARG00000007795|ENSDARG00000007795.10|ENSDART00000136820|ENSDART00000136820.3	143	-25.4	2 21	112 134	20	0.75	0.85
dre-miR-34a-5p	ENSDARG00000074363|ENSDARG00000074363.5|ENSDART00000140301|ENSDART00000140301.2	142	-25.08	3 21	33 53	18	0.7222	0.8333
dre-miR-34a-5p	ENSDARG00000037018|ENSDARG00000037018.9|ENSDART00000140724|ENSDART00000140724.4	151	-25.04	2 21	138 161	21	0.6667	0.8571
dre-miR-34a-5p	ENSDARG00000011422|ENSDARG00000011422.12|ENSDART00000137089|ENSDART00000137089.4	141	-25.08	2 21	97 116	19	0.6316	0.8421
dre-miR-34a-5p	ENSDARG00000038306|ENSDARG00000038306.10|ENSDART00000145401|ENSDART00000145401.2	150	-26.33	2 19	139 160	17	0.7059	0.8824
dre-miR-34a-5p	ENSDARG00000012593|ENSDARG00000012593.13|ENSDART00000139598|ENSDART00000139598.4	148	-26.59	2 21	3106 3127	19	0.7368	0.8947
dre-miR-34a-5p	ENSDARG00000063417|ENSDARG00000063417.8|ENSDART00000140347|ENSDART00000140347.3	158	-27.79	2 20	777 799	19	0.7368	0.7895
dre-miR-34a-5p	ENSDARG00000010816|ENSDARG00000010816.13|ENSDART00000137746|ENSDART00000137746.3	172	-31.57	2 21	691 712	19	0.8421	0.9474
dre-miR-34a-5p	ENSDARG00000013763|ENSDARG00000013763.12|ENSDART00000138181|ENSDART00000138181.3	167	-29.4	3 21	328 350	19	0.8947	0.9474
dre-miR-34a-5p	ENSDARG00000038306|ENSDARG00000038306.10|ENSDART00000143165|ENSDART00000143165.3	150	-26.33	2 19	139 160	17	0.7059	0.8824
dre-miR-34a-5p	ENSDARG00000039196|ENSDARG00000039196.10|ENSDART00000138562|ENSDART00000138562.4	155	-29.91	2 21	391 415	22	0.7273	0.8182
dre-miR-34a-5p	ENSDARG00000097215|ENSDARG00000097215.4|ENSDART00000155070|ENSDART00000155070.3	140	-25.06	4 21	93 114	17	0.7647	0.9412
dre-miR-34a-5p	ENSDARG00000088238|ENSDARG00000088238.4|ENSDART00000153709|ENSDART00000153709.3	156	-25.62	2 21	2010 2031	19	0.6316	0.9474
dre-miR-34a-5p	ENSDARG00000013312|ENSDARG00000013312.12|ENSDART00000151891|ENSDART00000151891.2	162	-26.52	2 21	86 106	19	0.7368	0.8421
dre-miR-34a-5p	ENSDARG00000079782|ENSDARG00000079782.7|ENSDART00000152105|ENSDART00000152105.2	159	-26.65	2 18	55 78	18	0.7778	0.8889
dre-miR-34a-5p	ENSDARG00000046107|ENSDARG00000046107.7|ENSDART00000150911|ENSDART00000150911.3	170	-25.42	2 21	8335 8355	19	0.7895	0.8947
dre-miR-34a-5p	ENSDARG00000077361|ENSDARG00000077361.6|ENSDART00000154200|ENSDART00000154200.3	151	-26.36	3 21	177 199	19	0.7368	0.8947
dre-miR-34a-5p	ENSDARG00000020693|ENSDARG00000020693.10|ENSDART00000147448|ENSDART00000147448.2	146	-25.68	3 21	1365 1385	18	0.8333	0.9444
dre-miR-34a-5p	ENSDARG00000045401|ENSDARG00000045401.7|ENSDART00000149134|ENSDART00000149134.3	141	-25.84	2 15	684 706	14	0.7857	0.9286
dre-miR-34a-5p	ENSDARG00000060246|ENSDARG00000060246.7|ENSDART00000151305|ENSDART00000151305.2	161	-27.77	2 19	2090 2113	19	0.7895	0.7895
dre-miR-34a-5p	ENSDARG00000024785|ENSDARG00000024785.10|ENSDART00000153506|ENSDART00000153506.3	153	-27.35	2 19	3050 3072	18	0.7222	0.9444
dre-miR-34a-5p	ENSDARG00000045401|ENSDARG00000045401.7|ENSDART00000149744|ENSDART00000149744.2	141	-25.84	2 15	684 706	14	0.7857	0.9286
dre-miR-34a-5p	ENSDARG00000075949|ENSDARG00000075949.5|ENSDART00000153937|ENSDART00000153937.3	162	-25.09	2 21	23 43	19	0.7368	0.8421
dre-miR-34a-5p	ENSDARG00000095819|ENSDARG00000095819.3|ENSDART00000149992|ENSDART00000149992.3	147	-26.93	2 21	150 173	21	0.6667	0.8095
dre-miR-34a-5p	ENSDARG00000013312|ENSDARG00000013312.12|ENSDART00000151854|ENSDART00000151854.3	162	-26.52	2 21	86 106	19	0.7368	0.8421
dre-miR-34a-5p	ENSDARG00000037838|ENSDARG00000037838.7|ENSDART00000155409|ENSDART00000155409.2	150	-30.47	2 21	2011 2042	29	0.6552	0.6552
dre-miR-34a-5p	ENSDARG00000022466|ENSDARG00000022466.10|ENSDART00000148502|ENSDART00000148502.4	153	-26.07	2 19	1776 1798	18	0.7778	0.8889
dre-miR-34a-5p	ENSDARG00000005652|ENSDARG00000005652.10|ENSDART00000146052|ENSDART00000146052.3	165	-25.35	2 21	5130 5151	20	0.8	0.85
dre-miR-34a-5p	ENSDARG00000097245|ENSDARG00000097245.4|ENSDART00000156765|ENSDART00000156765.3	159	-28.67	3 21	906 928	19	0.8421	0.8947
dre-miR-34a-5p	ENSDARG00000056218|ENSDARG00000056218.8|ENSDART00000161407|ENSDART00000161407.2	143	-25.95	3 21	1536 1561	22	0.6818	0.7727
dre-miR-34a-5p	ENSDARG00000101135|ENSDARG00000101135.2|ENSDART00000159626|ENSDART00000159626.2	151	-27.82	2 21	164 186	20	0.65	0.9
dre-miR-34a-5p	ENSDARG00000101859|ENSDARG00000101859.2|ENSDART00000159793|ENSDART00000159793.2	147	-25.99	2 21	9 31	20	0.8	0.85
dre-miR-34a-5p	ENSDARG00000043497|ENSDARG00000043497.9|ENSDART00000161314|ENSDART00000161314.3	147	-27.38	2 20	2608 2629	18	0.6667	0.8333
dre-miR-34a-5p	ENSDARG00000005699|ENSDARG00000005699.7|ENSDART00000161972|ENSDART00000161972.2	144	-26.82	2 21	302 323	19	0.6842	0.8947
dre-miR-34a-5p	ENSDARG00000089967|ENSDARG00000089967.4|ENSDART00000156811|ENSDART00000156811.2	170	-26.96	2 20	109 131	19	0.8421	0.8421
dre-miR-34a-5p	ENSDARG00000104587|ENSDARG00000104587.3|ENSDART00000165131|ENSDART00000165131.3	143	-25.41	2 21	3684 3708	22	0.5909	0.8182
dre-miR-34a-5p	ENSDARG00000013892|ENSDARG00000013892.10|ENSDART00000156995|ENSDART00000156995.3	156	-25.13	2 20	939 966	24	0.75	0.75
dre-miR-34a-5p	ENSDARG00000098883|ENSDARG00000098883.2|ENSDART00000163474|ENSDART00000163474.2	141	-27.27	3 21	762 781	18	0.8333	0.8889
dre-miR-34a-5p	ENSDARG00000099614|ENSDARG00000099614.2|ENSDART00000165120|ENSDART00000165120.2	141	-25.18	2 20	161 181	18	0.7778	0.8889
dre-miR-34a-5p	ENSDARG00000099946|ENSDARG00000099946.2|ENSDART00000164691|ENSDART00000164691.2	164	-26.1	2 21	374 395	19	0.7368	0.7895
dre-miR-34a-5p	ENSDARG00000033666|ENSDARG00000033666.8|ENSDART00000162075|ENSDART00000162075.2	159	-30.93	2 21	1327 1349	20	0.75	0.9
dre-miR-34a-5p	ENSDARG00000103310|ENSDARG00000103310.2|ENSDART00000168891|ENSDART00000168891.2	157	-29.7	3 18	212 233	15	0.8667	1
dre-miR-34a-5p	ENSDARG00000091247|ENSDARG00000091247.4|ENSDART00000171805|ENSDART00000171805.2	141	-25.62	2 20	302 322	18	0.7222	0.9444
dre-miR-34a-5p	ENSDARG00000098440|ENSDARG00000098440.2|ENSDART00000171822|ENSDART00000171822.2	159	-25.4	2 21	59 81	20	0.7	0.8
dre-miR-34a-5p	ENSDARG00000100407|ENSDARG00000100407.2|ENSDART00000166059|ENSDART00000166059.2	143	-26.75	2 19	3080 3102	19	0.7368	0.8421
dre-miR-34a-5p	ENSDARG00000094025|ENSDARG00000094025.3|ENSDART00000172549|ENSDART00000172549.2	166	-25.3	2 20	3893 3915	19	0.7368	0.8947
dre-miR-34a-5p	ENSDARG00000011537|ENSDARG00000011537.13|ENSDART00000167385|ENSDART00000167385.2	142	-25.5	3 21	26 46	18	0.7778	0.9444
dre-miR-34a-5p	ENSDARG00000012314|ENSDARG00000012314.11|ENSDART00000166108|ENSDART00000166108.2	152	-26.02	2 21	2077 2097	20	0.8	0.85
dre-miR-34a-5p	ENSDARG00000104367|ENSDARG00000104367.3|ENSDART00000165375|ENSDART00000165375.3	158	-26.38	2 21	1420 1446	24	0.7083	0.75
dre-miR-34a-5p	ENSDARG00000103294|ENSDARG00000103294.2|ENSDART00000166590|ENSDART00000166590.2	152	-26.14	2 21	447 467	20	0.7	0.8
dre-miR-34a-5p	ENSDARG00000078060|ENSDARG00000078060.5|ENSDART00000171777|ENSDART00000171777.3	166	-25.05	2 21	173 193	19	0.7895	0.8421
dre-miR-34a-5p	ENSDARG00000078060|ENSDARG00000078060.5|ENSDART00000171777|ENSDART00000171777.3	165	-29.04	2 21	3183 3208	23	0.7826	0.8261
dre-miR-34a-5p	ENSDARG00000102987|ENSDARG00000102987.3|ENSDART00000172324|ENSDART00000172324.2	154	-27.38	2 21	294 318	22	0.6364	0.8182
dre-miR-34a-5p	ENSDARG00000101324|ENSDARG00000101324.2|ENSDART00000170044|ENSDART00000170044.2	142	-25.15	4 21	227 250	19	0.8947	0.8947
dre-miR-34a-5p	ENSDARG00000104120|ENSDARG00000104120.3|ENSDART00000170842|ENSDART00000170842.2	150	-25.48	3 19	97 118	16	0.6875	1
dre-miR-34a-5p	ENSDARG00000039980|ENSDARG00000039980.9|ENSDART00000171806|ENSDART00000171806.3	152	-26.55	3 21	4106 4127	18	0.7222	0.8889
dre-miR-34a-5p	ENSDARG00000100813|ENSDARG00000100813.3|ENSDART00000167205|ENSDART00000167205.2	154	-25.13	3 21	134 154	18	0.8333	0.8889
dre-miR-34a-5p	ENSDARG00000105116|ENSDARG00000105116.2|ENSDART00000167937|ENSDART00000167937.2	151	-25.68	2 20	117 138	18	0.6667	0.8889
dre-miR-34a-5p	ENSDARG00000078567|ENSDARG00000078567.5|ENSDART00000172119|ENSDART00000172119.2	142	-25.47	3 21	805 825	18	0.7222	0.8333
dre-miR-34a-5p	ENSDARG00000105255|ENSDARG00000105255.2|ENSDART00000172310|ENSDART00000172310.2	158	-26.51	2 19	234 255	17	0.7059	0.8235
dre-miR-34a-5p	ENSDARG00000074298|ENSDARG00000074298.7|ENSDART00000170775|ENSDART00000170775.3	166	-27.33	2 21	282 306	22	0.7273	0.8636
dre-miR-34a-5p	ENSDARG00000088656|ENSDARG00000088656.4|ENSDART00000173674|ENSDART00000173674.2	152	-28.71	2 21	69 90	19	0.7368	0.9474
dre-miR-34a-5p	ENSDARG00000018165|ENSDARG00000018165.10|ENSDART00000183593|ENSDART00000183593.1	145	-25.18	2 20	1911 1931	18	0.6667	0.8889
dre-miR-34a-5p	ENSDARG00000116511|ENSDARG00000116511.1|ENSDART00000181259|ENSDART00000181259.1	151	-25.67	2 20	3353 3374	18	0.6667	0.8889
dre-miR-34a-5p	ENSDARG00000102766|ENSDARG00000102766.3|ENSDART00000175438|ENSDART00000175438.2	141	-25.57	3 21	163 184	19	0.7368	0.8421
dre-miR-34a-5p	ENSDARG00000090036|ENSDARG00000090036.5|ENSDART00000180893|ENSDART00000180893.1	140	-25.96	2 19	3376 3396	17	0.7647	0.9412
dre-miR-34a-5p	ENSDARG00000094181|ENSDARG00000094181.4|ENSDART00000179940|ENSDART00000179940.1	141	-26.55	3 21	1031 1052	19	0.6842	0.8947
dre-miR-34a-5p	ENSDARG00000116843|ENSDARG00000116843.1|ENSDART00000180096|ENSDART00000180096.1	165	-26.07	2 18	2956 2977	16	0.8125	0.875
dre-miR-34a-5p	ENSDARG00000061640|ENSDARG00000061640.6|ENSDART00000180220|ENSDART00000180220.1	161	-27.19	2 21	2102 2121	19	0.7368	0.8421
dre-miR-34a-5p	ENSDARG00000116806|ENSDARG00000116806.1|ENSDART00000180997|ENSDART00000180997.1	152	-25.65	3 21	2868 2889	18	0.7778	0.8333
dre-miR-34a-5p	ENSDARG00000113877|ENSDARG00000113877.1|ENSDART00000182896|ENSDART00000182896.1	154	-25.79	3 21	3439 3463	21	0.8095	0.8571
dre-miR-34a-5p	ENSDARG00000109961|ENSDARG00000109961.1|ENSDART00000183627|ENSDART00000183627.1	150	-27.61	2 20	307 329	19	0.6842	0.8947
dre-miR-34a-5p	ENSDARG00000011405|ENSDARG00000011405.12|ENSDART00000176928|ENSDART00000176928.2	149	-27.77	2 20	2038 2061	20	0.75	0.85
dre-miR-34a-5p	ENSDARG00000070069|ENSDARG00000070069.6|ENSDART00000180348|ENSDART00000180348.1	148	-28.53	2 21	183 204	19	0.7368	0.8947
dre-miR-34a-5p	ENSDARG00000031048|ENSDARG00000031048.7|ENSDART00000180148|ENSDART00000180148.1	150	-26.44	2 21	432 457	23	0.6957	0.8261
dre-miR-34a-5p	ENSDARG00000105287|ENSDARG00000105287.3|ENSDART00000176214|ENSDART00000176214.2	150	-26.63	2 21	601 621	19	0.7368	0.8421
dre-miR-34a-5p	ENSDARG00000091169|ENSDARG00000091169.5|ENSDART00000183196|ENSDART00000183196.1	140	-26.3	2 21	811 832	19	0.6316	0.8947
dre-miR-34a-5p	ENSDARG00000005941|ENSDARG00000005941.8|ENSDART00000178066|ENSDART00000178066.2	167	-27.37	2 20	1507 1528	18	0.7778	0.8333
dre-miR-34a-5p	ENSDARG00000016302|ENSDARG00000016302.12|ENSDART00000180271|ENSDART00000180271.1	164	-25.76	2 21	3311 3331	20	0.8	0.85
dre-miR-34a-5p	ENSDARG00000067964|ENSDARG00000067964.6|ENSDART00000184910|ENSDART00000184910.1	151	-25.47	2 17	4035 4057	16	0.8125	0.9375
dre-miR-34a-5p	ENSDARG00000063570|ENSDARG00000063570.7|ENSDART00000186560|ENSDART00000186560.1	153	-28.95	2 18	102 123	16	0.8125	0.875
dre-miR-34a-5p	ENSDARG00000071684|ENSDARG00000071684.5|ENSDART00000187998|ENSDART00000187998.1	149	-25.25	3 18	1876 1897	15	0.8	0.9333
dre-miR-34a-5p	ENSDARG00000005619|ENSDARG00000005619.9|ENSDART00000188006|ENSDART00000188006.1	144	-27.15	2 21	1281 1302	19	0.7368	0.8421
dre-miR-34a-5p	ENSDARG00000053684|ENSDARG00000053684.8|ENSDART00000184735|ENSDART00000184735.1	142	-31.28	2 21	820 840	19	0.6316	0.8421
dre-miR-34a-5p	ENSDARG00000090804|ENSDARG00000090804.4|ENSDART00000186786|ENSDART00000186786.1	143	-26.03	2 21	655 677	20	0.8	0.8
dre-miR-34a-5p	ENSDARG00000077709|ENSDARG00000077709.5|ENSDART00000188173|ENSDART00000188173.1	140	-32.4	2 21	127 148	19	0.7895	0.8947
dre-miR-34a-5p	ENSDARG00000104039|ENSDARG00000104039.3|ENSDART00000186690|ENSDART00000186690.1	150	-25.28	2 19	677 698	17	0.7059	0.8824
dre-miR-34a-5p	ENSDARG00000104039|ENSDARG00000104039.3|ENSDART00000186690|ENSDART00000186690.1	142	-28.92	2 21	212 232	19	0.6316	0.8421
dre-miR-34a-5p	ENSDARG00000101324|ENSDARG00000101324.2|ENSDART00000185007|ENSDART00000185007.1	142	-25.15	4 21	168 191	19	0.8947	0.8947
dre-miR-34a-5p	ENSDARG00000027234|ENSDARG00000027234.11|ENSDART00000188129|ENSDART00000188129.1	152	-25.5	2 21	418 439	19	0.6316	0.8947
dre-miR-34a-5p	ENSDARG00000098883|ENSDARG00000098883.2|ENSDART00000187731|ENSDART00000187731.1	141	-27.27	3 21	762 781	18	0.8333	0.8889
dre-miR-34a-5p	ENSDARG00000102056|ENSDARG00000102056.3|ENSDART00000184178|ENSDART00000184178.1	154	-25.36	2 21	1373 1393	19	0.7368	0.8947
dre-miR-34a-5p	ENSDARG00000104587|ENSDARG00000104587.3|ENSDART00000189553|ENSDART00000189553.1	143	-25.41	2 21	3684 3708	22	0.5909	0.8182
dre-miR-34a-5p	ENSDARG00000110105|ENSDARG00000110105.1|ENSDART00000186570|ENSDART00000186570.1	150	-26.48	2 15	1051 1072	13	0.8462	1
dre-miR-34a-5p	ENSDARG00000043442|ENSDARG00000043442.8|ENSDART00000191019|ENSDART00000191019.1	145	-26.33	2 20	1815 1835	18	0.7778	0.9444
dre-miR-34a-5p	ENSDARG00000092885|ENSDARG00000092885.2|ENSDART00000193536|ENSDART00000193536.1	151	-25.51	2 21	289 312	21	0.619	0.9048
dre-miR-34a-5p	ENSDARG00000100915|ENSDARG00000100915.2|ENSDART00000192088|ENSDART00000192088.1	151	-26.41	2 21	4314 4331	19	0.7368	0.7368
dre-miR-34a-5p	ENSDARG00000063186|ENSDARG00000063186.6|ENSDART00000193830|ENSDART00000193830.1	162	-25.03	2 16	13 35	15	0.8667	0.9333
dre-miR-34a-5p	ENSDARG00000011405|ENSDARG00000011405.12|ENSDART00000193733|ENSDART00000193733.1	149	-27.77	2 20	2038 2061	20	0.75	0.85
dre-miR-34a-5p	ENSDARG00000004196|ENSDARG00000004196.11|ENSDART00000190334|ENSDART00000190334.1	146	-28.73	2 21	1177 1201	22	0.6818	0.8182
dre-miR-34a-5p	ENSDARG00000004196|ENSDARG00000004196.11|ENSDART00000190334|ENSDART00000190334.1	140	-29.25	3 21	1652 1673	18	0.7222	0.8889
dre-miR-34a-5p	ENSDARG00000092885|ENSDARG00000092885.2|ENSDART00000189595|ENSDART00000189595.1	151	-25.51	2 21	289 312	21	0.619	0.9048
dre-miR-34a-5p	ENSDARG00000092885|ENSDARG00000092885.2|ENSDART00000191206|ENSDART00000191206.1	151	-25.51	2 21	289 312	21	0.619	0.9048
dre-miR-34a-5p	ENSDARG00000061640|ENSDARG00000061640.6|ENSDART00000189937|ENSDART00000189937.1	161	-27.19	2 21	2102 2121	19	0.7368	0.8421
dre-miR-34a-5p	ENSDARG00000115657|ENSDARG00000115657.1|ENSDART00000193583|ENSDART00000193583.1	156	-28.54	2 18	3644 3666	17	0.8235	0.9412
dre-miR-34a-5p	ENSDARG00000087293|ENSDARG00000087293.4|ENSDART00000192537|ENSDART00000192537.1	151	-28.3	3 21	2696 2718	19	0.7368	0.8947
dre-miR-34a-5p	ENSDARG00000098883|ENSDARG00000098883.2|ENSDART00000193970|ENSDART00000193970.1	141	-27.27	3 21	762 781	18	0.8333	0.8889
dre-miR-34a-5p	ENSDARG00000101324|ENSDARG00000101324.2|ENSDART00000193184|ENSDART00000193184.1	142	-25.15	4 21	227 250	19	0.8947	0.8947
dre-miR-146b-5p	ENSDARG00000005739|ENSDARG00000005739.9|ENSDART00000019770|ENSDART00000019770.8	162	-25.19	2 20	443 467	21	0.7143	0.8095
dre-miR-146b-5p	ENSDARG00000018809|ENSDARG00000018809.10|ENSDART00000023851|ENSDART00000023851.10	144	-26.12	2 21	4570 4592	20	0.75	0.9
dre-miR-146b-5p	ENSDARG00000009280|ENSDARG00000009280.11|ENSDART00000027811|ENSDART00000027811.10	167	-27.52	2 20	466 487	18	0.8333	0.9444
dre-miR-146b-5p	ENSDARG00000032373|ENSDARG00000032373.8|ENSDART00000047515|ENSDART00000047515.7	142	-25.08	3 20	78 100	18	0.7778	0.7778
dre-miR-146b-5p	ENSDARG00000005540|ENSDARG00000005540.9|ENSDART00000027612|ENSDART00000027612.7	164	-31.05	3 21	1360 1381	18	0.9444	1
dre-miR-146b-5p	ENSDARG00000087143|ENSDARG00000087143.4|ENSDART00000051448|ENSDART00000051448.7	152	-25.59	2 21	93 114	19	0.6842	0.8421
dre-miR-146b-5p	ENSDARG00000041720|ENSDARG00000041720.7|ENSDART00000061144|ENSDART00000061144.6	163	-26.12	2 21	341 363	20	0.7	0.85
dre-miR-146b-5p	ENSDARG00000091136|ENSDARG00000091136.4|ENSDART00000079090|ENSDART00000079090.5	152	-25.59	2 21	80 101	19	0.6842	0.8421
dre-miR-146b-5p	ENSDARG00000059601|ENSDARG00000059601.8|ENSDART00000083002|ENSDART00000083002.6	171	-25.75	2 20	542 563	18	0.8333	0.8333
dre-miR-146b-5p	ENSDARG00000041878|ENSDARG00000041878.5|ENSDART00000061366|ENSDART00000061366.4	156	-29.52	2 21	29 50	19	0.8421	0.8947
dre-miR-146b-5p	ENSDARG00000037229|ENSDARG00000037229.6|ENSDART00000054153|ENSDART00000054153.6	167	-29.78	2 21	72 95	21	0.7143	0.8571
dre-miR-146b-5p	ENSDARG00000078119|ENSDARG00000078119.4|ENSDART00000110415|ENSDART00000110415.4	144	-26.41	4 21	237 258	17	0.8235	0.9412
dre-miR-146b-5p	ENSDARG00000003008|ENSDARG00000003008.11|ENSDART00000105608|ENSDART00000105608.6	172	-26.91	2 21	117 138	19	0.8421	0.9474
dre-miR-146b-5p	ENSDARG00000076928|ENSDARG00000076928.8|ENSDART00000113020|ENSDART00000113020.4	143	-25.12	2 21	3008 3025	19	0.7368	0.7895
dre-miR-146b-5p	ENSDARG00000074335|ENSDARG00000074335.5|ENSDART00000111025|ENSDART00000111025.4	170	-25.54	2 21	878 902	22	0.7727	0.8636
dre-miR-146b-5p	ENSDARG00000077710|ENSDARG00000077710.3|ENSDART00000123359|ENSDART00000123359.3	150	-26.76	2 21	230 257	25	0.72	0.76
dre-miR-146b-5p	ENSDARG00000095615|ENSDARG00000095615.3|ENSDART00000134980|ENSDART00000134980.3	155	-26.23	2 21	254 276	20	0.85	0.9
dre-miR-146b-5p	ENSDARG00000034313|ENSDARG00000034313.9|ENSDART00000129380|ENSDART00000129380.2	156	-25.45	2 21	834 855	19	0.6842	0.7368
dre-miR-146b-5p	ENSDARG00000032373|ENSDARG00000032373.8|ENSDART00000138575|ENSDART00000138575.2	142	-25.08	3 20	78 100	18	0.7778	0.7778
dre-miR-146b-5p	ENSDARG00000069282|ENSDARG00000069282.6|ENSDART00000137918|ENSDART00000137918.3	174	-25.2	2 20	2330 2352	19	0.8421	0.8947
dre-miR-146b-5p	ENSDARG00000005540|ENSDARG00000005540.9|ENSDART00000145264|ENSDART00000145264.3	164	-31.05	3 21	1360 1381	18	0.9444	1
dre-miR-146b-5p	ENSDARG00000087143|ENSDARG00000087143.4|ENSDART00000149150|ENSDART00000149150.2	152	-25.59	2 21	93 114	19	0.6842	0.8421
dre-miR-146b-5p	ENSDARG00000026329|ENSDARG00000026329.10|ENSDART00000154077|ENSDART00000154077.3	144	-26.05	2 21	190 211	19	0.7368	0.8421
dre-miR-146b-5p	ENSDARG00000096120|ENSDARG00000096120.3|ENSDART00000150704|ENSDART00000150704.3	155	-25.32	2 21	1301 1324	21	0.7143	0.7143
dre-miR-146b-5p	ENSDARG00000091136|ENSDARG00000091136.4|ENSDART00000149563|ENSDART00000149563.2	152	-25.59	2 21	80 101	19	0.6842	0.8421
dre-miR-146b-5p	ENSDARG00000103606|ENSDARG00000103606.3|ENSDART00000163808|ENSDART00000163808.2	143	-25.89	2 21	1861 1886	23	0.6522	0.7391
dre-miR-146b-5p	ENSDARG00000068246|ENSDARG00000068246.6|ENSDART00000159875|ENSDART00000159875.2	150	-25.08	2 20	3319 3342	20	0.7	0.85
dre-miR-146b-5p	ENSDARG00000105285|ENSDARG00000105285.2|ENSDART00000163976|ENSDART00000163976.2	147	-25.64	2 21	1104 1127	21	0.7619	0.8571
dre-miR-146b-5p	ENSDARG00000099175|ENSDARG00000099175.3|ENSDART00000165386|ENSDART00000165386.3	157	-25.57	2 21	220 239	19	0.7895	0.8947
dre-miR-146b-5p	ENSDARG00000059601|ENSDARG00000059601.8|ENSDART00000172951|ENSDART00000172951.3	171	-25.75	2 20	565 586	18	0.8333	0.8333
dre-miR-146b-5p	ENSDARG00000036058|ENSDARG00000036058.7|ENSDART00000173692|ENSDART00000173692.2	148	-25.61	2 21	68 89	19	0.7895	0.8421
dre-miR-146b-5p	ENSDARG00000103606|ENSDARG00000103606.3|ENSDART00000169972|ENSDART00000169972.3	143	-25.89	2 21	1861 1886	23	0.6522	0.7391
dre-miR-146b-5p	ENSDARG00000101190|ENSDARG00000101190.2|ENSDART00000168382|ENSDART00000168382.2	158	-25.61	2 21	1 25	23	0.7826	0.8261
dre-miR-146b-5p	ENSDARG00000101961|ENSDARG00000101961.3|ENSDART00000168510|ENSDART00000168510.3	164	-28.73	3 21	585 606	18	0.8333	0.9444
dre-miR-146b-5p	ENSDARG00000102025|ENSDARG00000102025.2|ENSDART00000169283|ENSDART00000169283.2	151	-25.33	2 21	269 292	21	0.7143	0.8095
dre-miR-146b-5p	ENSDARG00000059601|ENSDARG00000059601.8|ENSDART00000172910|ENSDART00000172910.3	171	-25.75	2 20	565 586	18	0.8333	0.8333
dre-miR-146b-5p	ENSDARG00000059601|ENSDARG00000059601.8|ENSDART00000174133|ENSDART00000174133.2	171	-25.75	2 20	542 563	18	0.8333	0.8333
dre-miR-146b-5p	ENSDARG00000105285|ENSDARG00000105285.2|ENSDART00000179907|ENSDART00000179907.1	147	-25.64	2 21	1104 1127	21	0.7619	0.8571
dre-miR-146b-5p	ENSDARG00000037229|ENSDARG00000037229.6|ENSDART00000181517|ENSDART00000181517.1	167	-29.78	2 21	147 170	21	0.7143	0.8571
dre-miR-146b-5p	ENSDARG00000102025|ENSDARG00000102025.2|ENSDART00000180957|ENSDART00000180957.1	151	-25.33	2 21	351 374	21	0.7143	0.8095
dre-miR-146b-5p	ENSDARG00000059601|ENSDARG00000059601.8|ENSDART00000182710|ENSDART00000182710.1	171	-25.75	2 20	4179 4200	18	0.8333	0.8333
dre-miR-146b-5p	ENSDARG00000099175|ENSDARG00000099175.3|ENSDART00000193786|ENSDART00000193786.1	157	-25.57	2 21	220 239	19	0.7895	0.8947
dre-miR-726-3p	ENSDARG00000006257|ENSDARG00000006257.10|ENSDART00000023766|ENSDART00000023766.9	143	-26.73	3 21	333 356	20	0.7	0.8
dre-miR-726-3p	ENSDARG00000005320|ENSDARG00000005320.9|ENSDART00000026749|ENSDART00000026749.9	145	-30.24	2 21	21 46	24	0.7083	0.75
dre-miR-726-3p	ENSDARG00000036855|ENSDARG00000036855.6|ENSDART00000053509|ENSDART00000053509.6	162	-27.35	2 21	196 219	21	0.7619	0.8095
dre-miR-726-3p	ENSDARG00000060263|ENSDARG00000060263.5|ENSDART00000084729|ENSDART00000084729.5	157	-25.4	2 21	1983 2004	20	0.75	0.8
dre-miR-726-3p	ENSDARG00000059950|ENSDARG00000059950.7|ENSDART00000083929|ENSDART00000083929.6	162	-26.62	2 21	1941 1961	19	0.7368	0.8421
dre-miR-726-3p	ENSDARG00000041068|ENSDARG00000041068.5|ENSDART00000060166|ENSDART00000060166.5	143	-25.06	2 21	477 500	21	0.7143	0.8571
dre-miR-726-3p	ENSDARG00000090946|ENSDARG00000090946.4|ENSDART00000113401|ENSDART00000113401.4	145	-25.66	2 21	2621 2645	22	0.7273	0.8182
dre-miR-726-3p	ENSDARG00000071048|ENSDARG00000071048.6|ENSDART00000104806|ENSDART00000104806.5	146	-27.71	2 21	154 177	21	0.8095	0.8571
dre-miR-726-3p	ENSDARG00000006848|ENSDARG00000006848.10|ENSDART00000090486|ENSDART00000090486.6	149	-25.95	2 21	2151 2172	20	0.75	0.85
dre-miR-726-3p	ENSDARG00000090981|ENSDARG00000090981.4|ENSDART00000129989|ENSDART00000129989.3	159	-25.98	2 21	16 41	23	0.6957	0.7391
dre-miR-726-3p	ENSDARG00000018856|ENSDARG00000018856.12|ENSDART00000145545|ENSDART00000145545.3	159	-27.25	2 16	163 184	14	0.9286	1
dre-miR-726-3p	ENSDARG00000006257|ENSDARG00000006257.10|ENSDART00000139047|ENSDART00000139047.2	143	-26.73	3 21	333 356	20	0.7	0.8
dre-miR-726-3p	ENSDARG00000018040|ENSDARG00000018040.10|ENSDART00000155763|ENSDART00000155763.2	162	-25.3	2 21	693 713	19	0.7368	0.8421
dre-miR-726-3p	ENSDARG00000060697|ENSDARG00000060697.10|ENSDART00000148870|ENSDART00000148870.3	153	-29.61	2 21	2342 2363	20	0.75	0.9
dre-miR-726-3p	ENSDARG00000062272|ENSDARG00000062272.8|ENSDART00000169028|ENSDART00000169028.2	157	-25.27	2 21	104 125	20	0.75	0.8
dre-miR-726-3p	ENSDARG00000104992|ENSDARG00000104992.2|ENSDART00000167600|ENSDART00000167600.2	152	-26.66	2 18	197 221	19	0.7895	0.8421
dre-miR-726-3p	ENSDARG00000100494|ENSDARG00000100494.2|ENSDART00000165698|ENSDART00000165698.2	152	-25.44	2 19	1774 1797	19	0.7895	0.8947
dre-miR-726-3p	ENSDARG00000006257|ENSDARG00000006257.10|ENSDART00000172107|ENSDART00000172107.2	143	-26.73	3 21	333 356	20	0.7	0.8
dre-miR-726-3p	ENSDARG00000037002|ENSDARG00000037002.10|ENSDART00000179634|ENSDART00000179634.2	149	-25.15	2 21	3104 3125	20	0.75	0.85
dre-miR-726-3p	ENSDARG00000006257|ENSDARG00000006257.10|ENSDART00000183413|ENSDART00000183413.1	143	-26.73	3 21	333 356	20	0.7	0.8
dre-miR-726-3p	ENSDARG00000006257|ENSDARG00000006257.10|ENSDART00000185314|ENSDART00000185314.1	143	-26.73	3 21	448 471	20	0.7	0.8
dre-miR-726-3p	ENSDARG00000113243|ENSDARG00000113243.1|ENSDART00000186877|ENSDART00000186877.1	158	-26.89	2 21	343 363	19	0.7368	0.9474
dre-miR-726-3p	ENSDARG00000100482|ENSDARG00000100482.3|ENSDART00000185403|ENSDART00000185403.1	149	-26.5	2 19	2155 2177	18	0.7222	0.8889
dre-miR-726-3p	ENSDARG00000087869|ENSDARG00000087869.4|ENSDART00000191604|ENSDART00000191604.1	143	-25.44	2 21	1824 1846	20	0.65	0.8
dre-miR-726-3p	ENSDARG00000088967|ENSDARG00000088967.4|ENSDART00000190921|ENSDART00000190921.1	155	-25.29	2 21	1612 1634	20	0.75	0.85
dre-miR-726-3p	ENSDARG00000100482|ENSDARG00000100482.3|ENSDART00000191357|ENSDART00000191357.1	149	-26.5	2 19	2155 2177	18	0.7222	0.8889
dre-miR-184-3p	ENSDARG00000097008|ENSDARG00000097008.3|ENSDART00000002046|ENSDART00000002046.8	156	-26.82	3 21	4 25	18	0.8333	0.8333
dre-miR-184-3p	ENSDARG00000001999|ENSDARG00000001999.12|ENSDART00000004120|ENSDART00000004120.11	151	-26.25	2 21	2788 2811	21	0.6667	0.8571
dre-miR-184-3p	ENSDARG00000017525|ENSDARG00000017525.10|ENSDART00000005158|ENSDART00000005158.8	146	-26.11	2 21	3 23	19	0.6842	0.6842
dre-miR-184-3p	ENSDARG00000074572|ENSDARG00000074572.4|ENSDART00000011715|ENSDART00000011715.9	145	-25.73	2 21	326 347	20	0.75	0.8
dre-miR-184-3p	ENSDARG00000014871|ENSDARG00000014871.9|ENSDART00000011568|ENSDART00000011568.9	158	-25.28	2 16	1850 1872	15	0.8667	0.8667
dre-miR-184-3p	ENSDARG00000008305|ENSDARG00000008305.8|ENSDART00000020409|ENSDART00000020409.8	153	-28.12	2 21	434 457	22	0.7273	0.7273
dre-miR-184-3p	ENSDARG00000003077|ENSDARG00000003077.10|ENSDART00000016553|ENSDART00000016553.9	146	-28.9	2 16	14 37	16	0.75	0.75
dre-miR-184-3p	ENSDARG00000010729|ENSDARG00000010729.8|ENSDART00000016102|ENSDART00000016102.8	159	-28.92	2 21	184 207	21	0.7619	0.8571
dre-miR-184-3p	ENSDARG00000010658|ENSDARG00000010658.11|ENSDART00000013785|ENSDART00000013785.9	142	-26.33	2 21	1051 1074	21	0.7619	0.8571
dre-miR-184-3p	ENSDARG00000004261|ENSDARG00000004261.11|ENSDART00000020582|ENSDART00000020582.8	146	-25.12	2 21	916 936	19	0.7368	0.7895
dre-miR-184-3p	ENSDARG00000034668|ENSDARG00000034668.7|ENSDART00000039629|ENSDART00000039629.7	152	-28.6	2 21	768 789	19	0.6842	1
dre-miR-184-3p	ENSDARG00000004060|ENSDARG00000004060.8|ENSDART00000026017|ENSDART00000026017.6	141	-27.13	2 21	217 236	19	0.7895	0.8421
dre-miR-184-3p	ENSDARG00000018896|ENSDARG00000018896.10|ENSDART00000047399|ENSDART00000047399.7	167	-27.68	2 21	994 1016	20	0.75	0.85
dre-miR-184-3p	ENSDARG00000005540|ENSDARG00000005540.9|ENSDART00000027612|ENSDART00000027612.7	160	-25.93	2 21	1339 1360	19	0.7368	0.8947
dre-miR-184-3p	ENSDARG00000023927|ENSDARG00000023927.8|ENSDART00000035714|ENSDART00000035714.7	146	-31.05	2 21	680 701	20	0.85	0.9
dre-miR-184-3p	ENSDARG00000011600|ENSDARG00000011600.12|ENSDART00000037292|ENSDART00000037292.9	150	-26.74	2 21	104 124	19	0.7368	0.8421
dre-miR-184-3p	ENSDARG00000031658|ENSDARG00000031658.10|ENSDART00000056750|ENSDART00000056750.8	143	-25.32	2 21	998 1020	20	0.8	0.8
dre-miR-184-3p	ENSDARG00000038397|ENSDARG00000038397.8|ENSDART00000056034|ENSDART00000056034.8	158	-25.62	2 21	571 598	25	0.68	0.76
dre-miR-184-3p	ENSDARG00000053254|ENSDARG00000053254.6|ENSDART00000075465|ENSDART00000075465.5	155	-25.49	2 21	704 726	20	0.75	0.85
dre-miR-184-3p	ENSDARG00000056458|ENSDARG00000056458.7|ENSDART00000078966|ENSDART00000078966.6	140	-26.3	2 15	2133 2153	13	0.8462	0.9231
dre-miR-184-3p	ENSDARG00000056621|ENSDARG00000056621.8|ENSDART00000079139|ENSDART00000079139.4	153	-25.42	2 21	952 971	19	0.7895	0.8421
dre-miR-184-3p	ENSDARG00000012577|ENSDARG00000012577.9|ENSDART00000078896|ENSDART00000078896.6	142	-27.09	2 21	865 885	19	0.7895	0.8421
dre-miR-184-3p	ENSDARG00000055524|ENSDARG00000055524.4|ENSDART00000077895|ENSDART00000077895.4	153	-26.89	2 21	17 36	19	0.7368	0.7368
dre-miR-184-3p	ENSDARG00000042087|ENSDARG00000042087.7|ENSDART00000061679|ENSDART00000061679.7	152	-25.63	2 21	208 226	19	0.7368	0.7368
dre-miR-184-3p	ENSDARG00000051939|ENSDARG00000051939.7|ENSDART00000073654|ENSDART00000073654.4	147	-30.3	4 20	1550 1571	16	0.875	1
dre-miR-184-3p	ENSDARG00000045694|ENSDARG00000045694.7|ENSDART00000067177|ENSDART00000067177.6	156	-26.89	2 21	442 463	19	0.7368	0.8421
dre-miR-184-3p	ENSDARG00000036080|ENSDARG00000036080.7|ENSDART00000052383|ENSDART00000052383.7	146	-26.03	2 21	96 119	21	0.7143	0.8095
dre-miR-184-3p	ENSDARG00000038235|ENSDARG00000038235.5|ENSDART00000055754|ENSDART00000055754.5	172	-28.37	2 21	593 614	19	0.7895	0.8421
dre-miR-184-3p	ENSDARG00000038235|ENSDARG00000038235.5|ENSDART00000055754|ENSDART00000055754.5	150	-25.44	2 21	1428 1451	21	0.7619	0.8095
dre-miR-184-3p	ENSDARG00000055607|ENSDARG00000055607.7|ENSDART00000077998|ENSDART00000077998.6	164	-29.01	2 21	3777 3798	19	0.7895	0.8947
dre-miR-184-3p	ENSDARG00000045930|ENSDARG00000045930.6|ENSDART00000067514|ENSDART00000067514.6	154	-25.08	2 21	395 418	21	0.7619	0.8571
dre-miR-184-3p	ENSDARG00000052966|ENSDARG00000052966.7|ENSDART00000102678|ENSDART00000102678.5	141	-25.57	2 19	329 351	18	0.7222	0.7778
dre-miR-184-3p	ENSDARG00000023840|ENSDARG00000023840.9|ENSDART00000102328|ENSDART00000102328.5	155	-27.3	2 21	91 113	22	0.7727	0.7727
dre-miR-184-3p	ENSDARG00000039066|ENSDARG00000039066.8|ENSDART00000102791|ENSDART00000102791.4	142	-27.01	2 21	239 262	21	0.7143	0.9048
dre-miR-184-3p	ENSDARG00000078388|ENSDARG00000078388.4|ENSDART00000111125|ENSDART00000111125.4	146	-25.43	2 21	1949 1972	21	0.7619	0.9048
dre-miR-184-3p	ENSDARG00000071007|ENSDARG00000071007.4|ENSDART00000104715|ENSDART00000104715.4	149	-25.07	2 21	152 171	19	0.7368	0.8421
dre-miR-184-3p	ENSDARG00000062688|ENSDARG00000062688.8|ENSDART00000090883|ENSDART00000090883.6	145	-26.78	2 21	4195 4217	21	0.7143	0.8095
dre-miR-184-3p	ENSDARG00000006062|ENSDARG00000006062.8|ENSDART00000112511|ENSDART00000112511.2	170	-26.54	2 20	367 389	19	0.7895	0.8947
dre-miR-184-3p	ENSDARG00000069311|ENSDARG00000069311.7|ENSDART00000111344|ENSDART00000111344.4	150	-26.69	2 17	275 295	15	0.8	0.8
dre-miR-184-3p	ENSDARG00000074572|ENSDARG00000074572.4|ENSDART00000102011|ENSDART00000102011.5	145	-25.73	2 21	326 347	20	0.75	0.8
dre-miR-184-3p	ENSDARG00000008454|ENSDARG00000008454.11|ENSDART00000098904|ENSDART00000098904.4	140	-26.28	2 21	647 668	19	0.7368	0.9474
dre-miR-184-3p	ENSDARG00000063194|ENSDARG00000063194.6|ENSDART00000092110|ENSDART00000092110.6	140	-25.91	2 17	487 508	15	0.8	0.9333
dre-miR-184-3p	ENSDARG00000031200|ENSDARG00000031200.11|ENSDART00000110252|ENSDART00000110252.6	146	-25.67	2 21	4345 4369	22	0.6818	0.8182
dre-miR-184-3p	ENSDARG00000023174|ENSDARG00000023174.9|ENSDART00000128839|ENSDART00000128839.3	147	-31.65	2 21	58 81	21	0.8571	0.8571
dre-miR-184-3p	ENSDARG00000089112|ENSDARG00000089112.3|ENSDART00000123227|ENSDART00000123227.3	152	-25.11	3 18	3548 3570	16	0.875	0.9375
dre-miR-184-3p	ENSDARG00000013076|ENSDARG00000013076.8|ENSDART00000135417|ENSDART00000135417.3	147	-27.64	2 21	557 581	22	0.7273	0.8636
dre-miR-184-3p	ENSDARG00000007808|ENSDARG00000007808.8|ENSDART00000134630|ENSDART00000134630.3	150	-26.5	2 21	1068 1091	21	0.7619	0.8095
dre-miR-184-3p	ENSDARG00000004621|ENSDARG00000004621.13|ENSDART00000128794|ENSDART00000128794.5	160	-26.93	2 21	254 275	19	0.7895	0.8421
dre-miR-184-3p	ENSDARG00000078691|ENSDARG00000078691.5|ENSDART00000134864|ENSDART00000134864.2	143	-27.03	2 21	971 995	22	0.6364	0.7727
dre-miR-184-3p	ENSDARG00000077151|ENSDARG00000077151.5|ENSDART00000136200|ENSDART00000136200.2	155	-26.38	2 21	262 287	23	0.6522	0.7391
dre-miR-184-3p	ENSDARG00000019060|ENSDARG00000019060.11|ENSDART00000133478|ENSDART00000133478.3	140	-25.4	2 21	22 43	19	0.6316	0.7368
dre-miR-184-3p	ENSDARG00000019233|ENSDARG00000019233.12|ENSDART00000123818|ENSDART00000123818.4	147	-26.33	2 16	1884 1905	14	0.7143	0.7857
dre-miR-184-3p	ENSDARG00000088440|ENSDARG00000088440.4|ENSDART00000127845|ENSDART00000127845.3	145	-26.81	2 18	135 156	16	0.75	1
dre-miR-184-3p	ENSDARG00000089691|ENSDARG00000089691.3|ENSDART00000123311|ENSDART00000123311.3	149	-31.12	2 21	1715 1736	20	0.75	0.85
dre-miR-184-3p	ENSDARG00000003998|ENSDARG00000003998.10|ENSDART00000126075|ENSDART00000126075.3	150	-25.35	2 16	344 366	15	0.8667	0.9333
dre-miR-184-3p	ENSDARG00000087599|ENSDARG00000087599.6|ENSDART00000125345|ENSDART00000125345.4	149	-25.47	2 21	4020 4039	19	0.6842	0.8947
dre-miR-184-3p	ENSDARG00000077329|ENSDARG00000077329.5|ENSDART00000125284|ENSDART00000125284.4	151	-32.41	2 17	407 429	16	0.8125	0.9375
dre-miR-184-3p	ENSDARG00000004621|ENSDARG00000004621.13|ENSDART00000130324|ENSDART00000130324.5	160	-26.93	2 21	841 862	19	0.7895	0.8421
dre-miR-184-3p	ENSDARG00000067507|ENSDARG00000067507.5|ENSDART00000126777|ENSDART00000126777.3	147	-27.73	2 21	2015 2038	21	0.5714	0.7619
dre-miR-184-3p	ENSDARG00000059053|ENSDARG00000059053.8|ENSDART00000129252|ENSDART00000129252.4	171	-30.66	2 21	65 87	20	0.8	0.85
dre-miR-184-3p	ENSDARG00000053254|ENSDARG00000053254.6|ENSDART00000142582|ENSDART00000142582.3	155	-25.49	2 21	704 726	20	0.75	0.85
dre-miR-184-3p	ENSDARG00000035535|ENSDARG00000035535.9|ENSDART00000139824|ENSDART00000139824.4	154	-26.89	2 20	17 41	21	0.7143	0.8571
dre-miR-184-3p	ENSDARG00000074329|ENSDARG00000074329.6|ENSDART00000145220|ENSDART00000145220.3	152	-27.54	2 21	337 358	19	0.7895	0.8947
dre-miR-184-3p	ENSDARG00000094505|ENSDARG00000094505.3|ENSDART00000141008|ENSDART00000141008.3	156	-29.25	2 21	588 609	19	0.7895	0.9474
dre-miR-184-3p	ENSDARG00000019526|ENSDARG00000019526.11|ENSDART00000145107|ENSDART00000145107.3	140	-25.56	3 13	669 690	10	1	1
dre-miR-184-3p	ENSDARG00000013500|ENSDARG00000013500.11|ENSDART00000141554|ENSDART00000141554.3	163	-27.14	2 17	191 213	16	0.875	0.875
dre-miR-184-3p	ENSDARG00000006062|ENSDARG00000006062.8|ENSDART00000138988|ENSDART00000138988.3	170	-26.54	2 20	367 389	19	0.7895	0.8947
dre-miR-184-3p	ENSDARG00000036943|ENSDARG00000036943.8|ENSDART00000139924|ENSDART00000139924.4	150	-29.8	2 21	784 810	24	0.6667	0.7083
dre-miR-184-3p	ENSDARG00000078441|ENSDARG00000078441.5|ENSDART00000144001|ENSDART00000144001.3	164	-28.89	2 21	1079 1100	19	0.7895	0.8947
dre-miR-184-3p	ENSDARG00000015252|ENSDARG00000015252.12|ENSDART00000141188|ENSDART00000141188.4	166	-29.96	2 15	394 415	13	0.9231	1
dre-miR-184-3p	ENSDARG00000076730|ENSDARG00000076730.5|ENSDART00000142171|ENSDART00000142171.2	166	-31.27	2 21	36 56	19	0.7895	0.8421
dre-miR-184-3p	ENSDARG00000005540|ENSDARG00000005540.9|ENSDART00000145264|ENSDART00000145264.3	160	-25.93	2 21	1339 1360	19	0.7368	0.8947
dre-miR-184-3p	ENSDARG00000074858|ENSDARG00000074858.5|ENSDART00000147553|ENSDART00000147553.2	175	-27.67	2 21	1082 1104	20	0.85	0.85
dre-miR-184-3p	ENSDARG00000114883|ENSDARG00000114883.1|ENSDART00000148336|ENSDART00000148336.3	148	-25.2	2 21	238 259	19	0.6842	0.9474
dre-miR-184-3p	ENSDARG00000076025|ENSDARG00000076025.5|ENSDART00000155016|ENSDART00000155016.2	145	-25.51	2 14	1072 1093	12	0.8333	1
dre-miR-184-3p	ENSDARG00000045694|ENSDARG00000045694.7|ENSDART00000147955|ENSDART00000147955.3	156	-26.89	2 21	442 463	19	0.7368	0.8421
dre-miR-184-3p	ENSDARG00000038770|ENSDARG00000038770.6|ENSDART00000154462|ENSDART00000154462.3	161	-25.12	2 18	478 499	16	0.75	0.875
dre-miR-184-3p	ENSDARG00000004621|ENSDARG00000004621.13|ENSDART00000148404|ENSDART00000148404.2	160	-26.93	2 21	254 275	19	0.7895	0.8421
dre-miR-184-3p	ENSDARG00000096959|ENSDARG00000096959.3|ENSDART00000154112|ENSDART00000154112.3	147	-25.01	2 21	618 641	21	0.7619	0.8571
dre-miR-184-3p	ENSDARG00000020212|ENSDARG00000020212.10|ENSDART00000148465|ENSDART00000148465.3	146	-31.06	2 21	145 165	19	0.7895	0.8947
dre-miR-184-3p	ENSDARG00000045064|ENSDARG00000045064.10|ENSDART00000153025|ENSDART00000153025.3	142	-28.51	2 20	2368 2391	20	0.8	0.8
dre-miR-184-3p	ENSDARG00000019060|ENSDARG00000019060.11|ENSDART00000147375|ENSDART00000147375.2	140	-25.4	2 21	22 43	19	0.6316	0.7368
dre-miR-184-3p	ENSDARG00000040487|ENSDARG00000040487.7|ENSDART00000155599|ENSDART00000155599.3	149	-26.67	2 21	1339 1358	19	0.7368	0.8421
dre-miR-184-3p	ENSDARG00000103149|ENSDARG00000103149.3|ENSDART00000158150|ENSDART00000158150.2	159	-28.49	2 17	1202 1224	16	0.8125	0.875
dre-miR-184-3p	ENSDARG00000102974|ENSDARG00000102974.3|ENSDART00000157828|ENSDART00000157828.2	154	-27.21	3 21	200 224	21	0.8095	0.8571
dre-miR-184-3p	ENSDARG00000103435|ENSDARG00000103435.2|ENSDART00000162359|ENSDART00000162359.2	167	-26.41	2 20	2754 2775	18	0.7778	0.8333
dre-miR-184-3p	ENSDARG00000045749|ENSDARG00000045749.9|ENSDART00000164771|ENSDART00000164771.3	142	-26.68	2 21	1446 1466	19	0.7895	0.8421
dre-miR-184-3p	ENSDARG00000104886|ENSDARG00000104886.2|ENSDART00000164300|ENSDART00000164300.2	159	-27.13	2 17	92 114	16	0.8125	0.875
dre-miR-184-3p	ENSDARG00000114883|ENSDARG00000114883.1|ENSDART00000162433|ENSDART00000162433.2	148	-25.2	2 21	238 259	19	0.6842	0.9474
dre-miR-184-3p	ENSDARG00000079645|ENSDARG00000079645.4|ENSDART00000162028|ENSDART00000162028.2	145	-25.28	2 20	84 113	26	0.6538	0.6538
dre-miR-184-3p	ENSDARG00000100519|ENSDARG00000100519.2|ENSDART00000163473|ENSDART00000163473.2	151	-26.12	2 17	268 290	16	0.8125	0.9375
dre-miR-184-3p	ENSDARG00000101560|ENSDARG00000101560.2|ENSDART00000160688|ENSDART00000160688.2	151	-25.98	2 21	872 894	20	0.7	0.85
dre-miR-184-3p	ENSDARG00000088440|ENSDARG00000088440.4|ENSDART00000156049|ENSDART00000156049.2	145	-26.81	2 18	135 156	16	0.75	1
dre-miR-184-3p	ENSDARG00000100065|ENSDARG00000100065.2|ENSDART00000162033|ENSDART00000162033.2	148	-26.48	2 21	39 58	19	0.7895	0.8421
dre-miR-184-3p	ENSDARG00000016311|ENSDARG00000016311.11|ENSDART00000156415|ENSDART00000156415.3	146	-27.81	2 15	197 218	13	0.8462	0.9231
dre-miR-184-3p	ENSDARG00000098312|ENSDARG00000098312.2|ENSDART00000162459|ENSDART00000162459.2	154	-27.05	2 21	1799 1819	19	0.7368	0.8947
dre-miR-184-3p	ENSDARG00000099614|ENSDARG00000099614.2|ENSDART00000165120|ENSDART00000165120.2	151	-27.72	2 21	7549 7573	22	0.6818	0.8182
dre-miR-184-3p	ENSDARG00000105287|ENSDARG00000105287.3|ENSDART00000157826|ENSDART00000157826.2	172	-28.37	2 21	2833 2854	19	0.7895	0.8421
dre-miR-184-3p	ENSDARG00000100519|ENSDARG00000100519.2|ENSDART00000159457|ENSDART00000159457.2	151	-26.12	2 17	230 252	16	0.8125	0.9375
dre-miR-184-3p	ENSDARG00000026806|ENSDARG00000026806.12|ENSDART00000164220|ENSDART00000164220.2	151	-28.23	2 21	802 824	20	0.75	0.8
dre-miR-184-3p	ENSDARG00000077082|ENSDARG00000077082.4|ENSDART00000157703|ENSDART00000157703.2	147	-25.42	2 21	732 754	20	0.7	0.8
dre-miR-184-3p	ENSDARG00000026806|ENSDARG00000026806.12|ENSDART00000157514|ENSDART00000157514.2	151	-28.23	2 21	802 824	20	0.75	0.8
dre-miR-184-3p	ENSDARG00000102904|ENSDARG00000102904.2|ENSDART00000168500|ENSDART00000168500.2	148	-30.4	2 21	507 528	19	0.7368	0.8947
dre-miR-184-3p	ENSDARG00000016085|ENSDARG00000016085.13|ENSDART00000173282|ENSDART00000173282.2	141	-25.4	2 18	5521 5542	16	0.75	0.9375
dre-miR-184-3p	ENSDARG00000099719|ENSDARG00000099719.3|ENSDART00000167370|ENSDART00000167370.3	141	-25.07	2 15	399 421	14	0.7857	0.9286
dre-miR-184-3p	ENSDARG00000099045|ENSDARG00000099045.2|ENSDART00000171710|ENSDART00000171710.2	148	-27.16	2 17	849 870	15	0.6667	0.8
dre-miR-184-3p	ENSDARG00000099727|ENSDARG00000099727.2|ENSDART00000171494|ENSDART00000171494.2	157	-26.41	2 18	1087 1108	16	0.8125	0.9375
dre-miR-184-3p	ENSDARG00000102975|ENSDARG00000102975.2|ENSDART00000170457|ENSDART00000170457.2	142	-25.22	2 21	570 597	25	0.64	0.76
dre-miR-184-3p	ENSDARG00000103350|ENSDARG00000103350.2|ENSDART00000166994|ENSDART00000166994.2	143	-26.87	2 17	805 828	17	0.7647	0.8235
dre-miR-184-3p	ENSDARG00000099045|ENSDARG00000099045.2|ENSDART00000167687|ENSDART00000167687.2	148	-27.16	2 17	552 573	15	0.6667	0.8
dre-miR-184-3p	ENSDARG00000078416|ENSDARG00000078416.4|ENSDART00000171091|ENSDART00000171091.2	152	-25.11	2 20	3018 3037	18	0.6667	0.8333
dre-miR-184-3p	ENSDARG00000040607|ENSDARG00000040607.9|ENSDART00000169747|ENSDART00000169747.3	159	-30.45	3 21	888 910	19	0.8421	0.8947
dre-miR-184-3p	ENSDARG00000099045|ENSDARG00000099045.2|ENSDART00000171037|ENSDART00000171037.2	148	-27.16	2 17	849 870	15	0.6667	0.8
dre-miR-184-3p	ENSDARG00000008491|ENSDARG00000008491.11|ENSDART00000174420|ENSDART00000174420.2	200	-46.55	2 21	1220 1241	19	1	1
dre-miR-184-3p	ENSDARG00000099045|ENSDARG00000099045.2|ENSDART00000167657|ENSDART00000167657.2	148	-27.16	2 17	552 573	15	0.6667	0.8
dre-miR-184-3p	ENSDARG00000099898|ENSDARG00000099898.2|ENSDART00000171352|ENSDART00000171352.2	164	-25.66	2 21	316 337	19	0.6842	0.8421
dre-miR-184-3p	ENSDARG00000101959|ENSDARG00000101959.3|ENSDART00000167052|ENSDART00000167052.3	141	-26.21	2 21	1592 1616	22	0.6818	0.8182
dre-miR-184-3p	ENSDARG00000104550|ENSDARG00000104550.3|ENSDART00000177430|ENSDART00000177430.1	142	-25.99	2 21	101 124	21	0.6667	0.8095
dre-miR-184-3p	ENSDARG00000087893|ENSDARG00000087893.5|ENSDART00000178567|ENSDART00000178567.2	146	-25.74	2 20	4240 4263	20	0.7	0.8
dre-miR-184-3p	ENSDARG00000036943|ENSDARG00000036943.8|ENSDART00000183848|ENSDART00000183848.1	150	-29.8	2 21	784 810	24	0.6667	0.7083
dre-miR-184-3p	ENSDARG00000023267|ENSDARG00000023267.9|ENSDART00000179244|ENSDART00000179244.2	147	-26.98	2 21	560 582	20	0.75	0.9
dre-miR-184-3p	ENSDARG00000004105|ENSDARG00000004105.10|ENSDART00000184003|ENSDART00000184003.1	150	-25.88	2 21	4035 4055	19	0.6842	0.7368
dre-miR-184-3p	ENSDARG00000056621|ENSDARG00000056621.8|ENSDART00000181644|ENSDART00000181644.1	153	-25.42	2 21	952 971	19	0.7895	0.8421
dre-miR-184-3p	ENSDARG00000003081|ENSDARG00000003081.9|ENSDART00000183742|ENSDART00000183742.1	151	-25.55	2 16	2293 2314	14	0.7857	0.7857
dre-miR-184-3p	ENSDARG00000078691|ENSDARG00000078691.5|ENSDART00000182002|ENSDART00000182002.1	143	-27.03	2 21	971 995	22	0.6364	0.7727
dre-miR-184-3p	ENSDARG00000077151|ENSDARG00000077151.5|ENSDART00000181854|ENSDART00000181854.1	155	-26.38	2 21	262 287	23	0.6522	0.7391
dre-miR-184-3p	ENSDARG00000070774|ENSDARG00000070774.5|ENSDART00000183948|ENSDART00000183948.1	156	-28.55	2 21	499 520	19	0.7368	0.8421
dre-miR-184-3p	ENSDARG00000086990|ENSDARG00000086990.5|ENSDART00000177290|ENSDART00000177290.2	161	-26.31	2 20	3032 3052	18	0.8333	0.9444
dre-miR-184-3p	ENSDARG00000114038|ENSDARG00000114038.1|ENSDART00000186924|ENSDART00000186924.1	155	-26.01	2 21	2124 2147	21	0.7619	0.8095
dre-miR-184-3p	ENSDARG00000067664|ENSDARG00000067664.5|ENSDART00000184690|ENSDART00000184690.1	147	-28	2 21	1216 1238	20	0.65	0.85
dre-miR-184-3p	ENSDARG00000019834|ENSDARG00000019834.10|ENSDART00000185519|ENSDART00000185519.1	143	-27.96	3 20	3880 3901	17	0.7647	0.9412
dre-miR-184-3p	ENSDARG00000086737|ENSDARG00000086737.3|ENSDART00000188261|ENSDART00000188261.1	150	-26.11	2 20	2407 2430	20	0.75	0.8
dre-miR-184-3p	ENSDARG00000078416|ENSDARG00000078416.4|ENSDART00000184286|ENSDART00000184286.1	152	-25.11	2 20	3018 3037	18	0.6667	0.8333
dre-miR-184-3p	ENSDARG00000113572|ENSDARG00000113572.1|ENSDART00000186680|ENSDART00000186680.1	140	-25.09	2 21	3995 4016	19	0.7895	0.8947
dre-miR-184-3p	ENSDARG00000095295|ENSDARG00000095295.2|ENSDART00000188536|ENSDART00000188536.1	144	-26.64	2 21	3143 3164	19	0.6842	0.8947
dre-miR-184-3p	ENSDARG00000087599|ENSDARG00000087599.6|ENSDART00000188625|ENSDART00000188625.1	149	-25.47	2 21	4020 4039	19	0.6842	0.8947
dre-miR-184-3p	ENSDARG00000023645|ENSDARG00000023645.11|ENSDART00000188584|ENSDART00000188584.1	140	-25.15	2 21	1891 1912	19	0.6316	0.8947
dre-miR-184-3p	ENSDARG00000025131|ENSDARG00000025131.6|ENSDART00000187825|ENSDART00000187825.1	143	-25.97	2 21	1538 1560	20	0.65	0.8
dre-miR-184-3p	ENSDARG00000098834|ENSDARG00000098834.2|ENSDART00000185385|ENSDART00000185385.1	151	-27.51	2 21	681 703	20	0.75	0.8
dre-miR-184-3p	ENSDARG00000112015|ENSDARG00000112015.1|ENSDART00000184402|ENSDART00000184402.1	167	-26.59	2 21	3927 3949	20	0.75	0.85
dre-miR-184-3p	ENSDARG00000088440|ENSDARG00000088440.4|ENSDART00000186196|ENSDART00000186196.1	145	-26.81	2 18	135 156	16	0.75	1
dre-miR-184-3p	ENSDARG00000076563|ENSDARG00000076563.4|ENSDART00000185899|ENSDART00000185899.1	141	-25.96	2 21	1399 1418	19	0.6842	0.7895
dre-miR-184-3p	ENSDARG00000098312|ENSDARG00000098312.2|ENSDART00000184914|ENSDART00000184914.1	154	-27.05	2 21	1799 1819	19	0.7368	0.8947
dre-miR-184-3p	ENSDARG00000110105|ENSDARG00000110105.1|ENSDART00000186570|ENSDART00000186570.1	164	-26.03	2 21	590 611	19	0.7368	0.7895
dre-miR-184-3p	ENSDARG00000034668|ENSDARG00000034668.7|ENSDART00000193951|ENSDART00000193951.1	152	-28.6	2 21	768 789	19	0.6842	1
dre-miR-184-3p	ENSDARG00000090935|ENSDARG00000090935.5|ENSDART00000192112|ENSDART00000192112.1	162	-28.85	2 21	2776 2799	21	0.7619	0.8095
dre-miR-184-3p	ENSDARG00000045930|ENSDARG00000045930.6|ENSDART00000191824|ENSDART00000191824.1	154	-25.08	2 21	465 488	21	0.7619	0.8571
dre-miR-184-3p	ENSDARG00000023267|ENSDARG00000023267.9|ENSDART00000190457|ENSDART00000190457.1	147	-26.98	2 21	560 582	20	0.75	0.9
dre-miR-184-3p	ENSDARG00000078691|ENSDARG00000078691.5|ENSDART00000192852|ENSDART00000192852.1	143	-27.03	2 21	1368 1392	22	0.6364	0.7727
dre-miR-184-3p	ENSDARG00000028259|ENSDARG00000028259.9|ENSDART00000191464|ENSDART00000191464.1	148	-25.18	2 21	1153 1174	19	0.6842	0.7895
dre-miR-184-3p	ENSDARG00000004105|ENSDARG00000004105.10|ENSDART00000192502|ENSDART00000192502.1	150	-25.88	2 21	4035 4055	19	0.6842	0.7368
dre-miR-184-3p	ENSDARG00000004105|ENSDARG00000004105.10|ENSDART00000190702|ENSDART00000190702.1	150	-25.88	2 21	4035 4055	19	0.6842	0.7368
dre-miR-184-3p	ENSDARG00000055607|ENSDARG00000055607.7|ENSDART00000193959|ENSDART00000193959.1	164	-29.01	2 21	3777 3798	19	0.7895	0.8947
dre-miR-184-3p	ENSDARG00000069326|ENSDARG00000069326.7|ENSDART00000190027|ENSDART00000190027.1	147	-29.63	2 21	241 267	24	0.6667	0.75
dre-miR-184-3p	ENSDARG00000100519|ENSDARG00000100519.2|ENSDART00000193532|ENSDART00000193532.1	151	-26.12	2 17	268 290	16	0.8125	0.9375
dre-miR-184-3p	ENSDARG00000042087|ENSDARG00000042087.7|ENSDART00000190744|ENSDART00000190744.1	152	-25.63	2 21	208 226	19	0.7368	0.7368
dre-miR-184-3p	ENSDARG00000019233|ENSDARG00000019233.12|ENSDART00000192395|ENSDART00000192395.1	147	-26.33	2 16	1884 1905	14	0.7143	0.7857
dre-miR-184-3p	ENSDARG00000063194|ENSDARG00000063194.6|ENSDART00000191847|ENSDART00000191847.1	140	-25.91	2 17	487 508	15	0.8	0.9333
dre-miR-184-3p	ENSDARG00000113458|ENSDARG00000113458.1|ENSDART00000191131|ENSDART00000191131.1	172	-28.37	2 21	1311 1332	19	0.7895	0.8421
dre-miR-184-3p	ENSDARG00000012945|ENSDARG00000012945.8|ENSDART00000192701|ENSDART00000192701.1	142	-27	2 20	2312 2338	23	0.6522	0.7391
dre-miR-726-5p	ENSDARG00000018397|ENSDARG00000018397.9|ENSDART00000004034|ENSDART00000004034.8	147	-26.67	2 21	210 232	20	0.75	0.9
dre-miR-726-5p	ENSDARG00000033707|ENSDARG00000033707.7|ENSDART00000042060|ENSDART00000042060.5	144	-26.65	2 17	224 245	15	0.8	1
dre-miR-726-5p	ENSDARG00000014675|ENSDARG00000014675.10|ENSDART00000027274|ENSDART00000027274.8	150	-26.03	2 19	3075 3096	17	0.6471	0.9412
dre-miR-726-5p	ENSDARG00000032161|ENSDARG00000032161.9|ENSDART00000045391|ENSDART00000045391.8	150	-26.09	2 21	140 160	19	0.6842	0.8947
dre-miR-726-5p	ENSDARG00000004196|ENSDARG00000004196.11|ENSDART00000101447|ENSDART00000101447.7	164	-25.82	2 18	4410 4433	18	0.8333	0.8333
dre-miR-726-5p	ENSDARG00000069977|ENSDARG00000069977.6|ENSDART00000102293|ENSDART00000102293.5	146	-28.09	2 20	128 150	19	0.7895	0.8947
dre-miR-726-5p	ENSDARG00000075592|ENSDARG00000075592.4|ENSDART00000102725|ENSDART00000102725.5	144	-26.08	2 21	1975 1997	20	0.8	0.85
dre-miR-726-5p	ENSDARG00000042151|ENSDARG00000042151.7|ENSDART00000100667|ENSDART00000100667.5	144	-26.58	2 21	1553 1575	20	0.75	0.9
dre-miR-726-5p	ENSDARG00000068064|ENSDARG00000068064.5|ENSDART00000098209|ENSDART00000098209.5	159	-26.21	2 21	2455 2477	20	0.75	0.9
dre-miR-726-5p	ENSDARG00000062968|ENSDARG00000062968.9|ENSDART00000091599|ENSDART00000091599.6	159	-29.57	2 21	2589 2611	20	0.75	0.9
dre-miR-726-5p	ENSDARG00000042063|ENSDARG00000042063.9|ENSDART00000139867|ENSDART00000139867.3	146	-27.34	2 21	505 528	21	0.6667	0.8571
dre-miR-726-5p	ENSDARG00000077737|ENSDARG00000077737.5|ENSDART00000143324|ENSDART00000143324.2	148	-25.63	2 18	2762 2784	17	0.7059	0.9412
dre-miR-726-5p	ENSDARG00000058868|ENSDARG00000058868.7|ENSDART00000149956|ENSDART00000149956.3	167	-26.32	2 21	301 323	20	0.75	0.85
dre-miR-726-5p	ENSDARG00000018397|ENSDARG00000018397.9|ENSDART00000165006|ENSDART00000165006.3	147	-26.67	2 21	111 133	20	0.75	0.9
dre-miR-726-5p	ENSDARG00000006192|ENSDARG00000006192.10|ENSDART00000160413|ENSDART00000160413.2	144	-25.76	2 19	437 457	17	0.7059	0.8824
dre-miR-726-5p	ENSDARG00000054666|ENSDARG00000054666.3|ENSDART00000164741|ENSDART00000164741.2	170	-32.13	2 19	4011 4032	17	0.8824	1
dre-miR-726-5p	ENSDARG00000062968|ENSDARG00000062968.9|ENSDART00000159762|ENSDART00000159762.2	159	-29.57	2 21	2589 2611	20	0.75	0.9
dre-miR-726-5p	ENSDARG00000103937|ENSDARG00000103937.2|ENSDART00000163735|ENSDART00000163735.2	166	-30.51	2 19	3546 3567	17	0.8235	1
dre-miR-726-5p	ENSDARG00000100223|ENSDARG00000100223.2|ENSDART00000165267|ENSDART00000165267.1	150	-26.16	2 19	1032 1053	17	0.7059	0.8824
dre-miR-726-5p	ENSDARG00000099006|ENSDARG00000099006.2|ENSDART00000167641|ENSDART00000167641.2	141	-25.73	2 19	29 52	19	0.7368	0.8947
dre-miR-726-5p	ENSDARG00000100223|ENSDARG00000100223.2|ENSDART00000165650|ENSDART00000165650.2	150	-26.16	2 19	1032 1053	17	0.7059	0.8824
dre-miR-726-5p	ENSDARG00000032161|ENSDARG00000032161.9|ENSDART00000181626|ENSDART00000181626.1	150	-26.09	2 21	140 160	19	0.6842	0.8947
dre-miR-726-5p	ENSDARG00000033707|ENSDARG00000033707.7|ENSDART00000181269|ENSDART00000181269.1	144	-26.65	2 17	224 245	15	0.8	1
dre-miR-726-5p	ENSDARG00000046092|ENSDARG00000046092.8|ENSDART00000180015|ENSDART00000180015.1	143	-27.11	2 21	425 447	20	0.85	0.9
dre-miR-726-5p	ENSDARG00000042063|ENSDARG00000042063.9|ENSDART00000180945|ENSDART00000180945.1	146	-27.34	2 21	607 630	21	0.6667	0.8571
dre-miR-726-5p	ENSDARG00000099786|ENSDARG00000099786.2|ENSDART00000182528|ENSDART00000182528.1	164	-26.13	2 21	947 968	19	0.7368	0.9474
dre-miR-726-5p	ENSDARG00000077068|ENSDARG00000077068.6|ENSDART00000187275|ENSDART00000187275.1	141	-25.73	2 19	29 52	19	0.7368	0.8947
dre-miR-726-5p	ENSDARG00000077068|ENSDARG00000077068.6|ENSDART00000187275|ENSDART00000187275.1	141	-25.73	2 19	2751 2774	19	0.7368	0.8947
dre-miR-726-5p	ENSDARG00000018397|ENSDARG00000018397.9|ENSDART00000188185|ENSDART00000188185.1	147	-26.67	2 21	210 232	20	0.75	0.9
dre-miR-726-5p	ENSDARG00000006192|ENSDARG00000006192.10|ENSDART00000186580|ENSDART00000186580.1	144	-25.76	2 19	437 457	17	0.7059	0.8824
dre-miR-726-5p	ENSDARG00000006192|ENSDARG00000006192.10|ENSDART00000184747|ENSDART00000184747.1	144	-25.76	2 19	437 457	17	0.7059	0.8824
dre-miR-726-5p	ENSDARG00000006192|ENSDARG00000006192.10|ENSDART00000184649|ENSDART00000184649.1	144	-25.76	2 19	437 457	17	0.7059	0.8824
dre-miR-726-5p	ENSDARG00000032161|ENSDARG00000032161.9|ENSDART00000190095|ENSDART00000190095.1	150	-26.09	2 21	140 160	19	0.6842	0.8947
dre-miR-726-5p	ENSDARG00000059707|ENSDARG00000059707.9|ENSDART00000190203|ENSDART00000190203.1	158	-28.48	2 21	911 934	21	0.7619	0.9048
dre-miR-122-5p	ENSDARG00000001733|ENSDARG00000001733.12|ENSDART00000002027|ENSDART00000002027.11	171	-25.05	2 20	422 443	18	0.7778	0.8889
dre-miR-122-5p	ENSDARG00000008852|ENSDARG00000008852.10|ENSDART00000002498|ENSDART00000002498.9	150	-25.17	3 21	72 92	18	0.7778	0.8889
dre-miR-122-5p	ENSDARG00000009401|ENSDARG00000009401.10|ENSDART00000012522|ENSDART00000012522.9	166	-27.85	2 21	524 544	19	0.8421	0.9474
dre-miR-122-5p	ENSDARG00000006353|ENSDARG00000006353.12|ENSDART00000018301|ENSDART00000018301.11	140	-25.14	2 21	974 996	20	0.8	0.8
dre-miR-122-5p	ENSDARG00000010021|ENSDARG00000010021.6|ENSDART00000016803|ENSDART00000016803.6	151	-27.02	2 21	615 640	23	0.6957	0.7826
dre-miR-122-5p	ENSDARG00000010519|ENSDARG00000010519.10|ENSDART00000024304|ENSDART00000024304.10	159	-26.53	2 21	3676 3699	21	0.7619	0.8571
dre-miR-122-5p	ENSDARG00000025404|ENSDARG00000025404.9|ENSDART00000032118|ENSDART00000032118.9	162	-26.56	2 21	13 33	19	0.7368	0.8421
dre-miR-122-5p	ENSDARG00000022690|ENSDARG00000022690.6|ENSDART00000030083|ENSDART00000030083.6	151	-25.09	2 21	122 144	20	0.7	0.85
dre-miR-122-5p	ENSDARG00000033172|ENSDARG00000033172.7|ENSDART00000040769|ENSDART00000040769.7	144	-26.36	2 21	1021 1042	19	0.7895	0.9474
dre-miR-122-5p	ENSDARG00000094992|ENSDARG00000094992.2|ENSDART00000064083|ENSDART00000064083.4	157	-25.29	2 18	284 305	16	0.75	0.8125
dre-miR-122-5p	ENSDARG00000076933|ENSDARG00000076933.5|ENSDART00000055593|ENSDART00000055593.8	147	-25.35	2 21	6 31	23	0.6957	0.7391
dre-miR-122-5p	ENSDARG00000060315|ENSDARG00000060315.6|ENSDART00000084859|ENSDART00000084859.6	148	-26.02	2 21	60 81	19	0.7368	0.8947
dre-miR-122-5p	ENSDARG00000029168|ENSDARG00000029168.9|ENSDART00000089035|ENSDART00000089035.6	161	-27.93	2 18	1216 1237	16	0.875	0.9375
dre-miR-122-5p	ENSDARG00000039162|ENSDARG00000039162.6|ENSDART00000057223|ENSDART00000057223.5	152	-25.14	2 20	2736 2755	18	0.7778	0.8889
dre-miR-122-5p	ENSDARG00000052638|ENSDARG00000052638.7|ENSDART00000074534|ENSDART00000074534.6	163	-25.78	3 21	281 303	19	0.8947	0.8947
dre-miR-122-5p	ENSDARG00000075189|ENSDARG00000075189.6|ENSDART00000110136|ENSDART00000110136.5	169	-25.29	2 18	3100 3121	16	0.8125	0.9375
dre-miR-122-5p	ENSDARG00000067673|ENSDARG00000067673.7|ENSDART00000097473|ENSDART00000097473.5	144	-26.16	2 21	623 644	19	0.7368	0.8421
dre-miR-122-5p	ENSDARG00000077994|ENSDARG00000077994.4|ENSDART00000114663|ENSDART00000114663.3	168	-26.25	2 21	222 243	19	0.7895	0.9474
dre-miR-122-5p	ENSDARG00000077092|ENSDARG00000077092.5|ENSDART00000102850|ENSDART00000102850.5	143	-26.55	2 21	3 27	22	0.6364	0.7727
dre-miR-122-5p	ENSDARG00000071215|ENSDARG00000071215.5|ENSDART00000112290|ENSDART00000112290.4	145	-26.37	2 21	1452 1473	20	0.7	0.85
dre-miR-122-5p	ENSDARG00000076779|ENSDARG00000076779.5|ENSDART00000113376|ENSDART00000113376.3	160	-28.95	2 21	325 346	19	0.7895	0.8421
dre-miR-122-5p	ENSDARG00000074009|ENSDARG00000074009.5|ENSDART00000110358|ENSDART00000110358.5	145	-27.66	2 20	479 499	18	0.8333	0.8889
dre-miR-122-5p	ENSDARG00000017038|ENSDARG00000017038.13|ENSDART00000098146|ENSDART00000098146.5	160	-25.22	2 21	812 832	20	0.8	0.8
dre-miR-122-5p	ENSDARG00000061419|ENSDARG00000061419.8|ENSDART00000098600|ENSDART00000098600.6	152	-25.49	3 21	64 85	18	0.7778	0.8333
dre-miR-122-5p	ENSDARG00000069090|ENSDARG00000069090.6|ENSDART00000100254|ENSDART00000100254.5	141	-26.27	2 21	229 249	20	0.85	0.85
dre-miR-122-5p	ENSDARG00000057940|ENSDARG00000057940.7|ENSDART00000110882|ENSDART00000110882.4	148	-26.4	2 21	1090 1111	19	0.7895	0.8421
dre-miR-122-5p	ENSDARG00000086553|ENSDARG00000086553.5|ENSDART00000134052|ENSDART00000134052.3	156	-25.18	2 21	129 150	19	0.6842	0.8947
dre-miR-122-5p	ENSDARG00000068745|ENSDARG00000068745.8|ENSDART00000132582|ENSDART00000132582.4	160	-27.07	2 19	132 155	19	0.7895	0.8421
dre-miR-122-5p	ENSDARG00000076779|ENSDARG00000076779.5|ENSDART00000126894|ENSDART00000126894.3	160	-28.95	2 21	325 346	19	0.7895	0.8421
dre-miR-122-5p	ENSDARG00000070498|ENSDARG00000070498.7|ENSDART00000134608|ENSDART00000134608.2	145	-25.21	3 20	701 725	20	0.8	0.8
dre-miR-122-5p	ENSDARG00000079949|ENSDARG00000079949.6|ENSDART00000126840|ENSDART00000126840.3	172	-31.68	2 21	2244 2265	19	0.7368	0.8947
dre-miR-122-5p	ENSDARG00000075791|ENSDARG00000075791.5|ENSDART00000133098|ENSDART00000133098.2	152	-25.18	3 21	259 280	18	0.7778	0.8333
dre-miR-122-5p	ENSDARG00000027353|ENSDARG00000027353.10|ENSDART00000133469|ENSDART00000133469.2	157	-26.78	2 20	74 94	18	0.8333	0.8889
dre-miR-122-5p	ENSDARG00000012586|ENSDARG00000012586.13|ENSDART00000133090|ENSDART00000133090.4	148	-25.7	2 21	859 880	19	0.7368	0.8947
dre-miR-122-5p	ENSDARG00000079980|ENSDARG00000079980.5|ENSDART00000136063|ENSDART00000136063.2	165	-26.62	2 20	50 74	21	0.7619	0.8571
dre-miR-122-5p	ENSDARG00000090454|ENSDARG00000090454.4|ENSDART00000130104|ENSDART00000130104.4	164	-25.15	3 21	218 239	18	0.8333	0.9444
dre-miR-122-5p	ENSDARG00000016570|ENSDARG00000016570.12|ENSDART00000128859|ENSDART00000128859.4	159	-25.59	2 21	2618 2642	22	0.6818	0.7727
dre-miR-122-5p	ENSDARG00000068745|ENSDARG00000068745.8|ENSDART00000125909|ENSDART00000125909.3	160	-27.07	2 19	132 155	19	0.7895	0.8421
dre-miR-122-5p	ENSDARG00000016664|ENSDARG00000016664.11|ENSDART00000125309|ENSDART00000125309.3	142	-25.59	2 21	82 106	22	0.6364	0.8182
dre-miR-122-5p	ENSDARG00000091320|ENSDARG00000091320.4|ENSDART00000129831|ENSDART00000129831.2	140	-26.81	3 19	460 480	16	0.875	0.9375
dre-miR-122-5p	ENSDARG00000025436|ENSDARG00000025436.8|ENSDART00000145904|ENSDART00000145904.3	144	-26.16	2 21	2004 2025	19	0.7368	0.8421
dre-miR-122-5p	ENSDARG00000091320|ENSDARG00000091320.4|ENSDART00000144759|ENSDART00000144759.3	140	-26.81	3 19	460 480	16	0.875	0.9375
dre-miR-122-5p	ENSDARG00000075405|ENSDARG00000075405.6|ENSDART00000145380|ENSDART00000145380.3	156	-25.74	2 21	1272 1292	20	0.75	0.8
dre-miR-122-5p	ENSDARG00000017038|ENSDARG00000017038.13|ENSDART00000155166|ENSDART00000155166.3	160	-25.22	2 21	812 832	20	0.8	0.8
dre-miR-122-5p	ENSDARG00000086498|ENSDARG00000086498.4|ENSDART00000154635|ENSDART00000154635.2	141	-25.24	2 21	325 347	21	0.7619	0.8571
dre-miR-122-5p	ENSDARG00000091832|ENSDARG00000091832.4|ENSDART00000154742|ENSDART00000154742.2	143	-25.4	2 21	17 41	22	0.6364	0.7727
dre-miR-122-5p	ENSDARG00000054510|ENSDARG00000054510.5|ENSDART00000146454|ENSDART00000146454.2	145	-25.85	2 21	357 378	20	0.7	0.85
dre-miR-122-5p	ENSDARG00000057973|ENSDARG00000057973.9|ENSDART00000152243|ENSDART00000152243.2	151	-27.05	2 21	71 93	20	0.7	0.85
dre-miR-122-5p	ENSDARG00000071209|ENSDARG00000071209.5|ENSDART00000158531|ENSDART00000158531.2	151	-25.39	2 19	2418 2437	17	0.8235	0.8824
dre-miR-122-5p	ENSDARG00000098599|ENSDARG00000098599.2|ENSDART00000159349|ENSDART00000159349.2	156	-27.97	2 21	1851 1872	19	0.8421	0.8947
dre-miR-122-5p	ENSDARG00000102219|ENSDARG00000102219.2|ENSDART00000157707|ENSDART00000157707.2	143	-25.88	2 21	36 60	22	0.7727	0.7727
dre-miR-122-5p	ENSDARG00000099985|ENSDARG00000099985.2|ENSDART00000162953|ENSDART00000162953.2	140	-26.49	2 21	506 527	19	0.6842	0.8421
dre-miR-122-5p	ENSDARG00000089190|ENSDARG00000089190.3|ENSDART00000160120|ENSDART00000160120.2	144	-26.91	2 21	1218 1239	19	0.6316	0.9474
dre-miR-122-5p	ENSDARG00000104672|ENSDARG00000104672.2|ENSDART00000158730|ENSDART00000158730.2	150	-26.55	2 20	372 394	19	0.6842	0.7368
dre-miR-122-5p	ENSDARG00000101260|ENSDARG00000101260.2|ENSDART00000158178|ENSDART00000158178.2	146	-25.78	2 20	4399 4426	24	0.6667	0.75
dre-miR-122-5p	ENSDARG00000102831|ENSDARG00000102831.3|ENSDART00000159988|ENSDART00000159988.3	140	-26.49	2 21	2034 2055	19	0.6842	0.8421
dre-miR-122-5p	ENSDARG00000105781|ENSDARG00000105781.2|ENSDART00000158404|ENSDART00000158404.2	147	-25.53	2 20	350 371	18	0.6667	0.8333
dre-miR-122-5p	ENSDARG00000104746|ENSDARG00000104746.4|ENSDART00000157912|ENSDART00000157912.3	154	-28.64	3 21	720 743	20	0.85	0.85
dre-miR-122-5p	ENSDARG00000005629|ENSDARG00000005629.10|ENSDART00000162198|ENSDART00000162198.2	155	-25.29	2 21	3245 3267	20	0.7	0.75
dre-miR-122-5p	ENSDARG00000102824|ENSDARG00000102824.3|ENSDART00000162714|ENSDART00000162714.3	155	-26.52	2 21	436 458	20	0.7	0.75
dre-miR-122-5p	ENSDARG00000058127|ENSDARG00000058127.7|ENSDART00000156919|ENSDART00000156919.2	143	-25.11	3 21	27 47	19	0.8421	0.8421
dre-miR-122-5p	ENSDARG00000096863|ENSDARG00000096863.2|ENSDART00000156481|ENSDART00000156481.2	166	-29.31	2 19	54 75	17	0.8235	1
dre-miR-122-5p	ENSDARG00000039661|ENSDARG00000039661.8|ENSDART00000157217|ENSDART00000157217.2	171	-26.1	2 21	107 129	20	0.8	0.85
dre-miR-122-5p	ENSDARG00000058734|ENSDARG00000058734.7|ENSDART00000164269|ENSDART00000164269.2	169	-26.12	2 20	960 980	18	0.8333	0.8889
dre-miR-122-5p	ENSDARG00000099621|ENSDARG00000099621.2|ENSDART00000158014|ENSDART00000158014.2	143	-25.96	2 21	2887 2910	21	0.8095	0.8571
dre-miR-122-5p	ENSDARG00000100753|ENSDARG00000100753.2|ENSDART00000160124|ENSDART00000160124.2	147	-26.25	2 21	645 667	20	0.8	0.85
dre-miR-122-5p	ENSDARG00000100753|ENSDARG00000100753.2|ENSDART00000160124|ENSDART00000160124.2	147	-29	2 21	940 962	20	0.8	0.85
dre-miR-122-5p	ENSDARG00000102704|ENSDARG00000102704.2|ENSDART00000166877|ENSDART00000166877.2	144	-26.91	2 21	991 1012	19	0.6316	0.9474
dre-miR-122-5p	ENSDARG00000076779|ENSDARG00000076779.5|ENSDART00000172784|ENSDART00000172784.2	160	-28.95	2 21	1826 1847	19	0.7895	0.8421
dre-miR-122-5p	ENSDARG00000067673|ENSDARG00000067673.7|ENSDART00000165870|ENSDART00000165870.2	144	-26.16	2 21	623 644	19	0.7368	0.8421
dre-miR-122-5p	ENSDARG00000105781|ENSDARG00000105781.2|ENSDART00000174391|ENSDART00000174391.2	147	-25.53	2 20	350 371	18	0.6667	0.8333
dre-miR-122-5p	ENSDARG00000060756|ENSDARG00000060756.4|ENSDART00000173312|ENSDART00000173312.2	142	-25.2	2 20	168 192	21	0.7619	0.8095
dre-miR-122-5p	ENSDARG00000103917|ENSDARG00000103917.3|ENSDART00000167521|ENSDART00000167521.2	164	-29.76	2 21	1251 1270	19	0.8421	0.8421
dre-miR-122-5p	ENSDARG00000035152|ENSDARG00000035152.8|ENSDART00000171248|ENSDART00000171248.2	161	-26.69	2 21	475 496	20	0.8	0.8
dre-miR-122-5p	ENSDARG00000103917|ENSDARG00000103917.3|ENSDART00000168027|ENSDART00000168027.2	164	-29.76	2 21	1251 1270	19	0.8421	0.8421
dre-miR-122-5p	ENSDARG00000103834|ENSDARG00000103834.3|ENSDART00000172421|ENSDART00000172421.3	144	-26.91	2 21	3488 3509	19	0.6316	0.9474
dre-miR-122-5p	ENSDARG00000115891|ENSDARG00000115891.1|ENSDART00000180899|ENSDART00000180899.1	151	-25.22	2 20	84 105	18	0.7222	0.8333
dre-miR-122-5p	ENSDARG00000013704|ENSDARG00000013704.10|ENSDART00000180291|ENSDART00000180291.1	159	-25.21	2 21	2034 2056	20	0.7	0.8
dre-miR-122-5p	ENSDARG00000073769|ENSDARG00000073769.4|ENSDART00000181406|ENSDART00000181406.1	156	-27.13	2 20	734 753	18	0.8333	0.8889
dre-miR-122-5p	ENSDARG00000068745|ENSDARG00000068745.8|ENSDART00000181955|ENSDART00000181955.1	160	-27.07	2 19	132 155	19	0.7895	0.8421
dre-miR-122-5p	ENSDARG00000114142|ENSDARG00000114142.1|ENSDART00000182645|ENSDART00000182645.1	140	-26.49	2 21	883 904	19	0.6842	0.8421
dre-miR-122-5p	ENSDARG00000079949|ENSDARG00000079949.6|ENSDART00000177863|ENSDART00000177863.2	172	-31.68	2 21	2244 2265	19	0.7368	0.8947
dre-miR-122-5p	ENSDARG00000094992|ENSDARG00000094992.2|ENSDART00000179858|ENSDART00000179858.1	157	-25.29	2 18	284 305	16	0.75	0.8125
dre-miR-122-5p	ENSDARG00000114395|ENSDARG00000114395.1|ENSDART00000179934|ENSDART00000179934.1	151	-25.22	2 20	84 105	18	0.7222	0.8333
dre-miR-122-5p	ENSDARG00000057940|ENSDARG00000057940.7|ENSDART00000181381|ENSDART00000181381.1	148	-26.4	2 21	1090 1111	19	0.7895	0.8421
dre-miR-122-5p	ENSDARG00000002582|ENSDARG00000002582.10|ENSDART00000180257|ENSDART00000180257.1	156	-27.13	2 20	3964 3983	18	0.8333	0.8889
dre-miR-122-5p	ENSDARG00000088906|ENSDARG00000088906.3|ENSDART00000189181|ENSDART00000189181.1	143	-25.78	2 21	2968 2990	20	0.7	0.9
dre-miR-122-5p	ENSDARG00000075791|ENSDARG00000075791.5|ENSDART00000185901|ENSDART00000185901.1	152	-25.18	3 21	259 280	18	0.7778	0.8333
dre-miR-122-5p	ENSDARG00000098141|ENSDARG00000098141.2|ENSDART00000188102|ENSDART00000188102.1	148	-25.7	2 21	1774 1795	19	0.7368	0.8947
dre-miR-122-5p	ENSDARG00000109818|ENSDARG00000109818.1|ENSDART00000184790|ENSDART00000184790.1	155	-25.72	2 21	1096 1116	20	0.8	0.8
dre-miR-122-5p	ENSDARG00000039661|ENSDARG00000039661.8|ENSDART00000186215|ENSDART00000186215.1	171	-26.1	2 21	107 129	20	0.8	0.85
dre-miR-122-5p	ENSDARG00000009401|ENSDARG00000009401.10|ENSDART00000185584|ENSDART00000185584.1	166	-27.85	2 21	524 544	19	0.8421	0.9474
dre-miR-122-5p	ENSDARG00000098856|ENSDARG00000098856.2|ENSDART00000187574|ENSDART00000187574.1	142	-25.3	3 21	1428 1451	20	0.8	0.9
dre-miR-122-5p	ENSDARG00000016664|ENSDARG00000016664.11|ENSDART00000186803|ENSDART00000186803.1	142	-25.59	2 21	82 106	22	0.6364	0.8182
dre-miR-122-5p	ENSDARG00000057940|ENSDARG00000057940.7|ENSDART00000189312|ENSDART00000189312.1	148	-26.4	2 21	1090 1111	19	0.7895	0.8421
dre-miR-122-5p	ENSDARG00000090454|ENSDARG00000090454.4|ENSDART00000184212|ENSDART00000184212.1	164	-25.15	3 21	218 239	18	0.8333	0.9444
dre-miR-122-5p	ENSDARG00000110016|ENSDARG00000110016.1|ENSDART00000184267|ENSDART00000184267.1	148	-25.37	2 21	894 915	19	0.6842	0.7895
dre-miR-122-5p	ENSDARG00000062986|ENSDARG00000062986.8|ENSDART00000184408|ENSDART00000184408.1	156	-25.11	2 21	25 47	21	0.7619	0.8095
dre-miR-122-5p	ENSDARG00000077037|ENSDARG00000077037.3|ENSDART00000188508|ENSDART00000188508.1	143	-26.11	2 21	3078 3100	20	0.7	0.9
dre-miR-122-5p	ENSDARG00000100753|ENSDARG00000100753.2|ENSDART00000184345|ENSDART00000184345.1	147	-26.25	2 21	645 667	20	0.8	0.85
dre-miR-122-5p	ENSDARG00000100753|ENSDARG00000100753.2|ENSDART00000184345|ENSDART00000184345.1	147	-29	2 21	940 962	20	0.8	0.85
dre-miR-122-5p	ENSDARG00000058638|ENSDARG00000058638.7|ENSDART00000186144|ENSDART00000186144.1	164	-25.09	2 21	818 839	19	0.7368	0.7895
dre-miR-122-5p	ENSDARG00000058638|ENSDARG00000058638.7|ENSDART00000189489|ENSDART00000189489.1	164	-25.09	2 21	729 750	19	0.7368	0.7895
dre-miR-122-5p	ENSDARG00000033854|ENSDARG00000033854.7|ENSDART00000187144|ENSDART00000187144.1	140	-26.49	2 21	1704 1725	19	0.6842	0.8421
dre-miR-122-5p	ENSDARG00000109310|ENSDARG00000109310.1|ENSDART00000186380|ENSDART00000186380.1	156	-27.13	2 20	689 708	18	0.8333	0.8889
dre-miR-122-5p	ENSDARG00000001733|ENSDARG00000001733.12|ENSDART00000192224|ENSDART00000192224.1	171	-25.05	2 20	422 443	18	0.7778	0.8889
dre-miR-122-5p	ENSDARG00000001733|ENSDARG00000001733.12|ENSDART00000191186|ENSDART00000191186.1	171	-25.05	2 20	422 443	18	0.7778	0.8889
dre-miR-122-5p	ENSDARG00000069090|ENSDARG00000069090.6|ENSDART00000191891|ENSDART00000191891.1	141	-26.27	2 21	229 249	20	0.85	0.85
dre-miR-122-5p	ENSDARG00000058638|ENSDARG00000058638.7|ENSDART00000193354|ENSDART00000193354.1	164	-25.09	2 21	729 750	19	0.7368	0.7895
dre-miR-122-5p	ENSDARG00000111789|ENSDARG00000111789.1|ENSDART00000190293|ENSDART00000190293.1	151	-25.22	2 20	84 105	18	0.7222	0.8333
dre-miR-122-5p	ENSDARG00000077497|ENSDARG00000077497.5|ENSDART00000193847|ENSDART00000193847.1	152	-26.6	2 19	1882 1902	17	0.8235	0.8824
dre-miR-122-5p	ENSDARG00000068745|ENSDARG00000068745.8|ENSDART00000191706|ENSDART00000191706.1	160	-27.07	2 19	132 155	19	0.7895	0.8421

## Sheet: Table SV
Table SV. Gene Ontology (GO) terms obtained from the predicted target genes
Gene stable ID	Gene name	Gene description	Reactome ID	GO term accession	GO term name	GO term definition
ENSDARG00000000861	scrib	scribble planar cell polarity protein [Source:ZFIN;Acc:ZDB-GENE-030616-572]
ENSDARG00000000861	scrib	scribble planar cell polarity protein [Source:ZFIN;Acc:ZDB-GENE-030616-572]		GO:0005515	protein binding	Interacting selectively and non-covalently with any protein or protein complex (a complex of two or more proteins that may include other nonprotein molecules).
ENSDARG00000000861	scrib	scribble planar cell polarity protein [Source:ZFIN;Acc:ZDB-GENE-030616-572]		GO:0016020	membrane	A lipid bilayer along with all the proteins and protein complexes embedded in it an attached to it.
ENSDARG00000000861	scrib	scribble planar cell polarity protein [Source:ZFIN;Acc:ZDB-GENE-030616-572]		GO:0005737	cytoplasm	All of the contents of a cell excluding the plasma membrane and nucleus, but including other subcellular structures.
ENSDARG00000000861	scrib	scribble planar cell polarity protein [Source:ZFIN;Acc:ZDB-GENE-030616-572]		GO:0005886	plasma membrane	The membrane surrounding a cell that separates the cell from its external environment. It consists of a phospholipid bilayer and associated proteins.
ENSDARG00000000861	scrib	scribble planar cell polarity protein [Source:ZFIN;Acc:ZDB-GENE-030616-572]		GO:0045202	synapse	The junction between a nerve fiber of one neuron and another neuron, muscle fiber or glial cell. As the nerve fiber approaches the synapse it enlarges into a specialized structure, the presynaptic nerve ending, which contains mitochondria and synaptic vesicles. At the tip of the nerve ending is the presynaptic membrane; facing it, and separated from it by a minute cleft (the synaptic cleft) is a …
ENSDARG00000000861	scrib	scribble planar cell polarity protein [Source:ZFIN;Acc:ZDB-GENE-030616-572]		GO:0046982	protein heterodimerization activity	Interacting selectively and non-covalently with a nonidentical protein to form a heterodimer.
ENSDARG00000000861	scrib	scribble planar cell polarity protein [Source:ZFIN;Acc:ZDB-GENE-030616-572]		GO:0007275	multicellular organism development	The biological process whose specific outcome is the progression of a multicellular organism over time from an initial condition (e.g. a zygote or a young adult) to a later condition (e.g. a multicellular animal or an aged adult).
ENSDARG00000000861	scrib	scribble planar cell polarity protein [Source:ZFIN;Acc:ZDB-GENE-030616-572]		GO:0060027	convergent extension involved in gastrulation	The morphogenetic process in which an epithelium narrows along one axis and lengthens in a perpendicular axis usually resulting in the formation of the three primary germ layers, ectoderm, mesoderm and endoderm.
ENSDARG00000000861	scrib	scribble planar cell polarity protein [Source:ZFIN;Acc:ZDB-GENE-030616-572]		GO:0098609	cell-cell adhesion	The attachment of one cell to another cell via adhesion molecules.
ENSDARG00000000861	scrib	scribble planar cell polarity protein [Source:ZFIN;Acc:ZDB-GENE-030616-572]		GO:0005913	cell-cell adherens junction	An adherens junction which connects a cell to another cell.
ENSDARG00000000861	scrib	scribble planar cell polarity protein [Source:ZFIN;Acc:ZDB-GENE-030616-572]		GO:0043113	receptor clustering	The receptor metabolic process that results in grouping of a set of receptors at a cellular location, often to amplify the sensitivity of a signaling response.
ENSDARG00000000861	scrib	scribble planar cell polarity protein [Source:ZFIN;Acc:ZDB-GENE-030616-572]		GO:0005911	cell-cell junction	A cell junction that forms a connection between two or more cells in a multicellular organism; excludes direct cytoplasmic junctions such as ring canals.
ENSDARG00000000861	scrib	scribble planar cell polarity protein [Source:ZFIN;Acc:ZDB-GENE-030616-572]		GO:0016323	basolateral plasma membrane	The region of the plasma membrane that includes the basal end and sides of the cell. Often used in reference to animal polarized epithelial membranes, where the basal membrane is the part attached to the extracellular matrix, or in plant cells, where the basal membrane is defined with respect to the zygotic axis.
ENSDARG00000000861	scrib	scribble planar cell polarity protein [Source:ZFIN;Acc:ZDB-GENE-030616-572]		GO:0014069	postsynaptic density	An electron dense network of proteins within and adjacent to the postsynaptic membrane of an asymmetric, neuron-neuron synapse. Its major components include neurotransmitter receptors and the proteins that spatially and functionally organize them such as anchoring and scaffolding molecules, signaling enzymes and cytoskeletal components.
ENSDARG00000000861	scrib	scribble planar cell polarity protein [Source:ZFIN;Acc:ZDB-GENE-030616-572]		GO:0045211	postsynaptic membrane	A specialized area of membrane facing the presynaptic membrane on the tip of the nerve ending and separated from it by a minute cleft (the synaptic cleft). Neurotransmitters cross the synaptic cleft and transmit the signal to the postsynaptic membrane.
ENSDARG00000000861	scrib	scribble planar cell polarity protein [Source:ZFIN;Acc:ZDB-GENE-030616-572]		GO:0033564	anterior/posterior axon guidance	The process in which the migration of an axon growth cone is directed to a specific target site along the anterior-posterior body axis in response to a combination of attractive and repulsive cues. The anterior-posterior axis is defined by a line that runs from the head or mouth of an organism to the tail or opposite end of the organism.
ENSDARG00000000861	scrib	scribble planar cell polarity protein [Source:ZFIN;Acc:ZDB-GENE-030616-572]		GO:0030054	cell junction	A cellular component that forms a specialized region of connection between two or more cells or between a cell and the extracellular matrix. At a cell junction, anchoring proteins extend through the plasma membrane to link cytoskeletal proteins in one cell to cytoskeletal proteins in neighboring cells or to proteins in the extracellular matrix.
ENSDARG00000000861	scrib	scribble planar cell polarity protein [Source:ZFIN;Acc:ZDB-GENE-030616-572]		GO:0008328	ionotropic glutamate receptor complex	A multimeric assembly of four or five subunits which form a structure with an extracellular N-terminus and a large loop that together form the ligand binding domain. The C-terminus is intracellular. The ionotropic glutamate receptor complex itself acts as a ligand-gated ion channel; on binding glutamate, charged ions pass through a channel in the center of the receptor complex.
ENSDARG00000000861	scrib	scribble planar cell polarity protein [Source:ZFIN;Acc:ZDB-GENE-030616-572]		GO:0001944	vasculature development	The process whose specific outcome is the progression of the vasculature over time, from its formation to the mature structure. The vasculature is an interconnected tubular multi-tissue structure that contains fluid that is actively transported around the organism.
ENSDARG00000000861	scrib	scribble planar cell polarity protein [Source:ZFIN;Acc:ZDB-GENE-030616-572]		GO:0030154	cell differentiation	The process in which relatively unspecialized cells, e.g. embryonic or regenerative cells, acquire specialized structural and/or functional features that characterize the cells, tissues, or organs of the mature organism or some other relatively stable phase of the organism's life history. Differentiation includes the processes involved in commitment of a cell to a specific fate and its subsequent…
ENSDARG00000000861	scrib	scribble planar cell polarity protein [Source:ZFIN;Acc:ZDB-GENE-030616-572]		GO:0045197	establishment or maintenance of epithelial cell apical/basal polarity	Any cellular process that results in the specification, formation or maintenance of the apicobasal polarity of an epithelial cell.
ENSDARG00000000861	scrib	scribble planar cell polarity protein [Source:ZFIN;Acc:ZDB-GENE-030616-572]		GO:0000132	establishment of mitotic spindle orientation	A cell cycle process that sets the alignment of mitotic spindle relative to other cellular structures.
ENSDARG00000000861	scrib	scribble planar cell polarity protein [Source:ZFIN;Acc:ZDB-GENE-030616-572]		GO:0001764	neuron migration	The characteristic movement of an immature neuron from germinal zones to specific positions where they will reside as they mature.
ENSDARG00000000861	scrib	scribble planar cell polarity protein [Source:ZFIN;Acc:ZDB-GENE-030616-572]		GO:0097120	receptor localization to synapse	Any process in which a receptor is transported to, and/or maintained at the synapse, the junction between a nerve fiber of one neuron and another neuron or muscle fiber or glial cell.
ENSDARG00000000861	scrib	scribble planar cell polarity protein [Source:ZFIN;Acc:ZDB-GENE-030616-572]		GO:0098887	neurotransmitter receptor transport, endosome to postsynaptic membrane	The directed movement of neurotransmitter receptor from the postsynaptic endosome to the postsynaptic membrane in transport vesicles.
ENSDARG00000000861	scrib	scribble planar cell polarity protein [Source:ZFIN;Acc:ZDB-GENE-030616-572]		GO:0098968	neurotransmitter receptor transport postsynaptic membrane to endosome	Vesicle-mediated transport of a neurotransmitter receptor complex from the postsynaptic membrane to the postsynaptic early endosome.
ENSDARG00000000861	scrib	scribble planar cell polarity protein [Source:ZFIN;Acc:ZDB-GENE-030616-572]		GO:0001736	establishment of planar polarity	Coordinated organization of groups of cells in the plane of an epithelium, such that they all orient to similar coordinates.
ENSDARG00000000861	scrib	scribble planar cell polarity protein [Source:ZFIN;Acc:ZDB-GENE-030616-572]		GO:0071679	commissural neuron axon guidance	The process in which the migration of an axon growth cone of a commissural neuron is directed to its target in the brain in response to a combination of attractive and repulsive cues.
ENSDARG00000000861	scrib	scribble planar cell polarity protein [Source:ZFIN;Acc:ZDB-GENE-030616-572]		GO:0016477	cell migration	The controlled self-propelled movement of a cell from one site to a destination guided by molecular cues. Cell migration is a central process in the development and maintenance of multicellular organisms.
ENSDARG00000000861	scrib	scribble planar cell polarity protein [Source:ZFIN;Acc:ZDB-GENE-030616-572]		GO:0008283	cell population proliferation	The multiplication or reproduction of cells, resulting in the expansion of a cell population.
ENSDARG00000000861	scrib	scribble planar cell polarity protein [Source:ZFIN;Acc:ZDB-GENE-030616-572]		GO:0005912	adherens junction	A cell junction at which anchoring proteins (cadherins or integrins) extend through the plasma membrane and are attached to actin filaments.
ENSDARG00000000861	scrib	scribble planar cell polarity protein [Source:ZFIN;Acc:ZDB-GENE-030616-572]		GO:0097475	motor neuron migration	The orderly movement of a motor neuron from one site to another. A motor neuron is an efferent neuron that passes from the central nervous system or a ganglion toward or to a muscle and conducts an impulse that causes movement.
ENSDARG00000000861	scrib	scribble planar cell polarity protein [Source:ZFIN;Acc:ZDB-GENE-030616-572]		GO:0043065	positive regulation of apoptotic process	Any process that activates or increases the frequency, rate or extent of cell death by apoptotic process.
ENSDARG00000000861	scrib	scribble planar cell polarity protein [Source:ZFIN;Acc:ZDB-GENE-030616-572]		GO:0090630	activation of GTPase activity	Any process that initiates the activity of an inactive GTPase through the replacement of GDP by GTP.
ENSDARG00000000861	scrib	scribble planar cell polarity protein [Source:ZFIN;Acc:ZDB-GENE-030616-572]		GO:0042734	presynaptic membrane	A specialized area of membrane of the axon terminal that faces the plasma membrane of the neuron or muscle fiber with which the axon terminal establishes a synaptic junction; many synaptic junctions exhibit structural presynaptic characteristics, such as conical, electron-dense internal protrusions, that distinguish it from the remainder of the axon plasma membrane.
ENSDARG00000000861	scrib	scribble planar cell polarity protein [Source:ZFIN;Acc:ZDB-GENE-030616-572]		GO:0031252	cell leading edge	The area of a motile cell closest to the direction of movement.
ENSDARG00000000861	scrib	scribble planar cell polarity protein [Source:ZFIN;Acc:ZDB-GENE-030616-572]		GO:0014021	secondary neural tube formation	The formation of the neural tube by coalescence of mesenchymal cells followed by their conversion to epithelial cells to form a solid cord that subsequently hollows out (cavitates) to create a hollow tube. Secondary neurulation is the typical mechanism of formation of the neural tube posterior to the posterior neuropore in mammals.
ENSDARG00000000861	scrib	scribble planar cell polarity protein [Source:ZFIN;Acc:ZDB-GENE-030616-572]		GO:0035089	establishment of apical/basal cell polarity	The specification and formation of the polarity of a cell along its apical/basal axis.
ENSDARG00000000861	scrib	scribble planar cell polarity protein [Source:ZFIN;Acc:ZDB-GENE-030616-572]		GO:0045930	negative regulation of mitotic cell cycle	Any process that stops, prevents or reduces the rate or extent of progression through the mitotic cell cycle.
ENSDARG00000000861	scrib	scribble planar cell polarity protein [Source:ZFIN;Acc:ZDB-GENE-030616-572]		GO:0050918	positive chemotaxis	The directed movement of a motile cell or organism towards a higher concentration of a chemical.
ENSDARG00000000861	scrib	scribble planar cell polarity protein [Source:ZFIN;Acc:ZDB-GENE-030616-572]		GO:0060561	apoptotic process involved in morphogenesis	Any apoptotic process that contributes to the shaping of an anatomical structure.
ENSDARG00000002127	stam	signal transducing adaptor molecule (SH3 domain and ITAM motif) 1 [Source:ZFIN;Acc:ZDB-GENE-031118-123]	R-DRE-162582	GO:0005515	protein binding	Interacting selectively and non-covalently with any protein or protein complex (a complex of two or more proteins that may include other nonprotein molecules).
ENSDARG00000002127	stam	signal transducing adaptor molecule (SH3 domain and ITAM motif) 1 [Source:ZFIN;Acc:ZDB-GENE-031118-123]	R-DRE-162582	GO:0006886	intracellular protein transport	The directed movement of proteins in a cell, including the movement of proteins between specific compartments or structures within a cell, such as organelles of a eukaryotic cell.
ENSDARG00000002127	stam	signal transducing adaptor molecule (SH3 domain and ITAM motif) 1 [Source:ZFIN;Acc:ZDB-GENE-031118-123]	R-DRE-162582	GO:0005623	cell	The basic structural and functional unit of all organisms. Includes the plasma membrane and any external encapsulating structures such as the cell wall and cell envelope.
ENSDARG00000002127	stam	signal transducing adaptor molecule (SH3 domain and ITAM motif) 1 [Source:ZFIN;Acc:ZDB-GENE-031118-123]	R-DRE-392499	GO:0005515	protein binding	Interacting selectively and non-covalently with any protein or protein complex (a complex of two or more proteins that may include other nonprotein molecules).
ENSDARG00000002127	stam	signal transducing adaptor molecule (SH3 domain and ITAM motif) 1 [Source:ZFIN;Acc:ZDB-GENE-031118-123]	R-DRE-392499	GO:0006886	intracellular protein transport	The directed movement of proteins in a cell, including the movement of proteins between specific compartments or structures within a cell, such as organelles of a eukaryotic cell.
ENSDARG00000002127	stam	signal transducing adaptor molecule (SH3 domain and ITAM motif) 1 [Source:ZFIN;Acc:ZDB-GENE-031118-123]	R-DRE-392499	GO:0005623	cell	The basic structural and functional unit of all organisms. Includes the plasma membrane and any external encapsulating structures such as the cell wall and cell envelope.
ENSDARG00000002127	stam	signal transducing adaptor molecule (SH3 domain and ITAM motif) 1 [Source:ZFIN;Acc:ZDB-GENE-031118-123]	R-DRE-5688426	GO:0005515	protein binding	Interacting selectively and non-covalently with any protein or protein complex (a complex of two or more proteins that may include other nonprotein molecules).
ENSDARG00000002127	stam	signal transducing adaptor molecule (SH3 domain and ITAM motif) 1 [Source:ZFIN;Acc:ZDB-GENE-031118-123]	R-DRE-5688426	GO:0006886	intracellular protein transport	The directed movement of proteins in a cell, including the movement of proteins between specific compartments or structures within a cell, such as organelles of a eukaryotic cell.
ENSDARG00000002127	stam	signal transducing adaptor molecule (SH3 domain and ITAM motif) 1 [Source:ZFIN;Acc:ZDB-GENE-031118-123]	R-DRE-5688426	GO:0005623	cell	The basic structural and functional unit of all organisms. Includes the plasma membrane and any external encapsulating structures such as the cell wall and cell envelope.
ENSDARG00000002127	stam	signal transducing adaptor molecule (SH3 domain and ITAM motif) 1 [Source:ZFIN;Acc:ZDB-GENE-031118-123]	R-DRE-597592	GO:0005515	protein binding	Interacting selectively and non-covalently with any protein or protein complex (a complex of two or more proteins that may include other nonprotein molecules).
ENSDARG00000002127	stam	signal transducing adaptor molecule (SH3 domain and ITAM motif) 1 [Source:ZFIN;Acc:ZDB-GENE-031118-123]	R-DRE-597592	GO:0006886	intracellular protein transport	The directed movement of proteins in a cell, including the movement of proteins between specific compartments or structures within a cell, such as organelles of a eukaryotic cell.
ENSDARG00000002127	stam	signal transducing adaptor molecule (SH3 domain and ITAM motif) 1 [Source:ZFIN;Acc:ZDB-GENE-031118-123]	R-DRE-597592	GO:0005623	cell	The basic structural and functional unit of all organisms. Includes the plasma membrane and any external encapsulating structures such as the cell wall and cell envelope.
ENSDARG00000002127	stam	signal transducing adaptor molecule (SH3 domain and ITAM motif) 1 [Source:ZFIN;Acc:ZDB-GENE-031118-123]	R-DRE-6806834	GO:0005515	protein binding	Interacting selectively and non-covalently with any protein or protein complex (a complex of two or more proteins that may include other nonprotein molecules).
ENSDARG00000002127	stam	signal transducing adaptor molecule (SH3 domain and ITAM motif) 1 [Source:ZFIN;Acc:ZDB-GENE-031118-123]	R-DRE-6806834	GO:0006886	intracellular protein transport	The directed movement of proteins in a cell, including the movement of proteins between specific compartments or structures within a cell, such as organelles of a eukaryotic cell.
ENSDARG00000002127	stam	signal transducing adaptor molecule (SH3 domain and ITAM motif) 1 [Source:ZFIN;Acc:ZDB-GENE-031118-123]	R-DRE-6806834	GO:0005623	cell	The basic structural and functional unit of all organisms. Includes the plasma membrane and any external encapsulating structures such as the cell wall and cell envelope.
ENSDARG00000002127	stam	signal transducing adaptor molecule (SH3 domain and ITAM motif) 1 [Source:ZFIN;Acc:ZDB-GENE-031118-123]	R-DRE-9006934	GO:0005515	protein binding	Interacting selectively and non-covalently with any protein or protein complex (a complex of two or more proteins that may include other nonprotein molecules).
ENSDARG00000002127	stam	signal transducing adaptor molecule (SH3 domain and ITAM motif) 1 [Source:ZFIN;Acc:ZDB-GENE-031118-123]	R-DRE-9006934	GO:0006886	intracellular protein transport	The directed movement of proteins in a cell, including the movement of proteins between specific compartments or structures within a cell, such as organelles of a eukaryotic cell.
ENSDARG00000002127	stam	signal transducing adaptor molecule (SH3 domain and ITAM motif) 1 [Source:ZFIN;Acc:ZDB-GENE-031118-123]	R-DRE-9006934	GO:0005623	cell	The basic structural and functional unit of all organisms. Includes the plasma membrane and any external encapsulating structures such as the cell wall and cell envelope.
ENSDARG00000002127	stam	signal transducing adaptor molecule (SH3 domain and ITAM motif) 1 [Source:ZFIN;Acc:ZDB-GENE-031118-123]	R-DRE-199991	GO:0005515	protein binding	Interacting selectively and non-covalently with any protein or protein complex (a complex of two or more proteins that may include other nonprotein molecules).
ENSDARG00000002127	stam	signal transducing adaptor molecule (SH3 domain and ITAM motif) 1 [Source:ZFIN;Acc:ZDB-GENE-031118-123]	R-DRE-199991	GO:0006886	intracellular protein transport	The directed movement of proteins in a cell, including the movement of proteins between specific compartments or structures within a cell, such as organelles of a eukaryotic cell.
ENSDARG00000002127	stam	signal transducing adaptor molecule (SH3 domain and ITAM motif) 1 [Source:ZFIN;Acc:ZDB-GENE-031118-123]	R-DRE-199991	GO:0005623	cell	The basic structural and functional unit of all organisms. Includes the plasma membrane and any external encapsulating structures such as the cell wall and cell envelope.
ENSDARG00000002127	stam	signal transducing adaptor molecule (SH3 domain and ITAM motif) 1 [Source:ZFIN;Acc:ZDB-GENE-031118-123]	R-DRE-5653656	GO:0005515	protein binding	Interacting selectively and non-covalently with any protein or protein complex (a complex of two or more proteins that may include other nonprotein molecules).
ENSDARG00000002127	stam	signal transducing adaptor molecule (SH3 domain and ITAM motif) 1 [Source:ZFIN;Acc:ZDB-GENE-031118-123]	R-DRE-5653656	GO:0006886	intracellular protein transport	The directed movement of proteins in a cell, including the movement of proteins between specific compartments or structures within a cell, such as organelles of a eukaryotic cell.
ENSDARG00000002127	stam	signal transducing adaptor molecule (SH3 domain and ITAM motif) 1 [Source:ZFIN;Acc:ZDB-GENE-031118-123]	R-DRE-5653656	GO:0005623	cell	The basic structural and functional unit of all organisms. Includes the plasma membrane and any external encapsulating structures such as the cell wall and cell envelope.
ENSDARG00000002127	stam	signal transducing adaptor molecule (SH3 domain and ITAM motif) 1 [Source:ZFIN;Acc:ZDB-GENE-031118-123]	R-DRE-8856825	GO:0005515	protein binding	Interacting selectively and non-covalently with any protein or protein complex (a complex of two or more proteins that may include other nonprotein molecules).
ENSDARG00000002127	stam	signal transducing adaptor molecule (SH3 domain and ITAM motif) 1 [Source:ZFIN;Acc:ZDB-GENE-031118-123]	R-DRE-8856825	GO:0006886	intracellular protein transport	The directed movement of proteins in a cell, including the movement of proteins between specific compartments or structures within a cell, such as organelles of a eukaryotic cell.
ENSDARG00000002127	stam	signal transducing adaptor molecule (SH3 domain and ITAM motif) 1 [Source:ZFIN;Acc:ZDB-GENE-031118-123]	R-DRE-8856825	GO:0005623	cell	The basic structural and functional unit of all organisms. Includes the plasma membrane and any external encapsulating structures such as the cell wall and cell envelope.
ENSDARG00000002127	stam	signal transducing adaptor molecule (SH3 domain and ITAM motif) 1 [Source:ZFIN;Acc:ZDB-GENE-031118-123]	R-DRE-8856828	GO:0005515	protein binding	Interacting selectively and non-covalently with any protein or protein complex (a complex of two or more proteins that may include other nonprotein molecules).
ENSDARG00000002127	stam	signal transducing adaptor molecule (SH3 domain and ITAM motif) 1 [Source:ZFIN;Acc:ZDB-GENE-031118-123]	R-DRE-8856828	GO:0006886	intracellular protein transport	The directed movement of proteins in a cell, including the movement of proteins between specific compartments or structures within a cell, such as organelles of a eukaryotic cell.
ENSDARG00000002127	stam	signal transducing adaptor molecule (SH3 domain and ITAM motif) 1 [Source:ZFIN;Acc:ZDB-GENE-031118-123]	R-DRE-8856828	GO:0005623	cell	The basic structural and functional unit of all organisms. Includes the plasma membrane and any external encapsulating structures such as the cell wall and cell envelope.
ENSDARG00000002127	stam	signal transducing adaptor molecule (SH3 domain and ITAM motif) 1 [Source:ZFIN;Acc:ZDB-GENE-031118-123]	R-DRE-177929	GO:0005515	protein binding	Interacting selectively and non-covalently with any protein or protein complex (a complex of two or more proteins that may include other nonprotein molecules).
ENSDARG00000002127	stam	signal transducing adaptor molecule (SH3 domain and ITAM motif) 1 [Source:ZFIN;Acc:ZDB-GENE-031118-123]	R-DRE-177929	GO:0006886	intracellular protein transport	The directed movement of proteins in a cell, including the movement of proteins between specific compartments or structures within a cell, such as organelles of a eukaryotic cell.
ENSDARG00000002127	stam	signal transducing adaptor molecule (SH3 domain and ITAM motif) 1 [Source:ZFIN;Acc:ZDB-GENE-031118-123]	R-DRE-177929	GO:0005623	cell	The basic structural and functional unit of all organisms. Includes the plasma membrane and any external encapsulating structures such as the cell wall and cell envelope.
ENSDARG00000002127	stam	signal transducing adaptor molecule (SH3 domain and ITAM motif) 1 [Source:ZFIN;Acc:ZDB-GENE-031118-123]	R-DRE-5689901	GO:0005515	protein binding	Interacting selectively and non-covalently with any protein or protein complex (a complex of two or more proteins that may include other nonprotein molecules).
ENSDARG00000002127	stam	signal transducing adaptor molecule (SH3 domain and ITAM motif) 1 [Source:ZFIN;Acc:ZDB-GENE-031118-123]	R-DRE-5689901	GO:0006886	intracellular protein transport	The directed movement of proteins in a cell, including the movement of proteins between specific compartments or structures within a cell, such as organelles of a eukaryotic cell.
ENSDARG00000002127	stam	signal transducing adaptor molecule (SH3 domain and ITAM motif) 1 [Source:ZFIN;Acc:ZDB-GENE-031118-123]	R-DRE-5689901	GO:0005623	cell	The basic structural and functional unit of all organisms. Includes the plasma membrane and any external encapsulating structures such as the cell wall and cell envelope.
ENSDARG00000002127	stam	signal transducing adaptor molecule (SH3 domain and ITAM motif) 1 [Source:ZFIN;Acc:ZDB-GENE-031118-123]	R-DRE-917729	GO:0005515	protein binding	Interacting selectively and non-covalently with any protein or protein complex (a complex of two or more proteins that may include other nonprotein molecules).
ENSDARG00000002127	stam	signal transducing adaptor molecule (SH3 domain and ITAM motif) 1 [Source:ZFIN;Acc:ZDB-GENE-031118-123]	R-DRE-917729	GO:0006886	intracellular protein transport	The directed movement of proteins in a cell, including the movement of proteins between specific compartments or structures within a cell, such as organelles of a eukaryotic cell.
ENSDARG00000002127	stam	signal transducing adaptor molecule (SH3 domain and ITAM motif) 1 [Source:ZFIN;Acc:ZDB-GENE-031118-123]	R-DRE-917729	GO:0005623	cell	The basic structural and functional unit of all organisms. Includes the plasma membrane and any external encapsulating structures such as the cell wall and cell envelope.
ENSDARG00000002127	stam	signal transducing adaptor molecule (SH3 domain and ITAM motif) 1 [Source:ZFIN;Acc:ZDB-GENE-031118-123]	R-DRE-182971	GO:0005515	protein binding	Interacting selectively and non-covalently with any protein or protein complex (a complex of two or more proteins that may include other nonprotein molecules).
ENSDARG00000002127	stam	signal transducing adaptor molecule (SH3 domain and ITAM motif) 1 [Source:ZFIN;Acc:ZDB-GENE-031118-123]	R-DRE-182971	GO:0006886	intracellular protein transport	The directed movement of proteins in a cell, including the movement of proteins between specific compartments or structures within a cell, such as organelles of a eukaryotic cell.
ENSDARG00000002127	stam	signal transducing adaptor molecule (SH3 domain and ITAM motif) 1 [Source:ZFIN;Acc:ZDB-GENE-031118-123]	R-DRE-182971	GO:0005623	cell	The basic structural and functional unit of all organisms. Includes the plasma membrane and any external encapsulating structures such as the cell wall and cell envelope.
ENSDARG00000002127	stam	signal transducing adaptor molecule (SH3 domain and ITAM motif) 1 [Source:ZFIN;Acc:ZDB-GENE-031118-123]	R-DRE-6807004	GO:0005515	protein binding	Interacting selectively and non-covalently with any protein or protein complex (a complex of two or more proteins that may include other nonprotein molecules).
ENSDARG00000002127	stam	signal transducing adaptor molecule (SH3 domain and ITAM motif) 1 [Source:ZFIN;Acc:ZDB-GENE-031118-123]	R-DRE-6807004	GO:0006886	intracellular protein transport	The directed movement of proteins in a cell, including the movement of proteins between specific compartments or structures within a cell, such as organelles of a eukaryotic cell.
ENSDARG00000002127	stam	signal transducing adaptor molecule (SH3 domain and ITAM motif) 1 [Source:ZFIN;Acc:ZDB-GENE-031118-123]	R-DRE-6807004	GO:0005623	cell	The basic structural and functional unit of all organisms. Includes the plasma membrane and any external encapsulating structures such as the cell wall and cell envelope.
ENSDARG00000002196	bach1b	BTB and CNC homology 1, basic leucine zipper transcription factor 1 b [Source:ZFIN;Acc:ZDB-GENE-050522-220]		GO:0003677	DNA binding	Any molecular function by which a gene product interacts selectively and non-covalently with DNA (deoxyribonucleic acid).
ENSDARG00000002196	bach1b	BTB and CNC homology 1, basic leucine zipper transcription factor 1 b [Source:ZFIN;Acc:ZDB-GENE-050522-220]		GO:0006355	regulation of transcription, DNA-templated	Any process that modulates the frequency, rate or extent of cellular DNA-templated transcription.
ENSDARG00000002196	bach1b	BTB and CNC homology 1, basic leucine zipper transcription factor 1 b [Source:ZFIN;Acc:ZDB-GENE-050522-220]		GO:0005634	nucleus	A membrane-bounded organelle of eukaryotic cells in which chromosomes are housed and replicated. In most cells, the nucleus contains all of the cell's chromosomes except the organellar chromosomes, and is the site of RNA synthesis and processing. In some species, or in specialized cell types, RNA metabolism or DNA replication may be absent.
ENSDARG00000002196	bach1b	BTB and CNC homology 1, basic leucine zipper transcription factor 1 b [Source:ZFIN;Acc:ZDB-GENE-050522-220]		GO:0005515	protein binding	Interacting selectively and non-covalently with any protein or protein complex (a complex of two or more proteins that may include other nonprotein molecules).
ENSDARG00000002196	bach1b	BTB and CNC homology 1, basic leucine zipper transcription factor 1 b [Source:ZFIN;Acc:ZDB-GENE-050522-220]		GO:0003700	DNA-binding transcription factor activity	A protein or a member of a complex that interacts selectively and non-covalently with a specific DNA sequence (sometimes referred to as a motif) within the regulatory region of a gene to modulate transcription. Regulatory regions include promoters (proximal and distal) and enhancers. Genes are transcriptional units, and include bacterial operons.
ENSDARG00000002196	bach1b	BTB and CNC homology 1, basic leucine zipper transcription factor 1 b [Source:ZFIN;Acc:ZDB-GENE-050522-220]		GO:0000976	transcription regulatory region sequence-specific DNA binding	Interacting selectively and non-covalently with a specific sequence of DNA that is part of a regulatory region that controls transcription of that section of the DNA. The transcribed region might be described as a gene, cistron, or operon.
ENSDARG00000002507	itga10	integrin, alpha 10 [Source:ZFIN;Acc:ZDB-GENE-100922-54]	R-DRE-1474244	GO:0007155	cell adhesion	The attachment of a cell, either to another cell or to an underlying substrate such as the extracellular matrix, via cell adhesion molecules.
ENSDARG00000002507	itga10	integrin, alpha 10 [Source:ZFIN;Acc:ZDB-GENE-100922-54]	R-DRE-1474244	GO:0008305	integrin complex	A protein complex that is composed of one alpha subunit and one beta subunit, both of which are members of the integrin superfamily of cell adhesion receptors; the complex spans the plasma membrane and binds to extracellular matrix ligands, cell-surface ligands, and soluble ligands.
ENSDARG00000002507	itga10	integrin, alpha 10 [Source:ZFIN;Acc:ZDB-GENE-100922-54]	R-DRE-1474244	GO:0016020	membrane	A lipid bilayer along with all the proteins and protein complexes embedded in it an attached to it.
ENSDARG00000002507	itga10	integrin, alpha 10 [Source:ZFIN;Acc:ZDB-GENE-100922-54]	R-DRE-1474244	GO:0016021	integral component of membrane	The component of a membrane consisting of the gene products and protein complexes having at least some part of their peptide sequence embedded in the hydrophobic region of the membrane.
ENSDARG00000002507	itga10	integrin, alpha 10 [Source:ZFIN;Acc:ZDB-GENE-100922-54]	R-DRE-1474244	GO:0007229	integrin-mediated signaling pathway	A series of molecular signals initiated by the binding of extracellular ligand to an integrin on the surface of a target cell, and ending with regulation of a downstream cellular process, e.g. transcription.
ENSDARG00000002507	itga10	integrin, alpha 10 [Source:ZFIN;Acc:ZDB-GENE-100922-54]	R-DRE-216083	GO:0007155	cell adhesion	The attachment of a cell, either to another cell or to an underlying substrate such as the extracellular matrix, via cell adhesion molecules.
ENSDARG00000002507	itga10	integrin, alpha 10 [Source:ZFIN;Acc:ZDB-GENE-100922-54]	R-DRE-216083	GO:0008305	integrin complex	A protein complex that is composed of one alpha subunit and one beta subunit, both of which are members of the integrin superfamily of cell adhesion receptors; the complex spans the plasma membrane and binds to extracellular matrix ligands, cell-surface ligands, and soluble ligands.
ENSDARG00000002507	itga10	integrin, alpha 10 [Source:ZFIN;Acc:ZDB-GENE-100922-54]	R-DRE-216083	GO:0016020	membrane	A lipid bilayer along with all the proteins and protein complexes embedded in it an attached to it.
ENSDARG00000002507	itga10	integrin, alpha 10 [Source:ZFIN;Acc:ZDB-GENE-100922-54]	R-DRE-216083	GO:0016021	integral component of membrane	The component of a membrane consisting of the gene products and protein complexes having at least some part of their peptide sequence embedded in the hydrophobic region of the membrane.
ENSDARG00000002507	itga10	integrin, alpha 10 [Source:ZFIN;Acc:ZDB-GENE-100922-54]	R-DRE-216083	GO:0007229	integrin-mediated signaling pathway	A series of molecular signals initiated by the binding of extracellular ligand to an integrin on the surface of a target cell, and ending with regulation of a downstream cellular process, e.g. transcription.
ENSDARG00000002507	itga10	integrin, alpha 10 [Source:ZFIN;Acc:ZDB-GENE-100922-54]		GO:0007155	cell adhesion	The attachment of a cell, either to another cell or to an underlying substrate such as the extracellular matrix, via cell adhesion molecules.
ENSDARG00000002507	itga10	integrin, alpha 10 [Source:ZFIN;Acc:ZDB-GENE-100922-54]		GO:0008305	integrin complex	A protein complex that is composed of one alpha subunit and one beta subunit, both of which are members of the integrin superfamily of cell adhesion receptors; the complex spans the plasma membrane and binds to extracellular matrix ligands, cell-surface ligands, and soluble ligands.
ENSDARG00000002507	itga10	integrin, alpha 10 [Source:ZFIN;Acc:ZDB-GENE-100922-54]		GO:0016020	membrane	A lipid bilayer along with all the proteins and protein complexes embedded in it an attached to it.
ENSDARG00000002507	itga10	integrin, alpha 10 [Source:ZFIN;Acc:ZDB-GENE-100922-54]		GO:0016021	integral component of membrane	The component of a membrane consisting of the gene products and protein complexes having at least some part of their peptide sequence embedded in the hydrophobic region of the membrane.
ENSDARG00000002507	itga10	integrin, alpha 10 [Source:ZFIN;Acc:ZDB-GENE-100922-54]		GO:0007229	integrin-mediated signaling pathway	A series of molecular signals initiated by the binding of extracellular ligand to an integrin on the surface of a target cell, and ending with regulation of a downstream cellular process, e.g. transcription.
ENSDARG00000002787	tle3a	TLE family member 3, transcriptional corepressor a [Source:ZFIN;Acc:ZDB-GENE-990415-86]		GO:0006355	regulation of transcription, DNA-templated	Any process that modulates the frequency, rate or extent of cellular DNA-templated transcription.
ENSDARG00000002787	tle3a	TLE family member 3, transcriptional corepressor a [Source:ZFIN;Acc:ZDB-GENE-990415-86]		GO:0005634	nucleus	A membrane-bounded organelle of eukaryotic cells in which chromosomes are housed and replicated. In most cells, the nucleus contains all of the cell's chromosomes except the organellar chromosomes, and is the site of RNA synthesis and processing. In some species, or in specialized cell types, RNA metabolism or DNA replication may be absent.
ENSDARG00000002787	tle3a	TLE family member 3, transcriptional corepressor a [Source:ZFIN;Acc:ZDB-GENE-990415-86]		GO:0005515	protein binding	Interacting selectively and non-covalently with any protein or protein complex (a complex of two or more proteins that may include other nonprotein molecules).
ENSDARG00000002877	reps1	RALBP1 associated Eps domain containing 1 [Source:ZFIN;Acc:ZDB-GENE-030131-9536]		GO:0005515	protein binding	Interacting selectively and non-covalently with any protein or protein complex (a complex of two or more proteins that may include other nonprotein molecules).
ENSDARG00000002877	reps1	RALBP1 associated Eps domain containing 1 [Source:ZFIN;Acc:ZDB-GENE-030131-9536]		GO:0005509	calcium ion binding	Interacting selectively and non-covalently with calcium ions (Ca2+).
ENSDARG00000002877	reps1	RALBP1 associated Eps domain containing 1 [Source:ZFIN;Acc:ZDB-GENE-030131-9536]		GO:0006898	receptor-mediated endocytosis	An endocytosis process in which cell surface receptors ensure specificity of transport. A specific receptor on the cell surface binds tightly to the extracellular macromolecule (the ligand) that it recognizes; the plasma-membrane region containing the receptor-ligand complex then undergoes endocytosis, forming a transport vesicle containing the receptor-ligand complex and excluding most other pla…
ENSDARG00000003375	gng12a	guanine nucleotide binding protein (G protein), gamma 12a [Source:ZFIN;Acc:ZDB-GENE-040426-2555]	R-DRE-382551	GO:0007186	G protein-coupled receptor signaling pathway	A series of molecular signals that proceeds with an activated receptor promoting the exchange of GDP for GTP on the alpha-subunit of an associated heterotrimeric G-protein complex. The GTP-bound activated alpha-G-protein then dissociates from the beta- and gamma-subunits to further transmit the signal within the cell. The pathway begins with receptor-ligand interaction, or for basal GPCR signalin…
ENSDARG00000003375	gng12a	guanine nucleotide binding protein (G protein), gamma 12a [Source:ZFIN;Acc:ZDB-GENE-040426-2555]	R-DRE-382551	GO:0003924	GTPase activity	Catalysis of the reaction: GTP + H2O = GDP + phosphate.
ENSDARG00000003375	gng12a	guanine nucleotide binding protein (G protein), gamma 12a [Source:ZFIN;Acc:ZDB-GENE-040426-2555]	R-DRE-382551	GO:0005834	heterotrimeric G-protein complex	Any of a family of heterotrimeric GTP-binding and hydrolyzing proteins; they belong to a superfamily of GTPases that includes monomeric proteins such as EF-Tu and RAS. Heterotrimeric G-proteins consist of three subunits; the alpha subunit contains the guanine nucleotide binding site and possesses GTPase activity; the beta and gamma subunits are tightly associated and function as a beta-gamma hete…
ENSDARG00000003375	gng12a	guanine nucleotide binding protein (G protein), gamma 12a [Source:ZFIN;Acc:ZDB-GENE-040426-2555]	R-DRE-382551	GO:0016020	membrane	A lipid bilayer along with all the proteins and protein complexes embedded in it an attached to it.
ENSDARG00000003375	gng12a	guanine nucleotide binding protein (G protein), gamma 12a [Source:ZFIN;Acc:ZDB-GENE-040426-2555]	R-DRE-382551	GO:0005886	plasma membrane	The membrane surrounding a cell that separates the cell from its external environment. It consists of a phospholipid bilayer and associated proteins.
ENSDARG00000003375	gng12a	guanine nucleotide binding protein (G protein), gamma 12a [Source:ZFIN;Acc:ZDB-GENE-040426-2555]	R-DRE-382551	GO:0007165	signal transduction	The cellular process in which a signal is conveyed to trigger a change in the activity or state of a cell. Signal transduction begins with reception of a signal (e.g. a ligand binding to a receptor or receptor activation by a stimulus such as light), or for signal transduction in the absence of ligand, signal-withdrawal or the activity of a constitutively active receptor. Signal transduction ends…
ENSDARG00000003375	gng12a	guanine nucleotide binding protein (G protein), gamma 12a [Source:ZFIN;Acc:ZDB-GENE-040426-2555]	R-DRE-382551	GO:0031681	G-protein beta-subunit binding	Interacting selectively and non-covalently with a G-protein beta subunit.
ENSDARG00000003375	gng12a	guanine nucleotide binding protein (G protein), gamma 12a [Source:ZFIN;Acc:ZDB-GENE-040426-2555]	R-DRE-382551	GO:0031680	G-protein beta/gamma-subunit complex	The heterodimer formed by the beta and gamma subunits of a heterotrimeric G protein, which dissociates from the alpha subunit upon guanine nuclotide exchange.
ENSDARG00000003375	gng12a	guanine nucleotide binding protein (G protein), gamma 12a [Source:ZFIN;Acc:ZDB-GENE-040426-2555]	R-DRE-162582	GO:0007186	G protein-coupled receptor signaling pathway	A series of molecular signals that proceeds with an activated receptor promoting the exchange of GDP for GTP on the alpha-subunit of an associated heterotrimeric G-protein complex. The GTP-bound activated alpha-G-protein then dissociates from the beta- and gamma-subunits to further transmit the signal within the cell. The pathway begins with receptor-ligand interaction, or for basal GPCR signalin…
ENSDARG00000003375	gng12a	guanine nucleotide binding protein (G protein), gamma 12a [Source:ZFIN;Acc:ZDB-GENE-040426-2555]	R-DRE-162582	GO:0003924	GTPase activity	Catalysis of the reaction: GTP + H2O = GDP + phosphate.
ENSDARG00000003375	gng12a	guanine nucleotide binding protein (G protein), gamma 12a [Source:ZFIN;Acc:ZDB-GENE-040426-2555]	R-DRE-162582	GO:0005834	heterotrimeric G-protein complex	Any of a family of heterotrimeric GTP-binding and hydrolyzing proteins; they belong to a superfamily of GTPases that includes monomeric proteins such as EF-Tu and RAS. Heterotrimeric G-proteins consist of three subunits; the alpha subunit contains the guanine nucleotide binding site and possesses GTPase activity; the beta and gamma subunits are tightly associated and function as a beta-gamma hete…
ENSDARG00000003375	gng12a	guanine nucleotide binding protein (G protein), gamma 12a [Source:ZFIN;Acc:ZDB-GENE-040426-2555]	R-DRE-162582	GO:0016020	membrane	A lipid bilayer along with all the proteins and protein complexes embedded in it an attached to it.
ENSDARG00000003375	gng12a	guanine nucleotide binding protein (G protein), gamma 12a [Source:ZFIN;Acc:ZDB-GENE-040426-2555]	R-DRE-162582	GO:0005886	plasma membrane	The membrane surrounding a cell that separates the cell from its external environment. It consists of a phospholipid bilayer and associated proteins.
ENSDARG00000003375	gng12a	guanine nucleotide binding protein (G protein), gamma 12a [Source:ZFIN;Acc:ZDB-GENE-040426-2555]	R-DRE-162582	GO:0007165	signal transduction	The cellular process in which a signal is conveyed to trigger a change in the activity or state of a cell. Signal transduction begins with reception of a signal (e.g. a ligand binding to a receptor or receptor activation by a stimulus such as light), or for signal transduction in the absence of ligand, signal-withdrawal or the activity of a constitutively active receptor. Signal transduction ends…
ENSDARG00000003375	gng12a	guanine nucleotide binding protein (G protein), gamma 12a [Source:ZFIN;Acc:ZDB-GENE-040426-2555]	R-DRE-162582	GO:0031681	G-protein beta-subunit binding	Interacting selectively and non-covalently with a G-protein beta subunit.
ENSDARG00000003375	gng12a	guanine nucleotide binding protein (G protein), gamma 12a [Source:ZFIN;Acc:ZDB-GENE-040426-2555]	R-DRE-162582	GO:0031680	G-protein beta/gamma-subunit complex	The heterodimer formed by the beta and gamma subunits of a heterotrimeric G protein, which dissociates from the alpha subunit upon guanine nuclotide exchange.
ENSDARG00000003375	gng12a	guanine nucleotide binding protein (G protein), gamma 12a [Source:ZFIN;Acc:ZDB-GENE-040426-2555]	R-DRE-372790	GO:0007186	G protein-coupled receptor signaling pathway	A series of molecular signals that proceeds with an activated receptor promoting the exchange of GDP for GTP on the alpha-subunit of an associated heterotrimeric G-protein complex. The GTP-bound activated alpha-G-protein then dissociates from the beta- and gamma-subunits to further transmit the signal within the cell. The pathway begins with receptor-ligand interaction, or for basal GPCR signalin…
ENSDARG00000003375	gng12a	guanine nucleotide binding protein (G protein), gamma 12a [Source:ZFIN;Acc:ZDB-GENE-040426-2555]	R-DRE-372790	GO:0003924	GTPase activity	Catalysis of the reaction: GTP + H2O = GDP + phosphate.
ENSDARG00000003375	gng12a	guanine nucleotide binding protein (G protein), gamma 12a [Source:ZFIN;Acc:ZDB-GENE-040426-2555]	R-DRE-372790	GO:0005834	heterotrimeric G-protein complex	Any of a family of heterotrimeric GTP-binding and hydrolyzing proteins; they belong to a superfamily of GTPases that includes monomeric proteins such as EF-Tu and RAS. Heterotrimeric G-proteins consist of three subunits; the alpha subunit contains the guanine nucleotide binding site and possesses GTPase activity; the beta and gamma subunits are tightly associated and function as a beta-gamma hete…
ENSDARG00000003375	gng12a	guanine nucleotide binding protein (G protein), gamma 12a [Source:ZFIN;Acc:ZDB-GENE-040426-2555]	R-DRE-372790	GO:0016020	membrane	A lipid bilayer along with all the proteins and protein complexes embedded in it an attached to it.
ENSDARG00000003375	gng12a	guanine nucleotide binding protein (G protein), gamma 12a [Source:ZFIN;Acc:ZDB-GENE-040426-2555]	R-DRE-372790	GO:0005886	plasma membrane	The membrane surrounding a cell that separates the cell from its external environment. It consists of a phospholipid bilayer and associated proteins.
ENSDARG00000003375	gng12a	guanine nucleotide binding protein (G protein), gamma 12a [Source:ZFIN;Acc:ZDB-GENE-040426-2555]	R-DRE-372790	GO:0007165	signal transduction	The cellular process in which a signal is conveyed to trigger a change in the activity or state of a cell. Signal transduction begins with reception of a signal (e.g. a ligand binding to a receptor or receptor activation by a stimulus such as light), or for signal transduction in the absence of ligand, signal-withdrawal or the activity of a constitutively active receptor. Signal transduction ends…
ENSDARG00000003375	gng12a	guanine nucleotide binding protein (G protein), gamma 12a [Source:ZFIN;Acc:ZDB-GENE-040426-2555]	R-DRE-372790	GO:0031681	G-protein beta-subunit binding	Interacting selectively and non-covalently with a G-protein beta subunit.
ENSDARG00000003375	gng12a	guanine nucleotide binding protein (G protein), gamma 12a [Source:ZFIN;Acc:ZDB-GENE-040426-2555]	R-DRE-372790	GO:0031680	G-protein beta/gamma-subunit complex	The heterodimer formed by the beta and gamma subunits of a heterotrimeric G protein, which dissociates from the alpha subunit upon guanine nuclotide exchange.
ENSDARG00000003375	gng12a	guanine nucleotide binding protein (G protein), gamma 12a [Source:ZFIN;Acc:ZDB-GENE-040426-2555]	R-DRE-388396	GO:0007186	G protein-coupled receptor signaling pathway	A series of molecular signals that proceeds with an activated receptor promoting the exchange of GDP for GTP on the alpha-subunit of an associated heterotrimeric G-protein complex. The GTP-bound activated alpha-G-protein then dissociates from the beta- and gamma-subunits to further transmit the signal within the cell. The pathway begins with receptor-ligand interaction, or for basal GPCR signalin…
ENSDARG00000003375	gng12a	guanine nucleotide binding protein (G protein), gamma 12a [Source:ZFIN;Acc:ZDB-GENE-040426-2555]	R-DRE-388396	GO:0003924	GTPase activity	Catalysis of the reaction: GTP + H2O = GDP + phosphate.
ENSDARG00000003375	gng12a	guanine nucleotide binding protein (G protein), gamma 12a [Source:ZFIN;Acc:ZDB-GENE-040426-2555]	R-DRE-388396	GO:0005834	heterotrimeric G-protein complex	Any of a family of heterotrimeric GTP-binding and hydrolyzing proteins; they belong to a superfamily of GTPases that includes monomeric proteins such as EF-Tu and RAS. Heterotrimeric G-proteins consist of three subunits; the alpha subunit contains the guanine nucleotide binding site and possesses GTPase activity; the beta and gamma subunits are tightly associated and function as a beta-gamma hete…
ENSDARG00000003375	gng12a	guanine nucleotide binding protein (G protein), gamma 12a [Source:ZFIN;Acc:ZDB-GENE-040426-2555]	R-DRE-388396	GO:0016020	membrane	A lipid bilayer along with all the proteins and protein complexes embedded in it an attached to it.
ENSDARG00000003375	gng12a	guanine nucleotide binding protein (G protein), gamma 12a [Source:ZFIN;Acc:ZDB-GENE-040426-2555]	R-DRE-388396	GO:0005886	plasma membrane	The membrane surrounding a cell that separates the cell from its external environment. It consists of a phospholipid bilayer and associated proteins.
ENSDARG00000003375	gng12a	guanine nucleotide binding protein (G protein), gamma 12a [Source:ZFIN;Acc:ZDB-GENE-040426-2555]	R-DRE-388396	GO:0007165	signal transduction	The cellular process in which a signal is conveyed to trigger a change in the activity or state of a cell. Signal transduction begins with reception of a signal (e.g. a ligand binding to a receptor or receptor activation by a stimulus such as light), or for signal transduction in the absence of ligand, signal-withdrawal or the activity of a constitutively active receptor. Signal transduction ends…
ENSDARG00000003375	gng12a	guanine nucleotide binding protein (G protein), gamma 12a [Source:ZFIN;Acc:ZDB-GENE-040426-2555]	R-DRE-388396	GO:0031681	G-protein beta-subunit binding	Interacting selectively and non-covalently with a G-protein beta subunit.
ENSDARG00000003375	gng12a	guanine nucleotide binding protein (G protein), gamma 12a [Source:ZFIN;Acc:ZDB-GENE-040426-2555]	R-DRE-388396	GO:0031680	G-protein beta/gamma-subunit complex	The heterodimer formed by the beta and gamma subunits of a heterotrimeric G protein, which dissociates from the alpha subunit upon guanine nuclotide exchange.
ENSDARG00000003375	gng12a	guanine nucleotide binding protein (G protein), gamma 12a [Source:ZFIN;Acc:ZDB-GENE-040426-2555]	R-DRE-418594	GO:0007186	G protein-coupled receptor signaling pathway	A series of molecular signals that proceeds with an activated receptor promoting the exchange of GDP for GTP on the alpha-subunit of an associated heterotrimeric G-protein complex. The GTP-bound activated alpha-G-protein then dissociates from the beta- and gamma-subunits to further transmit the signal within the cell. The pathway begins with receptor-ligand interaction, or for basal GPCR signalin…
ENSDARG00000003375	gng12a	guanine nucleotide binding protein (G protein), gamma 12a [Source:ZFIN;Acc:ZDB-GENE-040426-2555]	R-DRE-418594	GO:0003924	GTPase activity	Catalysis of the reaction: GTP + H2O = GDP + phosphate.
ENSDARG00000003375	gng12a	guanine nucleotide binding protein (G protein), gamma 12a [Source:ZFIN;Acc:ZDB-GENE-040426-2555]	R-DRE-418594	GO:0005834	heterotrimeric G-protein complex	Any of a family of heterotrimeric GTP-binding and hydrolyzing proteins; they belong to a superfamily of GTPases that includes monomeric proteins such as EF-Tu and RAS. Heterotrimeric G-proteins consist of three subunits; the alpha subunit contains the guanine nucleotide binding site and possesses GTPase activity; the beta and gamma subunits are tightly associated and function as a beta-gamma hete…
ENSDARG00000003375	gng12a	guanine nucleotide binding protein (G protein), gamma 12a [Source:ZFIN;Acc:ZDB-GENE-040426-2555]	R-DRE-418594	GO:0016020	membrane	A lipid bilayer along with all the proteins and protein complexes embedded in it an attached to it.
ENSDARG00000003375	gng12a	guanine nucleotide binding protein (G protein), gamma 12a [Source:ZFIN;Acc:ZDB-GENE-040426-2555]	R-DRE-418594	GO:0005886	plasma membrane	The membrane surrounding a cell that separates the cell from its external environment. It consists of a phospholipid bilayer and associated proteins.
ENSDARG00000003375	gng12a	guanine nucleotide binding protein (G protein), gamma 12a [Source:ZFIN;Acc:ZDB-GENE-040426-2555]	R-DRE-418594	GO:0007165	signal transduction	The cellular process in which a signal is conveyed to trigger a change in the activity or state of a cell. Signal transduction begins with reception of a signal (e.g. a ligand binding to a receptor or receptor activation by a stimulus such as light), or for signal transduction in the absence of ligand, signal-withdrawal or the activity of a constitutively active receptor. Signal transduction ends…
ENSDARG00000003375	gng12a	guanine nucleotide binding protein (G protein), gamma 12a [Source:ZFIN;Acc:ZDB-GENE-040426-2555]	R-DRE-418594	GO:0031681	G-protein beta-subunit binding	Interacting selectively and non-covalently with a G-protein beta subunit.
ENSDARG00000003375	gng12a	guanine nucleotide binding protein (G protein), gamma 12a [Source:ZFIN;Acc:ZDB-GENE-040426-2555]	R-DRE-418594	GO:0031680	G-protein beta/gamma-subunit complex	The heterodimer formed by the beta and gamma subunits of a heterotrimeric G protein, which dissociates from the alpha subunit upon guanine nuclotide exchange.
ENSDARG00000003375	gng12a	guanine nucleotide binding protein (G protein), gamma 12a [Source:ZFIN;Acc:ZDB-GENE-040426-2555]	R-DRE-392499	GO:0007186	G protein-coupled receptor signaling pathway	A series of molecular signals that proceeds with an activated receptor promoting the exchange of GDP for GTP on the alpha-subunit of an associated heterotrimeric G-protein complex. The GTP-bound activated alpha-G-protein then dissociates from the beta- and gamma-subunits to further transmit the signal within the cell. The pathway begins with receptor-ligand interaction, or for basal GPCR signalin…
ENSDARG00000003375	gng12a	guanine nucleotide binding protein (G protein), gamma 12a [Source:ZFIN;Acc:ZDB-GENE-040426-2555]	R-DRE-392499	GO:0003924	GTPase activity	Catalysis of the reaction: GTP + H2O = GDP + phosphate.
ENSDARG00000003375	gng12a	guanine nucleotide binding protein (G protein), gamma 12a [Source:ZFIN;Acc:ZDB-GENE-040426-2555]	R-DRE-392499	GO:0005834	heterotrimeric G-protein complex	Any of a family of heterotrimeric GTP-binding and hydrolyzing proteins; they belong to a superfamily of GTPases that includes monomeric proteins such as EF-Tu and RAS. Heterotrimeric G-proteins consist of three subunits; the alpha subunit contains the guanine nucleotide binding site and possesses GTPase activity; the beta and gamma subunits are tightly associated and function as a beta-gamma hete…
ENSDARG00000003375	gng12a	guanine nucleotide binding protein (G protein), gamma 12a [Source:ZFIN;Acc:ZDB-GENE-040426-2555]	R-DRE-392499	GO:0016020	membrane	A lipid bilayer along with all the proteins and protein complexes embedded in it an attached to it.
ENSDARG00000003375	gng12a	guanine nucleotide binding protein (G protein), gamma 12a [Source:ZFIN;Acc:ZDB-GENE-040426-2555]	R-DRE-392499	GO:0005886	plasma membrane	The membrane surrounding a cell that separates the cell from its external environment. It consists of a phospholipid bilayer and associated proteins.
ENSDARG00000003375	gng12a	guanine nucleotide binding protein (G protein), gamma 12a [Source:ZFIN;Acc:ZDB-GENE-040426-2555]	R-DRE-392499	GO:0007165	signal transduction	The cellular process in which a signal is conveyed to trigger a change in the activity or state of a cell. Signal transduction begins with reception of a signal (e.g. a ligand binding to a receptor or receptor activation by a stimulus such as light), or for signal transduction in the absence of ligand, signal-withdrawal or the activity of a constitutively active receptor. Signal transduction ends…
ENSDARG00000003375	gng12a	guanine nucleotide binding protein (G protein), gamma 12a [Source:ZFIN;Acc:ZDB-GENE-040426-2555]	R-DRE-392499	GO:0031681	G-protein beta-subunit binding	Interacting selectively and non-covalently with a G-protein beta subunit.
ENSDARG00000003375	gng12a	guanine nucleotide binding protein (G protein), gamma 12a [Source:ZFIN;Acc:ZDB-GENE-040426-2555]	R-DRE-392499	GO:0031680	G-protein beta/gamma-subunit complex	The heterodimer formed by the beta and gamma subunits of a heterotrimeric G protein, which dissociates from the alpha subunit upon guanine nuclotide exchange.
ENSDARG00000003375	gng12a	guanine nucleotide binding protein (G protein), gamma 12a [Source:ZFIN;Acc:ZDB-GENE-040426-2555]	R-DRE-112315	GO:0007186	G protein-coupled receptor signaling pathway	A series of molecular signals that proceeds with an activated receptor promoting the exchange of GDP for GTP on the alpha-subunit of an associated heterotrimeric G-protein complex. The GTP-bound activated alpha-G-protein then dissociates from the beta- and gamma-subunits to further transmit the signal within the cell. The pathway begins with receptor-ligand interaction, or for basal GPCR signalin…
ENSDARG00000003375	gng12a	guanine nucleotide binding protein (G protein), gamma 12a [Source:ZFIN;Acc:ZDB-GENE-040426-2555]	R-DRE-112315	GO:0003924	GTPase activity	Catalysis of the reaction: GTP + H2O = GDP + phosphate.
ENSDARG00000003375	gng12a	guanine nucleotide binding protein (G protein), gamma 12a [Source:ZFIN;Acc:ZDB-GENE-040426-2555]	R-DRE-112315	GO:0005834	heterotrimeric G-protein complex	Any of a family of heterotrimeric GTP-binding and hydrolyzing proteins; they belong to a superfamily of GTPases that includes monomeric proteins such as EF-Tu and RAS. Heterotrimeric G-proteins consist of three subunits; the alpha subunit contains the guanine nucleotide binding site and possesses GTPase activity; the beta and gamma subunits are tightly associated and function as a beta-gamma hete…
ENSDARG00000003375	gng12a	guanine nucleotide binding protein (G protein), gamma 12a [Source:ZFIN;Acc:ZDB-GENE-040426-2555]	R-DRE-112315	GO:0016020	membrane	A lipid bilayer along with all the proteins and protein complexes embedded in it an attached to it.
ENSDARG00000003375	gng12a	guanine nucleotide binding protein (G protein), gamma 12a [Source:ZFIN;Acc:ZDB-GENE-040426-2555]	R-DRE-112315	GO:0005886	plasma membrane	The membrane surrounding a cell that separates the cell from its external environment. It consists of a phospholipid bilayer and associated proteins.
ENSDARG00000003375	gng12a	guanine nucleotide binding protein (G protein), gamma 12a [Source:ZFIN;Acc:ZDB-GENE-040426-2555]	R-DRE-112315	GO:0007165	signal transduction	The cellular process in which a signal is conveyed to trigger a change in the activity or state of a cell. Signal transduction begins with reception of a signal (e.g. a ligand binding to a receptor or receptor activation by a stimulus such as light), or for signal transduction in the absence of ligand, signal-withdrawal or the activity of a constitutively active receptor. Signal transduction ends…
ENSDARG00000003375	gng12a	guanine nucleotide binding protein (G protein), gamma 12a [Source:ZFIN;Acc:ZDB-GENE-040426-2555]	R-DRE-112315	GO:0031681	G-protein beta-subunit binding	Interacting selectively and non-covalently with a G-protein beta subunit.
ENSDARG00000003375	gng12a	guanine nucleotide binding protein (G protein), gamma 12a [Source:ZFIN;Acc:ZDB-GENE-040426-2555]	R-DRE-112315	GO:0031680	G-protein beta/gamma-subunit complex	The heterodimer formed by the beta and gamma subunits of a heterotrimeric G protein, which dissociates from the alpha subunit upon guanine nuclotide exchange.
ENSDARG00000003375	gng12a	guanine nucleotide binding protein (G protein), gamma 12a [Source:ZFIN;Acc:ZDB-GENE-040426-2555]	R-DRE-112316	GO:0007186	G protein-coupled receptor signaling pathway	A series of molecular signals that proceeds with an activated receptor promoting the exchange of GDP for GTP on the alpha-subunit of an associated heterotrimeric G-protein complex. The GTP-bound activated alpha-G-protein then dissociates from the beta- and gamma-subunits to further transmit the signal within the cell. The pathway begins with receptor-ligand interaction, or for basal GPCR signalin…
ENSDARG00000003375	gng12a	guanine nucleotide binding protein (G protein), gamma 12a [Source:ZFIN;Acc:ZDB-GENE-040426-2555]	R-DRE-112316	GO:0003924	GTPase activity	Catalysis of the reaction: GTP + H2O = GDP + phosphate.
ENSDARG00000003375	gng12a	guanine nucleotide binding protein (G protein), gamma 12a [Source:ZFIN;Acc:ZDB-GENE-040426-2555]	R-DRE-112316	GO:0005834	heterotrimeric G-protein complex	Any of a family of heterotrimeric GTP-binding and hydrolyzing proteins; they belong to a superfamily of GTPases that includes monomeric proteins such as EF-Tu and RAS. Heterotrimeric G-proteins consist of three subunits; the alpha subunit contains the guanine nucleotide binding site and possesses GTPase activity; the beta and gamma subunits are tightly associated and function as a beta-gamma hete…
ENSDARG00000003375	gng12a	guanine nucleotide binding protein (G protein), gamma 12a [Source:ZFIN;Acc:ZDB-GENE-040426-2555]	R-DRE-112316	GO:0016020	membrane	A lipid bilayer along with all the proteins and protein complexes embedded in it an attached to it.
ENSDARG00000003375	gng12a	guanine nucleotide binding protein (G protein), gamma 12a [Source:ZFIN;Acc:ZDB-GENE-040426-2555]	R-DRE-112316	GO:0005886	plasma membrane	The membrane surrounding a cell that separates the cell from its external environment. It consists of a phospholipid bilayer and associated proteins.
ENSDARG00000003375	gng12a	guanine nucleotide binding protein (G protein), gamma 12a [Source:ZFIN;Acc:ZDB-GENE-040426-2555]	R-DRE-112316	GO:0007165	signal transduction	The cellular process in which a signal is conveyed to trigger a change in the activity or state of a cell. Signal transduction begins with reception of a signal (e.g. a ligand binding to a receptor or receptor activation by a stimulus such as light), or for signal transduction in the absence of ligand, signal-withdrawal or the activity of a constitutively active receptor. Signal transduction ends…
ENSDARG00000003375	gng12a	guanine nucleotide binding protein (G protein), gamma 12a [Source:ZFIN;Acc:ZDB-GENE-040426-2555]	R-DRE-112316	GO:0031681	G-protein beta-subunit binding	Interacting selectively and non-covalently with a G-protein beta subunit.
ENSDARG00000003375	gng12a	guanine nucleotide binding protein (G protein), gamma 12a [Source:ZFIN;Acc:ZDB-GENE-040426-2555]	R-DRE-112316	GO:0031680	G-protein beta/gamma-subunit complex	The heterodimer formed by the beta and gamma subunits of a heterotrimeric G protein, which dissociates from the alpha subunit upon guanine nuclotide exchange.
ENSDARG00000003375	gng12a	guanine nucleotide binding protein (G protein), gamma 12a [Source:ZFIN;Acc:ZDB-GENE-040426-2555]	R-DRE-1430728	GO:0007186	G protein-coupled receptor signaling pathway	A series of molecular signals that proceeds with an activated receptor promoting the exchange of GDP for GTP on the alpha-subunit of an associated heterotrimeric G-protein complex. The GTP-bound activated alpha-G-protein then dissociates from the beta- and gamma-subunits to further transmit the signal within the cell. The pathway begins with receptor-ligand interaction, or for basal GPCR signalin…
ENSDARG00000003375	gng12a	guanine nucleotide binding protein (G protein), gamma 12a [Source:ZFIN;Acc:ZDB-GENE-040426-2555]	R-DRE-1430728	GO:0003924	GTPase activity	Catalysis of the reaction: GTP + H2O = GDP + phosphate.
ENSDARG00000003375	gng12a	guanine nucleotide binding protein (G protein), gamma 12a [Source:ZFIN;Acc:ZDB-GENE-040426-2555]	R-DRE-1430728	GO:0005834	heterotrimeric G-protein complex	Any of a family of heterotrimeric GTP-binding and hydrolyzing proteins; they belong to a superfamily of GTPases that includes monomeric proteins such as EF-Tu and RAS. Heterotrimeric G-proteins consist of three subunits; the alpha subunit contains the guanine nucleotide binding site and possesses GTPase activity; the beta and gamma subunits are tightly associated and function as a beta-gamma hete…
ENSDARG00000003375	gng12a	guanine nucleotide binding protein (G protein), gamma 12a [Source:ZFIN;Acc:ZDB-GENE-040426-2555]	R-DRE-1430728	GO:0016020	membrane	A lipid bilayer along with all the proteins and protein complexes embedded in it an attached to it.
ENSDARG00000003375	gng12a	guanine nucleotide binding protein (G protein), gamma 12a [Source:ZFIN;Acc:ZDB-GENE-040426-2555]	R-DRE-1430728	GO:0005886	plasma membrane	The membrane surrounding a cell that separates the cell from its external environment. It consists of a phospholipid bilayer and associated proteins.
ENSDARG00000003375	gng12a	guanine nucleotide binding protein (G protein), gamma 12a [Source:ZFIN;Acc:ZDB-GENE-040426-2555]	R-DRE-1430728	GO:0007165	signal transduction	The cellular process in which a signal is conveyed to trigger a change in the activity or state of a cell. Signal transduction begins with reception of a signal (e.g. a ligand binding to a receptor or receptor activation by a stimulus such as light), or for signal transduction in the absence of ligand, signal-withdrawal or the activity of a constitutively active receptor. Signal transduction ends…
ENSDARG00000003375	gng12a	guanine nucleotide binding protein (G protein), gamma 12a [Source:ZFIN;Acc:ZDB-GENE-040426-2555]	R-DRE-1430728	GO:0031681	G-protein beta-subunit binding	Interacting selectively and non-covalently with a G-protein beta subunit.
ENSDARG00000003375	gng12a	guanine nucleotide binding protein (G protein), gamma 12a [Source:ZFIN;Acc:ZDB-GENE-040426-2555]	R-DRE-1430728	GO:0031680	G-protein beta/gamma-subunit complex	The heterodimer formed by the beta and gamma subunits of a heterotrimeric G protein, which dissociates from the alpha subunit upon guanine nuclotide exchange.
ENSDARG00000003375	gng12a	guanine nucleotide binding protein (G protein), gamma 12a [Source:ZFIN;Acc:ZDB-GENE-040426-2555]	R-DRE-109582	GO:0007186	G protein-coupled receptor signaling pathway	A series of molecular signals that proceeds with an activated receptor promoting the exchange of GDP for GTP on the alpha-subunit of an associated heterotrimeric G-protein complex. The GTP-bound activated alpha-G-protein then dissociates from the beta- and gamma-subunits to further transmit the signal within the cell. The pathway begins with receptor-ligand interaction, or for basal GPCR signalin…
ENSDARG00000003375	gng12a	guanine nucleotide binding protein (G protein), gamma 12a [Source:ZFIN;Acc:ZDB-GENE-040426-2555]	R-DRE-109582	GO:0003924	GTPase activity	Catalysis of the reaction: GTP + H2O = GDP + phosphate.
ENSDARG00000003375	gng12a	guanine nucleotide binding protein (G protein), gamma 12a [Source:ZFIN;Acc:ZDB-GENE-040426-2555]	R-DRE-109582	GO:0005834	heterotrimeric G-protein complex	Any of a family of heterotrimeric GTP-binding and hydrolyzing proteins; they belong to a superfamily of GTPases that includes monomeric proteins such as EF-Tu and RAS. Heterotrimeric G-proteins consist of three subunits; the alpha subunit contains the guanine nucleotide binding site and possesses GTPase activity; the beta and gamma subunits are tightly associated and function as a beta-gamma hete…
ENSDARG00000003375	gng12a	guanine nucleotide binding protein (G protein), gamma 12a [Source:ZFIN;Acc:ZDB-GENE-040426-2555]	R-DRE-109582	GO:0016020	membrane	A lipid bilayer along with all the proteins and protein complexes embedded in it an attached to it.
ENSDARG00000003375	gng12a	guanine nucleotide binding protein (G protein), gamma 12a [Source:ZFIN;Acc:ZDB-GENE-040426-2555]	R-DRE-109582	GO:0005886	plasma membrane	The membrane surrounding a cell that separates the cell from its external environment. It consists of a phospholipid bilayer and associated proteins.
ENSDARG00000003375	gng12a	guanine nucleotide binding protein (G protein), gamma 12a [Source:ZFIN;Acc:ZDB-GENE-040426-2555]	R-DRE-109582	GO:0007165	signal transduction	The cellular process in which a signal is conveyed to trigger a change in the activity or state of a cell. Signal transduction begins with reception of a signal (e.g. a ligand binding to a receptor or receptor activation by a stimulus such as light), or for signal transduction in the absence of ligand, signal-withdrawal or the activity of a constitutively active receptor. Signal transduction ends…
ENSDARG00000003375	gng12a	guanine nucleotide binding protein (G protein), gamma 12a [Source:ZFIN;Acc:ZDB-GENE-040426-2555]	R-DRE-109582	GO:0031681	G-protein beta-subunit binding	Interacting selectively and non-covalently with a G-protein beta subunit.
ENSDARG00000003375	gng12a	guanine nucleotide binding protein (G protein), gamma 12a [Source:ZFIN;Acc:ZDB-GENE-040426-2555]	R-DRE-109582	GO:0031680	G-protein beta/gamma-subunit complex	The heterodimer formed by the beta and gamma subunits of a heterotrimeric G protein, which dissociates from the alpha subunit upon guanine nuclotide exchange.
ENSDARG00000003375	gng12a	guanine nucleotide binding protein (G protein), gamma 12a [Source:ZFIN;Acc:ZDB-GENE-040426-2555]	R-DRE-111885	GO:0007186	G protein-coupled receptor signaling pathway	A series of molecular signals that proceeds with an activated receptor promoting the exchange of GDP for GTP on the alpha-subunit of an associated heterotrimeric G-protein complex. The GTP-bound activated alpha-G-protein then dissociates from the beta- and gamma-subunits to further transmit the signal within the cell. The pathway begins with receptor-ligand interaction, or for basal GPCR signalin…
ENSDARG00000003375	gng12a	guanine nucleotide binding protein (G protein), gamma 12a [Source:ZFIN;Acc:ZDB-GENE-040426-2555]	R-DRE-111885	GO:0003924	GTPase activity	Catalysis of the reaction: GTP + H2O = GDP + phosphate.
ENSDARG00000003375	gng12a	guanine nucleotide binding protein (G protein), gamma 12a [Source:ZFIN;Acc:ZDB-GENE-040426-2555]	R-DRE-111885	GO:0005834	heterotrimeric G-protein complex	Any of a family of heterotrimeric GTP-binding and hydrolyzing proteins; they belong to a superfamily of GTPases that includes monomeric proteins such as EF-Tu and RAS. Heterotrimeric G-proteins consist of three subunits; the alpha subunit contains the guanine nucleotide binding site and possesses GTPase activity; the beta and gamma subunits are tightly associated and function as a beta-gamma hete…
ENSDARG00000003375	gng12a	guanine nucleotide binding protein (G protein), gamma 12a [Source:ZFIN;Acc:ZDB-GENE-040426-2555]	R-DRE-111885	GO:0016020	membrane	A lipid bilayer along with all the proteins and protein complexes embedded in it an attached to it.
ENSDARG00000003375	gng12a	guanine nucleotide binding protein (G protein), gamma 12a [Source:ZFIN;Acc:ZDB-GENE-040426-2555]	R-DRE-111885	GO:0005886	plasma membrane	The membrane surrounding a cell that separates the cell from its external environment. It consists of a phospholipid bilayer and associated proteins.
ENSDARG00000003375	gng12a	guanine nucleotide binding protein (G protein), gamma 12a [Source:ZFIN;Acc:ZDB-GENE-040426-2555]	R-DRE-111885	GO:0007165	signal transduction	The cellular process in which a signal is conveyed to trigger a change in the activity or state of a cell. Signal transduction begins with reception of a signal (e.g. a ligand binding to a receptor or receptor activation by a stimulus such as light), or for signal transduction in the absence of ligand, signal-withdrawal or the activity of a constitutively active receptor. Signal transduction ends…
ENSDARG00000003375	gng12a	guanine nucleotide binding protein (G protein), gamma 12a [Source:ZFIN;Acc:ZDB-GENE-040426-2555]	R-DRE-111885	GO:0031681	G-protein beta-subunit binding	Interacting selectively and non-covalently with a G-protein beta subunit.
ENSDARG00000003375	gng12a	guanine nucleotide binding protein (G protein), gamma 12a [Source:ZFIN;Acc:ZDB-GENE-040426-2555]	R-DRE-111885	GO:0031680	G-protein beta/gamma-subunit complex	The heterodimer formed by the beta and gamma subunits of a heterotrimeric G protein, which dissociates from the alpha subunit upon guanine nuclotide exchange.
ENSDARG00000003375	gng12a	guanine nucleotide binding protein (G protein), gamma 12a [Source:ZFIN;Acc:ZDB-GENE-040426-2555]	R-DRE-112314	GO:0007186	G protein-coupled receptor signaling pathway	A series of molecular signals that proceeds with an activated receptor promoting the exchange of GDP for GTP on the alpha-subunit of an associated heterotrimeric G-protein complex. The GTP-bound activated alpha-G-protein then dissociates from the beta- and gamma-subunits to further transmit the signal within the cell. The pathway begins with receptor-ligand interaction, or for basal GPCR signalin…
ENSDARG00000003375	gng12a	guanine nucleotide binding protein (G protein), gamma 12a [Source:ZFIN;Acc:ZDB-GENE-040426-2555]	R-DRE-112314	GO:0003924	GTPase activity	Catalysis of the reaction: GTP + H2O = GDP + phosphate.
ENSDARG00000003375	gng12a	guanine nucleotide binding protein (G protein), gamma 12a [Source:ZFIN;Acc:ZDB-GENE-040426-2555]	R-DRE-112314	GO:0005834	heterotrimeric G-protein complex	Any of a family of heterotrimeric GTP-binding and hydrolyzing proteins; they belong to a superfamily of GTPases that includes monomeric proteins such as EF-Tu and RAS. Heterotrimeric G-proteins consist of three subunits; the alpha subunit contains the guanine nucleotide binding site and possesses GTPase activity; the beta and gamma subunits are tightly associated and function as a beta-gamma hete…
ENSDARG00000003375	gng12a	guanine nucleotide binding protein (G protein), gamma 12a [Source:ZFIN;Acc:ZDB-GENE-040426-2555]	R-DRE-112314	GO:0016020	membrane	A lipid bilayer along with all the proteins and protein complexes embedded in it an attached to it.
ENSDARG00000003375	gng12a	guanine nucleotide binding protein (G protein), gamma 12a [Source:ZFIN;Acc:ZDB-GENE-040426-2555]	R-DRE-112314	GO:0005886	plasma membrane	The membrane surrounding a cell that separates the cell from its external environment. It consists of a phospholipid bilayer and associated proteins.
ENSDARG00000003375	gng12a	guanine nucleotide binding protein (G protein), gamma 12a [Source:ZFIN;Acc:ZDB-GENE-040426-2555]	R-DRE-112314	GO:0007165	signal transduction	The cellular process in which a signal is conveyed to trigger a change in the activity or state of a cell. Signal transduction begins with reception of a signal (e.g. a ligand binding to a receptor or receptor activation by a stimulus such as light), or for signal transduction in the absence of ligand, signal-withdrawal or the activity of a constitutively active receptor. Signal transduction ends…
ENSDARG00000003375	gng12a	guanine nucleotide binding protein (G protein), gamma 12a [Source:ZFIN;Acc:ZDB-GENE-040426-2555]	R-DRE-112314	GO:0031681	G-protein beta-subunit binding	Interacting selectively and non-covalently with a G-protein beta subunit.
ENSDARG00000003375	gng12a	guanine nucleotide binding protein (G protein), gamma 12a [Source:ZFIN;Acc:ZDB-GENE-040426-2555]	R-DRE-112314	GO:0031680	G-protein beta/gamma-subunit complex	The heterodimer formed by the beta and gamma subunits of a heterotrimeric G protein, which dissociates from the alpha subunit upon guanine nuclotide exchange.
ENSDARG00000003375	gng12a	guanine nucleotide binding protein (G protein), gamma 12a [Source:ZFIN;Acc:ZDB-GENE-040426-2555]	R-DRE-163685	GO:0007186	G protein-coupled receptor signaling pathway	A series of molecular signals that proceeds with an activated receptor promoting the exchange of GDP for GTP on the alpha-subunit of an associated heterotrimeric G-protein complex. The GTP-bound activated alpha-G-protein then dissociates from the beta- and gamma-subunits to further transmit the signal within the cell. The pathway begins with receptor-ligand interaction, or for basal GPCR signalin…
ENSDARG00000003375	gng12a	guanine nucleotide binding protein (G protein), gamma 12a [Source:ZFIN;Acc:ZDB-GENE-040426-2555]	R-DRE-163685	GO:0003924	GTPase activity	Catalysis of the reaction: GTP + H2O = GDP + phosphate.
ENSDARG00000003375	gng12a	guanine nucleotide binding protein (G protein), gamma 12a [Source:ZFIN;Acc:ZDB-GENE-040426-2555]	R-DRE-163685	GO:0005834	heterotrimeric G-protein complex	Any of a family of heterotrimeric GTP-binding and hydrolyzing proteins; they belong to a superfamily of GTPases that includes monomeric proteins such as EF-Tu and RAS. Heterotrimeric G-proteins consist of three subunits; the alpha subunit contains the guanine nucleotide binding site and possesses GTPase activity; the beta and gamma subunits are tightly associated and function as a beta-gamma hete…
ENSDARG00000003375	gng12a	guanine nucleotide binding protein (G protein), gamma 12a [Source:ZFIN;Acc:ZDB-GENE-040426-2555]	R-DRE-163685	GO:0016020	membrane	A lipid bilayer along with all the proteins and protein complexes embedded in it an attached to it.
ENSDARG00000003375	gng12a	guanine nucleotide binding protein (G protein), gamma 12a [Source:ZFIN;Acc:ZDB-GENE-040426-2555]	R-DRE-163685	GO:0005886	plasma membrane	The membrane surrounding a cell that separates the cell from its external environment. It consists of a phospholipid bilayer and associated proteins.
ENSDARG00000003375	gng12a	guanine nucleotide binding protein (G protein), gamma 12a [Source:ZFIN;Acc:ZDB-GENE-040426-2555]	R-DRE-163685	GO:0007165	signal transduction	The cellular process in which a signal is conveyed to trigger a change in the activity or state of a cell. Signal transduction begins with reception of a signal (e.g. a ligand binding to a receptor or receptor activation by a stimulus such as light), or for signal transduction in the absence of ligand, signal-withdrawal or the activity of a constitutively active receptor. Signal transduction ends…
ENSDARG00000003375	gng12a	guanine nucleotide binding protein (G protein), gamma 12a [Source:ZFIN;Acc:ZDB-GENE-040426-2555]	R-DRE-163685	GO:0031681	G-protein beta-subunit binding	Interacting selectively and non-covalently with a G-protein beta subunit.
ENSDARG00000003375	gng12a	guanine nucleotide binding protein (G protein), gamma 12a [Source:ZFIN;Acc:ZDB-GENE-040426-2555]	R-DRE-163685	GO:0031680	G-protein beta/gamma-subunit complex	The heterodimer formed by the beta and gamma subunits of a heterotrimeric G protein, which dissociates from the alpha subunit upon guanine nuclotide exchange.
ENSDARG00000003375	gng12a	guanine nucleotide binding protein (G protein), gamma 12a [Source:ZFIN;Acc:ZDB-GENE-040426-2555]	R-DRE-195721	GO:0007186	G protein-coupled receptor signaling pathway	A series of molecular signals that proceeds with an activated receptor promoting the exchange of GDP for GTP on the alpha-subunit of an associated heterotrimeric G-protein complex. The GTP-bound activated alpha-G-protein then dissociates from the beta- and gamma-subunits to further transmit the signal within the cell. The pathway begins with receptor-ligand interaction, or for basal GPCR signalin…
ENSDARG00000003375	gng12a	guanine nucleotide binding protein (G protein), gamma 12a [Source:ZFIN;Acc:ZDB-GENE-040426-2555]	R-DRE-195721	GO:0003924	GTPase activity	Catalysis of the reaction: GTP + H2O = GDP + phosphate.
ENSDARG00000003375	gng12a	guanine nucleotide binding protein (G protein), gamma 12a [Source:ZFIN;Acc:ZDB-GENE-040426-2555]	R-DRE-195721	GO:0005834	heterotrimeric G-protein complex	Any of a family of heterotrimeric GTP-binding and hydrolyzing proteins; they belong to a superfamily of GTPases that includes monomeric proteins such as EF-Tu and RAS. Heterotrimeric G-proteins consist of three subunits; the alpha subunit contains the guanine nucleotide binding site and possesses GTPase activity; the beta and gamma subunits are tightly associated and function as a beta-gamma hete…
ENSDARG00000003375	gng12a	guanine nucleotide binding protein (G protein), gamma 12a [Source:ZFIN;Acc:ZDB-GENE-040426-2555]	R-DRE-195721	GO:0016020	membrane	A lipid bilayer along with all the proteins and protein complexes embedded in it an attached to it.
ENSDARG00000003375	gng12a	guanine nucleotide binding protein (G protein), gamma 12a [Source:ZFIN;Acc:ZDB-GENE-040426-2555]	R-DRE-195721	GO:0005886	plasma membrane	The membrane surrounding a cell that separates the cell from its external environment. It consists of a phospholipid bilayer and associated proteins.
ENSDARG00000003375	gng12a	guanine nucleotide binding protein (G protein), gamma 12a [Source:ZFIN;Acc:ZDB-GENE-040426-2555]	R-DRE-195721	GO:0007165	signal transduction	The cellular process in which a signal is conveyed to trigger a change in the activity or state of a cell. Signal transduction begins with reception of a signal (e.g. a ligand binding to a receptor or receptor activation by a stimulus such as light), or for signal transduction in the absence of ligand, signal-withdrawal or the activity of a constitutively active receptor. Signal transduction ends…
ENSDARG00000003375	gng12a	guanine nucleotide binding protein (G protein), gamma 12a [Source:ZFIN;Acc:ZDB-GENE-040426-2555]	R-DRE-195721	GO:0031681	G-protein beta-subunit binding	Interacting selectively and non-covalently with a G-protein beta subunit.
ENSDARG00000003375	gng12a	guanine nucleotide binding protein (G protein), gamma 12a [Source:ZFIN;Acc:ZDB-GENE-040426-2555]	R-DRE-195721	GO:0031680	G-protein beta/gamma-subunit complex	The heterodimer formed by the beta and gamma subunits of a heterotrimeric G protein, which dissociates from the alpha subunit upon guanine nuclotide exchange.
ENSDARG00000003375	gng12a	guanine nucleotide binding protein (G protein), gamma 12a [Source:ZFIN;Acc:ZDB-GENE-040426-2555]	R-DRE-202040	GO:0007186	G protein-coupled receptor signaling pathway	A series of molecular signals that proceeds with an activated receptor promoting the exchange of GDP for GTP on the alpha-subunit of an associated heterotrimeric G-protein complex. The GTP-bound activated alpha-G-protein then dissociates from the beta- and gamma-subunits to further transmit the signal within the cell. The pathway begins with receptor-ligand interaction, or for basal GPCR signalin…
ENSDARG00000003375	gng12a	guanine nucleotide binding protein (G protein), gamma 12a [Source:ZFIN;Acc:ZDB-GENE-040426-2555]	R-DRE-202040	GO:0003924	GTPase activity	Catalysis of the reaction: GTP + H2O = GDP + phosphate.
ENSDARG00000003375	gng12a	guanine nucleotide binding protein (G protein), gamma 12a [Source:ZFIN;Acc:ZDB-GENE-040426-2555]	R-DRE-202040	GO:0005834	heterotrimeric G-protein complex	Any of a family of heterotrimeric GTP-binding and hydrolyzing proteins; they belong to a superfamily of GTPases that includes monomeric proteins such as EF-Tu and RAS. Heterotrimeric G-proteins consist of three subunits; the alpha subunit contains the guanine nucleotide binding site and possesses GTPase activity; the beta and gamma subunits are tightly associated and function as a beta-gamma hete…
ENSDARG00000003375	gng12a	guanine nucleotide binding protein (G protein), gamma 12a [Source:ZFIN;Acc:ZDB-GENE-040426-2555]	R-DRE-202040	GO:0016020	membrane	A lipid bilayer along with all the proteins and protein complexes embedded in it an attached to it.
ENSDARG00000003375	gng12a	guanine nucleotide binding protein (G protein), gamma 12a [Source:ZFIN;Acc:ZDB-GENE-040426-2555]	R-DRE-202040	GO:0005886	plasma membrane	The membrane surrounding a cell that separates the cell from its external environment. It consists of a phospholipid bilayer and associated proteins.
ENSDARG00000003375	gng12a	guanine nucleotide binding protein (G protein), gamma 12a [Source:ZFIN;Acc:ZDB-GENE-040426-2555]	R-DRE-202040	GO:0007165	signal transduction	The cellular process in which a signal is conveyed to trigger a change in the activity or state of a cell. Signal transduction begins with reception of a signal (e.g. a ligand binding to a receptor or receptor activation by a stimulus such as light), or for signal transduction in the absence of ligand, signal-withdrawal or the activity of a constitutively active receptor. Signal transduction ends…
ENSDARG00000003375	gng12a	guanine nucleotide binding protein (G protein), gamma 12a [Source:ZFIN;Acc:ZDB-GENE-040426-2555]	R-DRE-202040	GO:0031681	G-protein beta-subunit binding	Interacting selectively and non-covalently with a G-protein beta subunit.
ENSDARG00000003375	gng12a	guanine nucleotide binding protein (G protein), gamma 12a [Source:ZFIN;Acc:ZDB-GENE-040426-2555]	R-DRE-202040	GO:0031680	G-protein beta/gamma-subunit complex	The heterodimer formed by the beta and gamma subunits of a heterotrimeric G protein, which dissociates from the alpha subunit upon guanine nuclotide exchange.
ENSDARG00000003375	gng12a	guanine nucleotide binding protein (G protein), gamma 12a [Source:ZFIN;Acc:ZDB-GENE-040426-2555]	R-DRE-373080	GO:0007186	G protein-coupled receptor signaling pathway	A series of molecular signals that proceeds with an activated receptor promoting the exchange of GDP for GTP on the alpha-subunit of an associated heterotrimeric G-protein complex. The GTP-bound activated alpha-G-protein then dissociates from the beta- and gamma-subunits to further transmit the signal within the cell. The pathway begins with receptor-ligand interaction, or for basal GPCR signalin…
ENSDARG00000003375	gng12a	guanine nucleotide binding protein (G protein), gamma 12a [Source:ZFIN;Acc:ZDB-GENE-040426-2555]	R-DRE-373080	GO:0003924	GTPase activity	Catalysis of the reaction: GTP + H2O = GDP + phosphate.
ENSDARG00000003375	gng12a	guanine nucleotide binding protein (G protein), gamma 12a [Source:ZFIN;Acc:ZDB-GENE-040426-2555]	R-DRE-373080	GO:0005834	heterotrimeric G-protein complex	Any of a family of heterotrimeric GTP-binding and hydrolyzing proteins; they belong to a superfamily of GTPases that includes monomeric proteins such as EF-Tu and RAS. Heterotrimeric G-proteins consist of three subunits; the alpha subunit contains the guanine nucleotide binding site and possesses GTPase activity; the beta and gamma subunits are tightly associated and function as a beta-gamma hete…
ENSDARG00000003375	gng12a	guanine nucleotide binding protein (G protein), gamma 12a [Source:ZFIN;Acc:ZDB-GENE-040426-2555]	R-DRE-373080	GO:0016020	membrane	A lipid bilayer along with all the proteins and protein complexes embedded in it an attached to it.
ENSDARG00000003375	gng12a	guanine nucleotide binding protein (G protein), gamma 12a [Source:ZFIN;Acc:ZDB-GENE-040426-2555]	R-DRE-373080	GO:0005886	plasma membrane	The membrane surrounding a cell that separates the cell from its external environment. It consists of a phospholipid bilayer and associated proteins.
ENSDARG00000003375	gng12a	guanine nucleotide binding protein (G protein), gamma 12a [Source:ZFIN;Acc:ZDB-GENE-040426-2555]	R-DRE-373080	GO:0007165	signal transduction	The cellular process in which a signal is conveyed to trigger a change in the activity or state of a cell. Signal transduction begins with reception of a signal (e.g. a ligand binding to a receptor or receptor activation by a stimulus such as light), or for signal transduction in the absence of ligand, signal-withdrawal or the activity of a constitutively active receptor. Signal transduction ends…
ENSDARG00000003375	gng12a	guanine nucleotide binding protein (G protein), gamma 12a [Source:ZFIN;Acc:ZDB-GENE-040426-2555]	R-DRE-373080	GO:0031681	G-protein beta-subunit binding	Interacting selectively and non-covalently with a G-protein beta subunit.
ENSDARG00000003375	gng12a	guanine nucleotide binding protein (G protein), gamma 12a [Source:ZFIN;Acc:ZDB-GENE-040426-2555]	R-DRE-373080	GO:0031680	G-protein beta/gamma-subunit complex	The heterodimer formed by the beta and gamma subunits of a heterotrimeric G protein, which dissociates from the alpha subunit upon guanine nuclotide exchange.
ENSDARG00000003375	gng12a	guanine nucleotide binding protein (G protein), gamma 12a [Source:ZFIN;Acc:ZDB-GENE-040426-2555]	R-DRE-381676	GO:0007186	G protein-coupled receptor signaling pathway	A series of molecular signals that proceeds with an activated receptor promoting the exchange of GDP for GTP on the alpha-subunit of an associated heterotrimeric G-protein complex. The GTP-bound activated alpha-G-protein then dissociates from the beta- and gamma-subunits to further transmit the signal within the cell. The pathway begins with receptor-ligand interaction, or for basal GPCR signalin…
ENSDARG00000003375	gng12a	guanine nucleotide binding protein (G protein), gamma 12a [Source:ZFIN;Acc:ZDB-GENE-040426-2555]	R-DRE-381676	GO:0003924	GTPase activity	Catalysis of the reaction: GTP + H2O = GDP + phosphate.
ENSDARG00000003375	gng12a	guanine nucleotide binding protein (G protein), gamma 12a [Source:ZFIN;Acc:ZDB-GENE-040426-2555]	R-DRE-381676	GO:0005834	heterotrimeric G-protein complex	Any of a family of heterotrimeric GTP-binding and hydrolyzing proteins; they belong to a superfamily of GTPases that includes monomeric proteins such as EF-Tu and RAS. Heterotrimeric G-proteins consist of three subunits; the alpha subunit contains the guanine nucleotide binding site and possesses GTPase activity; the beta and gamma subunits are tightly associated and function as a beta-gamma hete…
ENSDARG00000003375	gng12a	guanine nucleotide binding protein (G protein), gamma 12a [Source:ZFIN;Acc:ZDB-GENE-040426-2555]	R-DRE-381676	GO:0016020	membrane	A lipid bilayer along with all the proteins and protein complexes embedded in it an attached to it.
ENSDARG00000003375	gng12a	guanine nucleotide binding protein (G protein), gamma 12a [Source:ZFIN;Acc:ZDB-GENE-040426-2555]	R-DRE-381676	GO:0005886	plasma membrane	The membrane surrounding a cell that separates the cell from its external environment. It consists of a phospholipid bilayer and associated proteins.
ENSDARG00000003375	gng12a	guanine nucleotide binding protein (G protein), gamma 12a [Source:ZFIN;Acc:ZDB-GENE-040426-2555]	R-DRE-381676	GO:0007165	signal transduction	The cellular process in which a signal is conveyed to trigger a change in the activity or state of a cell. Signal transduction begins with reception of a signal (e.g. a ligand binding to a receptor or receptor activation by a stimulus such as light), or for signal transduction in the absence of ligand, signal-withdrawal or the activity of a constitutively active receptor. Signal transduction ends…
ENSDARG00000003375	gng12a	guanine nucleotide binding protein (G protein), gamma 12a [Source:ZFIN;Acc:ZDB-GENE-040426-2555]	R-DRE-381676	GO:0031681	G-protein beta-subunit binding	Interacting selectively and non-covalently with a G-protein beta subunit.
ENSDARG00000003375	gng12a	guanine nucleotide binding protein (G protein), gamma 12a [Source:ZFIN;Acc:ZDB-GENE-040426-2555]	R-DRE-381676	GO:0031680	G-protein beta/gamma-subunit complex	The heterodimer formed by the beta and gamma subunits of a heterotrimeric G protein, which dissociates from the alpha subunit upon guanine nuclotide exchange.
ENSDARG00000003375	gng12a	guanine nucleotide binding protein (G protein), gamma 12a [Source:ZFIN;Acc:ZDB-GENE-040426-2555]	R-DRE-3858494	GO:0007186	G protein-coupled receptor signaling pathway	A series of molecular signals that proceeds with an activated receptor promoting the exchange of GDP for GTP on the alpha-subunit of an associated heterotrimeric G-protein complex. The GTP-bound activated alpha-G-protein then dissociates from the beta- and gamma-subunits to further transmit the signal within the cell. The pathway begins with receptor-ligand interaction, or for basal GPCR signalin…
ENSDARG00000003375	gng12a	guanine nucleotide binding protein (G protein), gamma 12a [Source:ZFIN;Acc:ZDB-GENE-040426-2555]	R-DRE-3858494	GO:0003924	GTPase activity	Catalysis of the reaction: GTP + H2O = GDP + phosphate.
ENSDARG00000003375	gng12a	guanine nucleotide binding protein (G protein), gamma 12a [Source:ZFIN;Acc:ZDB-GENE-040426-2555]	R-DRE-3858494	GO:0005834	heterotrimeric G-protein complex	Any of a family of heterotrimeric GTP-binding and hydrolyzing proteins; they belong to a superfamily of GTPases that includes monomeric proteins such as EF-Tu and RAS. Heterotrimeric G-proteins consist of three subunits; the alpha subunit contains the guanine nucleotide binding site and possesses GTPase activity; the beta and gamma subunits are tightly associated and function as a beta-gamma hete…
ENSDARG00000003375	gng12a	guanine nucleotide binding protein (G protein), gamma 12a [Source:ZFIN;Acc:ZDB-GENE-040426-2555]	R-DRE-3858494	GO:0016020	membrane	A lipid bilayer along with all the proteins and protein complexes embedded in it an attached to it.
ENSDARG00000003375	gng12a	guanine nucleotide binding protein (G protein), gamma 12a [Source:ZFIN;Acc:ZDB-GENE-040426-2555]	R-DRE-3858494	GO:0005886	plasma membrane	The membrane surrounding a cell that separates the cell from its external environment. It consists of a phospholipid bilayer and associated proteins.
ENSDARG00000003375	gng12a	guanine nucleotide binding protein (G protein), gamma 12a [Source:ZFIN;Acc:ZDB-GENE-040426-2555]	R-DRE-3858494	GO:0007165	signal transduction	The cellular process in which a signal is conveyed to trigger a change in the activity or state of a cell. Signal transduction begins with reception of a signal (e.g. a ligand binding to a receptor or receptor activation by a stimulus such as light), or for signal transduction in the absence of ligand, signal-withdrawal or the activity of a constitutively active receptor. Signal transduction ends…
ENSDARG00000003375	gng12a	guanine nucleotide binding protein (G protein), gamma 12a [Source:ZFIN;Acc:ZDB-GENE-040426-2555]	R-DRE-3858494	GO:0031681	G-protein beta-subunit binding	Interacting selectively and non-covalently with a G-protein beta subunit.
ENSDARG00000003375	gng12a	guanine nucleotide binding protein (G protein), gamma 12a [Source:ZFIN;Acc:ZDB-GENE-040426-2555]	R-DRE-3858494	GO:0031680	G-protein beta/gamma-subunit complex	The heterodimer formed by the beta and gamma subunits of a heterotrimeric G protein, which dissociates from the alpha subunit upon guanine nuclotide exchange.
ENSDARG00000003375	gng12a	guanine nucleotide binding protein (G protein), gamma 12a [Source:ZFIN;Acc:ZDB-GENE-040426-2555]	R-DRE-390466	GO:0007186	G protein-coupled receptor signaling pathway	A series of molecular signals that proceeds with an activated receptor promoting the exchange of GDP for GTP on the alpha-subunit of an associated heterotrimeric G-protein complex. The GTP-bound activated alpha-G-protein then dissociates from the beta- and gamma-subunits to further transmit the signal within the cell. The pathway begins with receptor-ligand interaction, or for basal GPCR signalin…
ENSDARG00000003375	gng12a	guanine nucleotide binding protein (G protein), gamma 12a [Source:ZFIN;Acc:ZDB-GENE-040426-2555]	R-DRE-390466	GO:0003924	GTPase activity	Catalysis of the reaction: GTP + H2O = GDP + phosphate.
ENSDARG00000003375	gng12a	guanine nucleotide binding protein (G protein), gamma 12a [Source:ZFIN;Acc:ZDB-GENE-040426-2555]	R-DRE-390466	GO:0005834	heterotrimeric G-protein complex	Any of a family of heterotrimeric GTP-binding and hydrolyzing proteins; they belong to a superfamily of GTPases that includes monomeric proteins such as EF-Tu and RAS. Heterotrimeric G-proteins consist of three subunits; the alpha subunit contains the guanine nucleotide binding site and possesses GTPase activity; the beta and gamma subunits are tightly associated and function as a beta-gamma hete…
ENSDARG00000003375	gng12a	guanine nucleotide binding protein (G protein), gamma 12a [Source:ZFIN;Acc:ZDB-GENE-040426-2555]	R-DRE-390466	GO:0016020	membrane	A lipid bilayer along with all the proteins and protein complexes embedded in it an attached to it.
ENSDARG00000003375	gng12a	guanine nucleotide binding protein (G protein), gamma 12a [Source:ZFIN;Acc:ZDB-GENE-040426-2555]	R-DRE-390466	GO:0005886	plasma membrane	The membrane surrounding a cell that separates the cell from its external environment. It consists of a phospholipid bilayer and associated proteins.
ENSDARG00000003375	gng12a	guanine nucleotide binding protein (G protein), gamma 12a [Source:ZFIN;Acc:ZDB-GENE-040426-2555]	R-DRE-390466	GO:0007165	signal transduction	The cellular process in which a signal is conveyed to trigger a change in the activity or state of a cell. Signal transduction begins with reception of a signal (e.g. a ligand binding to a receptor or receptor activation by a stimulus such as light), or for signal transduction in the absence of ligand, signal-withdrawal or the activity of a constitutively active receptor. Signal transduction ends…
ENSDARG00000003375	gng12a	guanine nucleotide binding protein (G protein), gamma 12a [Source:ZFIN;Acc:ZDB-GENE-040426-2555]	R-DRE-390466	GO:0031681	G-protein beta-subunit binding	Interacting selectively and non-covalently with a G-protein beta subunit.
ENSDARG00000003375	gng12a	guanine nucleotide binding protein (G protein), gamma 12a [Source:ZFIN;Acc:ZDB-GENE-040426-2555]	R-DRE-390466	GO:0031680	G-protein beta/gamma-subunit complex	The heterodimer formed by the beta and gamma subunits of a heterotrimeric G protein, which dissociates from the alpha subunit upon guanine nuclotide exchange.
ENSDARG00000003375	gng12a	guanine nucleotide binding protein (G protein), gamma 12a [Source:ZFIN;Acc:ZDB-GENE-040426-2555]	R-DRE-391251	GO:0007186	G protein-coupled receptor signaling pathway	A series of molecular signals that proceeds with an activated receptor promoting the exchange of GDP for GTP on the alpha-subunit of an associated heterotrimeric G-protein complex. The GTP-bound activated alpha-G-protein then dissociates from the beta- and gamma-subunits to further transmit the signal within the cell. The pathway begins with receptor-ligand interaction, or for basal GPCR signalin…
ENSDARG00000003375	gng12a	guanine nucleotide binding protein (G protein), gamma 12a [Source:ZFIN;Acc:ZDB-GENE-040426-2555]	R-DRE-391251	GO:0003924	GTPase activity	Catalysis of the reaction: GTP + H2O = GDP + phosphate.
ENSDARG00000003375	gng12a	guanine nucleotide binding protein (G protein), gamma 12a [Source:ZFIN;Acc:ZDB-GENE-040426-2555]	R-DRE-391251	GO:0005834	heterotrimeric G-protein complex	Any of a family of heterotrimeric GTP-binding and hydrolyzing proteins; they belong to a superfamily of GTPases that includes monomeric proteins such as EF-Tu and RAS. Heterotrimeric G-proteins consist of three subunits; the alpha subunit contains the guanine nucleotide binding site and possesses GTPase activity; the beta and gamma subunits are tightly associated and function as a beta-gamma hete…
ENSDARG00000003375	gng12a	guanine nucleotide binding protein (G protein), gamma 12a [Source:ZFIN;Acc:ZDB-GENE-040426-2555]	R-DRE-391251	GO:0016020	membrane	A lipid bilayer along with all the proteins and protein complexes embedded in it an attached to it.
ENSDARG00000003375	gng12a	guanine nucleotide binding protein (G protein), gamma 12a [Source:ZFIN;Acc:ZDB-GENE-040426-2555]	R-DRE-391251	GO:0005886	plasma membrane	The membrane surrounding a cell that separates the cell from its external environment. It consists of a phospholipid bilayer and associated proteins.
ENSDARG00000003375	gng12a	guanine nucleotide binding protein (G protein), gamma 12a [Source:ZFIN;Acc:ZDB-GENE-040426-2555]	R-DRE-391251	GO:0007165	signal transduction	The cellular process in which a signal is conveyed to trigger a change in the activity or state of a cell. Signal transduction begins with reception of a signal (e.g. a ligand binding to a receptor or receptor activation by a stimulus such as light), or for signal transduction in the absence of ligand, signal-withdrawal or the activity of a constitutively active receptor. Signal transduction ends…
ENSDARG00000003375	gng12a	guanine nucleotide binding protein (G protein), gamma 12a [Source:ZFIN;Acc:ZDB-GENE-040426-2555]	R-DRE-391251	GO:0031681	G-protein beta-subunit binding	Interacting selectively and non-covalently with a G-protein beta subunit.
ENSDARG00000003375	gng12a	guanine nucleotide binding protein (G protein), gamma 12a [Source:ZFIN;Acc:ZDB-GENE-040426-2555]	R-DRE-391251	GO:0031680	G-protein beta/gamma-subunit complex	The heterodimer formed by the beta and gamma subunits of a heterotrimeric G protein, which dissociates from the alpha subunit upon guanine nuclotide exchange.
ENSDARG00000003375	gng12a	guanine nucleotide binding protein (G protein), gamma 12a [Source:ZFIN;Acc:ZDB-GENE-040426-2555]	R-DRE-392170	GO:0007186	G protein-coupled receptor signaling pathway	A series of molecular signals that proceeds with an activated receptor promoting the exchange of GDP for GTP on the alpha-subunit of an associated heterotrimeric G-protein complex. The GTP-bound activated alpha-G-protein then dissociates from the beta- and gamma-subunits to further transmit the signal within the cell. The pathway begins with receptor-ligand interaction, or for basal GPCR signalin…
ENSDARG00000003375	gng12a	guanine nucleotide binding protein (G protein), gamma 12a [Source:ZFIN;Acc:ZDB-GENE-040426-2555]	R-DRE-392170	GO:0003924	GTPase activity	Catalysis of the reaction: GTP + H2O = GDP + phosphate.
ENSDARG00000003375	gng12a	guanine nucleotide binding protein (G protein), gamma 12a [Source:ZFIN;Acc:ZDB-GENE-040426-2555]	R-DRE-392170	GO:0005834	heterotrimeric G-protein complex	Any of a family of heterotrimeric GTP-binding and hydrolyzing proteins; they belong to a superfamily of GTPases that includes monomeric proteins such as EF-Tu and RAS. Heterotrimeric G-proteins consist of three subunits; the alpha subunit contains the guanine nucleotide binding site and possesses GTPase activity; the beta and gamma subunits are tightly associated and function as a beta-gamma hete…
ENSDARG00000003375	gng12a	guanine nucleotide binding protein (G protein), gamma 12a [Source:ZFIN;Acc:ZDB-GENE-040426-2555]	R-DRE-392170	GO:0016020	membrane	A lipid bilayer along with all the proteins and protein complexes embedded in it an attached to it.
ENSDARG00000003375	gng12a	guanine nucleotide binding protein (G protein), gamma 12a [Source:ZFIN;Acc:ZDB-GENE-040426-2555]	R-DRE-392170	GO:0005886	plasma membrane	The membrane surrounding a cell that separates the cell from its external environment. It consists of a phospholipid bilayer and associated proteins.
ENSDARG00000003375	gng12a	guanine nucleotide binding protein (G protein), gamma 12a [Source:ZFIN;Acc:ZDB-GENE-040426-2555]	R-DRE-392170	GO:0007165	signal transduction	The cellular process in which a signal is conveyed to trigger a change in the activity or state of a cell. Signal transduction begins with reception of a signal (e.g. a ligand binding to a receptor or receptor activation by a stimulus such as light), or for signal transduction in the absence of ligand, signal-withdrawal or the activity of a constitutively active receptor. Signal transduction ends…
ENSDARG00000003375	gng12a	guanine nucleotide binding protein (G protein), gamma 12a [Source:ZFIN;Acc:ZDB-GENE-040426-2555]	R-DRE-392170	GO:0031681	G-protein beta-subunit binding	Interacting selectively and non-covalently with a G-protein beta subunit.
ENSDARG00000003375	gng12a	guanine nucleotide binding protein (G protein), gamma 12a [Source:ZFIN;Acc:ZDB-GENE-040426-2555]	R-DRE-392170	GO:0031680	G-protein beta/gamma-subunit complex	The heterodimer formed by the beta and gamma subunits of a heterotrimeric G protein, which dissociates from the alpha subunit upon guanine nuclotide exchange.
ENSDARG00000003375	gng12a	guanine nucleotide binding protein (G protein), gamma 12a [Source:ZFIN;Acc:ZDB-GENE-040426-2555]	R-DRE-392451	GO:0007186	G protein-coupled receptor signaling pathway	A series of molecular signals that proceeds with an activated receptor promoting the exchange of GDP for GTP on the alpha-subunit of an associated heterotrimeric G-protein complex. The GTP-bound activated alpha-G-protein then dissociates from the beta- and gamma-subunits to further transmit the signal within the cell. The pathway begins with receptor-ligand interaction, or for basal GPCR signalin…
ENSDARG00000003375	gng12a	guanine nucleotide binding protein (G protein), gamma 12a [Source:ZFIN;Acc:ZDB-GENE-040426-2555]	R-DRE-392451	GO:0003924	GTPase activity	Catalysis of the reaction: GTP + H2O = GDP + phosphate.
ENSDARG00000003375	gng12a	guanine nucleotide binding protein (G protein), gamma 12a [Source:ZFIN;Acc:ZDB-GENE-040426-2555]	R-DRE-392451	GO:0005834	heterotrimeric G-protein complex	Any of a family of heterotrimeric GTP-binding and hydrolyzing proteins; they belong to a superfamily of GTPases that includes monomeric proteins such as EF-Tu and RAS. Heterotrimeric G-proteins consist of three subunits; the alpha subunit contains the guanine nucleotide binding site and possesses GTPase activity; the beta and gamma subunits are tightly associated and function as a beta-gamma hete…
ENSDARG00000003375	gng12a	guanine nucleotide binding protein (G protein), gamma 12a [Source:ZFIN;Acc:ZDB-GENE-040426-2555]	R-DRE-392451	GO:0016020	membrane	A lipid bilayer along with all the proteins and protein complexes embedded in it an attached to it.
ENSDARG00000003375	gng12a	guanine nucleotide binding protein (G protein), gamma 12a [Source:ZFIN;Acc:ZDB-GENE-040426-2555]	R-DRE-392451	GO:0005886	plasma membrane	The membrane surrounding a cell that separates the cell from its external environment. It consists of a phospholipid bilayer and associated proteins.
ENSDARG00000003375	gng12a	guanine nucleotide binding protein (G protein), gamma 12a [Source:ZFIN;Acc:ZDB-GENE-040426-2555]	R-DRE-392451	GO:0007165	signal transduction	The cellular process in which a signal is conveyed to trigger a change in the activity or state of a cell. Signal transduction begins with reception of a signal (e.g. a ligand binding to a receptor or receptor activation by a stimulus such as light), or for signal transduction in the absence of ligand, signal-withdrawal or the activity of a constitutively active receptor. Signal transduction ends…
ENSDARG00000003375	gng12a	guanine nucleotide binding protein (G protein), gamma 12a [Source:ZFIN;Acc:ZDB-GENE-040426-2555]	R-DRE-392451	GO:0031681	G-protein beta-subunit binding	Interacting selectively and non-covalently with a G-protein beta subunit.
ENSDARG00000003375	gng12a	guanine nucleotide binding protein (G protein), gamma 12a [Source:ZFIN;Acc:ZDB-GENE-040426-2555]	R-DRE-392451	GO:0031680	G-protein beta/gamma-subunit complex	The heterodimer formed by the beta and gamma subunits of a heterotrimeric G protein, which dissociates from the alpha subunit upon guanine nuclotide exchange.
ENSDARG00000003375	gng12a	guanine nucleotide binding protein (G protein), gamma 12a [Source:ZFIN;Acc:ZDB-GENE-040426-2555]	R-DRE-392518	GO:0007186	G protein-coupled receptor signaling pathway	A series of molecular signals that proceeds with an activated receptor promoting the exchange of GDP for GTP on the alpha-subunit of an associated heterotrimeric G-protein complex. The GTP-bound activated alpha-G-protein then dissociates from the beta- and gamma-subunits to further transmit the signal within the cell. The pathway begins with receptor-ligand interaction, or for basal GPCR signalin…
ENSDARG00000003375	gng12a	guanine nucleotide binding protein (G protein), gamma 12a [Source:ZFIN;Acc:ZDB-GENE-040426-2555]	R-DRE-392518	GO:0003924	GTPase activity	Catalysis of the reaction: GTP + H2O = GDP + phosphate.
ENSDARG00000003375	gng12a	guanine nucleotide binding protein (G protein), gamma 12a [Source:ZFIN;Acc:ZDB-GENE-040426-2555]	R-DRE-392518	GO:0005834	heterotrimeric G-protein complex	Any of a family of heterotrimeric GTP-binding and hydrolyzing proteins; they belong to a superfamily of GTPases that includes monomeric proteins such as EF-Tu and RAS. Heterotrimeric G-proteins consist of three subunits; the alpha subunit contains the guanine nucleotide binding site and possesses GTPase activity; the beta and gamma subunits are tightly associated and function as a beta-gamma hete…
ENSDARG00000003375	gng12a	guanine nucleotide binding protein (G protein), gamma 12a [Source:ZFIN;Acc:ZDB-GENE-040426-2555]	R-DRE-392518	GO:0016020	membrane	A lipid bilayer along with all the proteins and protein complexes embedded in it an attached to it.
ENSDARG00000003375	gng12a	guanine nucleotide binding protein (G protein), gamma 12a [Source:ZFIN;Acc:ZDB-GENE-040426-2555]	R-DRE-392518	GO:0005886	plasma membrane	The membrane surrounding a cell that separates the cell from its external environment. It consists of a phospholipid bilayer and associated proteins.
ENSDARG00000003375	gng12a	guanine nucleotide binding protein (G protein), gamma 12a [Source:ZFIN;Acc:ZDB-GENE-040426-2555]	R-DRE-392518	GO:0007165	signal transduction	The cellular process in which a signal is conveyed to trigger a change in the activity or state of a cell. Signal transduction begins with reception of a signal (e.g. a ligand binding to a receptor or receptor activation by a stimulus such as light), or for signal transduction in the absence of ligand, signal-withdrawal or the activity of a constitutively active receptor. Signal transduction ends…
ENSDARG00000003375	gng12a	guanine nucleotide binding protein (G protein), gamma 12a [Source:ZFIN;Acc:ZDB-GENE-040426-2555]	R-DRE-392518	GO:0031681	G-protein beta-subunit binding	Interacting selectively and non-covalently with a G-protein beta subunit.
ENSDARG00000003375	gng12a	guanine nucleotide binding protein (G protein), gamma 12a [Source:ZFIN;Acc:ZDB-GENE-040426-2555]	R-DRE-392518	GO:0031680	G-protein beta/gamma-subunit complex	The heterodimer formed by the beta and gamma subunits of a heterotrimeric G protein, which dissociates from the alpha subunit upon guanine nuclotide exchange.
ENSDARG00000003375	gng12a	guanine nucleotide binding protein (G protein), gamma 12a [Source:ZFIN;Acc:ZDB-GENE-040426-2555]	R-DRE-392851	GO:0007186	G protein-coupled receptor signaling pathway	A series of molecular signals that proceeds with an activated receptor promoting the exchange of GDP for GTP on the alpha-subunit of an associated heterotrimeric G-protein complex. The GTP-bound activated alpha-G-protein then dissociates from the beta- and gamma-subunits to further transmit the signal within the cell. The pathway begins with receptor-ligand interaction, or for basal GPCR signalin…
ENSDARG00000003375	gng12a	guanine nucleotide binding protein (G protein), gamma 12a [Source:ZFIN;Acc:ZDB-GENE-040426-2555]	R-DRE-392851	GO:0003924	GTPase activity	Catalysis of the reaction: GTP + H2O = GDP + phosphate.
ENSDARG00000003375	gng12a	guanine nucleotide binding protein (G protein), gamma 12a [Source:ZFIN;Acc:ZDB-GENE-040426-2555]	R-DRE-392851	GO:0005834	heterotrimeric G-protein complex	Any of a family of heterotrimeric GTP-binding and hydrolyzing proteins; they belong to a superfamily of GTPases that includes monomeric proteins such as EF-Tu and RAS. Heterotrimeric G-proteins consist of three subunits; the alpha subunit contains the guanine nucleotide binding site and possesses GTPase activity; the beta and gamma subunits are tightly associated and function as a beta-gamma hete…
ENSDARG00000003375	gng12a	guanine nucleotide binding protein (G protein), gamma 12a [Source:ZFIN;Acc:ZDB-GENE-040426-2555]	R-DRE-392851	GO:0016020	membrane	A lipid bilayer along with all the proteins and protein complexes embedded in it an attached to it.
ENSDARG00000003375	gng12a	guanine nucleotide binding protein (G protein), gamma 12a [Source:ZFIN;Acc:ZDB-GENE-040426-2555]	R-DRE-392851	GO:0005886	plasma membrane	The membrane surrounding a cell that separates the cell from its external environment. It consists of a phospholipid bilayer and associated proteins.
ENSDARG00000003375	gng12a	guanine nucleotide binding protein (G protein), gamma 12a [Source:ZFIN;Acc:ZDB-GENE-040426-2555]	R-DRE-392851	GO:0007165	signal transduction	The cellular process in which a signal is conveyed to trigger a change in the activity or state of a cell. Signal transduction begins with reception of a signal (e.g. a ligand binding to a receptor or receptor activation by a stimulus such as light), or for signal transduction in the absence of ligand, signal-withdrawal or the activity of a constitutively active receptor. Signal transduction ends…
ENSDARG00000003375	gng12a	guanine nucleotide binding protein (G protein), gamma 12a [Source:ZFIN;Acc:ZDB-GENE-040426-2555]	R-DRE-392851	GO:0031681	G-protein beta-subunit binding	Interacting selectively and non-covalently with a G-protein beta subunit.
ENSDARG00000003375	gng12a	guanine nucleotide binding protein (G protein), gamma 12a [Source:ZFIN;Acc:ZDB-GENE-040426-2555]	R-DRE-392851	GO:0031680	G-protein beta/gamma-subunit complex	The heterodimer formed by the beta and gamma subunits of a heterotrimeric G protein, which dissociates from the alpha subunit upon guanine nuclotide exchange.
ENSDARG00000003375	gng12a	guanine nucleotide binding protein (G protein), gamma 12a [Source:ZFIN;Acc:ZDB-GENE-040426-2555]	R-DRE-397795	GO:0007186	G protein-coupled receptor signaling pathway	A series of molecular signals that proceeds with an activated receptor promoting the exchange of GDP for GTP on the alpha-subunit of an associated heterotrimeric G-protein complex. The GTP-bound activated alpha-G-protein then dissociates from the beta- and gamma-subunits to further transmit the signal within the cell. The pathway begins with receptor-ligand interaction, or for basal GPCR signalin…
ENSDARG00000003375	gng12a	guanine nucleotide binding protein (G protein), gamma 12a [Source:ZFIN;Acc:ZDB-GENE-040426-2555]	R-DRE-397795	GO:0003924	GTPase activity	Catalysis of the reaction: GTP + H2O = GDP + phosphate.
ENSDARG00000003375	gng12a	guanine nucleotide binding protein (G protein), gamma 12a [Source:ZFIN;Acc:ZDB-GENE-040426-2555]	R-DRE-397795	GO:0005834	heterotrimeric G-protein complex	Any of a family of heterotrimeric GTP-binding and hydrolyzing proteins; they belong to a superfamily of GTPases that includes monomeric proteins such as EF-Tu and RAS. Heterotrimeric G-proteins consist of three subunits; the alpha subunit contains the guanine nucleotide binding site and possesses GTPase activity; the beta and gamma subunits are tightly associated and function as a beta-gamma hete…
ENSDARG00000003375	gng12a	guanine nucleotide binding protein (G protein), gamma 12a [Source:ZFIN;Acc:ZDB-GENE-040426-2555]	R-DRE-397795	GO:0016020	membrane	A lipid bilayer along with all the proteins and protein complexes embedded in it an attached to it.
ENSDARG00000003375	gng12a	guanine nucleotide binding protein (G protein), gamma 12a [Source:ZFIN;Acc:ZDB-GENE-040426-2555]	R-DRE-397795	GO:0005886	plasma membrane	The membrane surrounding a cell that separates the cell from its external environment. It consists of a phospholipid bilayer and associated proteins.
ENSDARG00000003375	gng12a	guanine nucleotide binding protein (G protein), gamma 12a [Source:ZFIN;Acc:ZDB-GENE-040426-2555]	R-DRE-397795	GO:0007165	signal transduction	The cellular process in which a signal is conveyed to trigger a change in the activity or state of a cell. Signal transduction begins with reception of a signal (e.g. a ligand binding to a receptor or receptor activation by a stimulus such as light), or for signal transduction in the absence of ligand, signal-withdrawal or the activity of a constitutively active receptor. Signal transduction ends…
ENSDARG00000003375	gng12a	guanine nucleotide binding protein (G protein), gamma 12a [Source:ZFIN;Acc:ZDB-GENE-040426-2555]	R-DRE-397795	GO:0031681	G-protein beta-subunit binding	Interacting selectively and non-covalently with a G-protein beta subunit.
ENSDARG00000003375	gng12a	guanine nucleotide binding protein (G protein), gamma 12a [Source:ZFIN;Acc:ZDB-GENE-040426-2555]	R-DRE-397795	GO:0031680	G-protein beta/gamma-subunit complex	The heterodimer formed by the beta and gamma subunits of a heterotrimeric G protein, which dissociates from the alpha subunit upon guanine nuclotide exchange.
ENSDARG00000003375	gng12a	guanine nucleotide binding protein (G protein), gamma 12a [Source:ZFIN;Acc:ZDB-GENE-040426-2555]	R-DRE-400042	GO:0007186	G protein-coupled receptor signaling pathway	A series of molecular signals that proceeds with an activated receptor promoting the exchange of GDP for GTP on the alpha-subunit of an associated heterotrimeric G-protein complex. The GTP-bound activated alpha-G-protein then dissociates from the beta- and gamma-subunits to further transmit the signal within the cell. The pathway begins with receptor-ligand interaction, or for basal GPCR signalin…
ENSDARG00000003375	gng12a	guanine nucleotide binding protein (G protein), gamma 12a [Source:ZFIN;Acc:ZDB-GENE-040426-2555]	R-DRE-400042	GO:0003924	GTPase activity	Catalysis of the reaction: GTP + H2O = GDP + phosphate.
ENSDARG00000003375	gng12a	guanine nucleotide binding protein (G protein), gamma 12a [Source:ZFIN;Acc:ZDB-GENE-040426-2555]	R-DRE-400042	GO:0005834	heterotrimeric G-protein complex	Any of a family of heterotrimeric GTP-binding and hydrolyzing proteins; they belong to a superfamily of GTPases that includes monomeric proteins such as EF-Tu and RAS. Heterotrimeric G-proteins consist of three subunits; the alpha subunit contains the guanine nucleotide binding site and possesses GTPase activity; the beta and gamma subunits are tightly associated and function as a beta-gamma hete…
ENSDARG00000003375	gng12a	guanine nucleotide binding protein (G protein), gamma 12a [Source:ZFIN;Acc:ZDB-GENE-040426-2555]	R-DRE-400042	GO:0016020	membrane	A lipid bilayer along with all the proteins and protein complexes embedded in it an attached to it.
ENSDARG00000003375	gng12a	guanine nucleotide binding protein (G protein), gamma 12a [Source:ZFIN;Acc:ZDB-GENE-040426-2555]	R-DRE-400042	GO:0005886	plasma membrane	The membrane surrounding a cell that separates the cell from its external environment. It consists of a phospholipid bilayer and associated proteins.
ENSDARG00000003375	gng12a	guanine nucleotide binding protein (G protein), gamma 12a [Source:ZFIN;Acc:ZDB-GENE-040426-2555]	R-DRE-400042	GO:0007165	signal transduction	The cellular process in which a signal is conveyed to trigger a change in the activity or state of a cell. Signal transduction begins with reception of a signal (e.g. a ligand binding to a receptor or receptor activation by a stimulus such as light), or for signal transduction in the absence of ligand, signal-withdrawal or the activity of a constitutively active receptor. Signal transduction ends…
ENSDARG00000003375	gng12a	guanine nucleotide binding protein (G protein), gamma 12a [Source:ZFIN;Acc:ZDB-GENE-040426-2555]	R-DRE-400042	GO:0031681	G-protein beta-subunit binding	Interacting selectively and non-covalently with a G-protein beta subunit.
ENSDARG00000003375	gng12a	guanine nucleotide binding protein (G protein), gamma 12a [Source:ZFIN;Acc:ZDB-GENE-040426-2555]	R-DRE-400042	GO:0031680	G-protein beta/gamma-subunit complex	The heterodimer formed by the beta and gamma subunits of a heterotrimeric G protein, which dissociates from the alpha subunit upon guanine nuclotide exchange.
ENSDARG00000003375	gng12a	guanine nucleotide binding protein (G protein), gamma 12a [Source:ZFIN;Acc:ZDB-GENE-040426-2555]	R-DRE-4086398	GO:0007186	G protein-coupled receptor signaling pathway	A series of molecular signals that proceeds with an activated receptor promoting the exchange of GDP for GTP on the alpha-subunit of an associated heterotrimeric G-protein complex. The GTP-bound activated alpha-G-protein then dissociates from the beta- and gamma-subunits to further transmit the signal within the cell. The pathway begins with receptor-ligand interaction, or for basal GPCR signalin…
ENSDARG00000003375	gng12a	guanine nucleotide binding protein (G protein), gamma 12a [Source:ZFIN;Acc:ZDB-GENE-040426-2555]	R-DRE-4086398	GO:0003924	GTPase activity	Catalysis of the reaction: GTP + H2O = GDP + phosphate.
ENSDARG00000003375	gng12a	guanine nucleotide binding protein (G protein), gamma 12a [Source:ZFIN;Acc:ZDB-GENE-040426-2555]	R-DRE-4086398	GO:0005834	heterotrimeric G-protein complex	Any of a family of heterotrimeric GTP-binding and hydrolyzing proteins; they belong to a superfamily of GTPases that includes monomeric proteins such as EF-Tu and RAS. Heterotrimeric G-proteins consist of three subunits; the alpha subunit contains the guanine nucleotide binding site and possesses GTPase activity; the beta and gamma subunits are tightly associated and function as a beta-gamma hete…
ENSDARG00000003375	gng12a	guanine nucleotide binding protein (G protein), gamma 12a [Source:ZFIN;Acc:ZDB-GENE-040426-2555]	R-DRE-4086398	GO:0016020	membrane	A lipid bilayer along with all the proteins and protein complexes embedded in it an attached to it.
ENSDARG00000003375	gng12a	guanine nucleotide binding protein (G protein), gamma 12a [Source:ZFIN;Acc:ZDB-GENE-040426-2555]	R-DRE-4086398	GO:0005886	plasma membrane	The membrane surrounding a cell that separates the cell from its external environment. It consists of a phospholipid bilayer and associated proteins.
ENSDARG00000003375	gng12a	guanine nucleotide binding protein (G protein), gamma 12a [Source:ZFIN;Acc:ZDB-GENE-040426-2555]	R-DRE-4086398	GO:0007165	signal transduction	The cellular process in which a signal is conveyed to trigger a change in the activity or state of a cell. Signal transduction begins with reception of a signal (e.g. a ligand binding to a receptor or receptor activation by a stimulus such as light), or for signal transduction in the absence of ligand, signal-withdrawal or the activity of a constitutively active receptor. Signal transduction ends…
ENSDARG00000003375	gng12a	guanine nucleotide binding protein (G protein), gamma 12a [Source:ZFIN;Acc:ZDB-GENE-040426-2555]	R-DRE-4086398	GO:0031681	G-protein beta-subunit binding	Interacting selectively and non-covalently with a G-protein beta subunit.
ENSDARG00000003375	gng12a	guanine nucleotide binding protein (G protein), gamma 12a [Source:ZFIN;Acc:ZDB-GENE-040426-2555]	R-DRE-4086398	GO:0031680	G-protein beta/gamma-subunit complex	The heterodimer formed by the beta and gamma subunits of a heterotrimeric G protein, which dissociates from the alpha subunit upon guanine nuclotide exchange.
ENSDARG00000003375	gng12a	guanine nucleotide binding protein (G protein), gamma 12a [Source:ZFIN;Acc:ZDB-GENE-040426-2555]	R-DRE-416476	GO:0007186	G protein-coupled receptor signaling pathway	A series of molecular signals that proceeds with an activated receptor promoting the exchange of GDP for GTP on the alpha-subunit of an associated heterotrimeric G-protein complex. The GTP-bound activated alpha-G-protein then dissociates from the beta- and gamma-subunits to further transmit the signal within the cell. The pathway begins with receptor-ligand interaction, or for basal GPCR signalin…
ENSDARG00000003375	gng12a	guanine nucleotide binding protein (G protein), gamma 12a [Source:ZFIN;Acc:ZDB-GENE-040426-2555]	R-DRE-416476	GO:0003924	GTPase activity	Catalysis of the reaction: GTP + H2O = GDP + phosphate.
ENSDARG00000003375	gng12a	guanine nucleotide binding protein (G protein), gamma 12a [Source:ZFIN;Acc:ZDB-GENE-040426-2555]	R-DRE-416476	GO:0005834	heterotrimeric G-protein complex	Any of a family of heterotrimeric GTP-binding and hydrolyzing proteins; they belong to a superfamily of GTPases that includes monomeric proteins such as EF-Tu and RAS. Heterotrimeric G-proteins consist of three subunits; the alpha subunit contains the guanine nucleotide binding site and possesses GTPase activity; the beta and gamma subunits are tightly associated and function as a beta-gamma hete…
ENSDARG00000003375	gng12a	guanine nucleotide binding protein (G protein), gamma 12a [Source:ZFIN;Acc:ZDB-GENE-040426-2555]	R-DRE-416476	GO:0016020	membrane	A lipid bilayer along with all the proteins and protein complexes embedded in it an attached to it.
ENSDARG00000003375	gng12a	guanine nucleotide binding protein (G protein), gamma 12a [Source:ZFIN;Acc:ZDB-GENE-040426-2555]	R-DRE-416476	GO:0005886	plasma membrane	The membrane surrounding a cell that separates the cell from its external environment. It consists of a phospholipid bilayer and associated proteins.
ENSDARG00000003375	gng12a	guanine nucleotide binding protein (G protein), gamma 12a [Source:ZFIN;Acc:ZDB-GENE-040426-2555]	R-DRE-416476	GO:0007165	signal transduction	The cellular process in which a signal is conveyed to trigger a change in the activity or state of a cell. Signal transduction begins with reception of a signal (e.g. a ligand binding to a receptor or receptor activation by a stimulus such as light), or for signal transduction in the absence of ligand, signal-withdrawal or the activity of a constitutively active receptor. Signal transduction ends…
ENSDARG00000003375	gng12a	guanine nucleotide binding protein (G protein), gamma 12a [Source:ZFIN;Acc:ZDB-GENE-040426-2555]	R-DRE-416476	GO:0031681	G-protein beta-subunit binding	Interacting selectively and non-covalently with a G-protein beta subunit.
ENSDARG00000003375	gng12a	guanine nucleotide binding protein (G protein), gamma 12a [Source:ZFIN;Acc:ZDB-GENE-040426-2555]	R-DRE-416476	GO:0031680	G-protein beta/gamma-subunit complex	The heterodimer formed by the beta and gamma subunits of a heterotrimeric G protein, which dissociates from the alpha subunit upon guanine nuclotide exchange.
ENSDARG00000003375	gng12a	guanine nucleotide binding protein (G protein), gamma 12a [Source:ZFIN;Acc:ZDB-GENE-040426-2555]	R-DRE-416482	GO:0007186	G protein-coupled receptor signaling pathway	A series of molecular signals that proceeds with an activated receptor promoting the exchange of GDP for GTP on the alpha-subunit of an associated heterotrimeric G-protein complex. The GTP-bound activated alpha-G-protein then dissociates from the beta- and gamma-subunits to further transmit the signal within the cell. The pathway begins with receptor-ligand interaction, or for basal GPCR signalin…
ENSDARG00000003375	gng12a	guanine nucleotide binding protein (G protein), gamma 12a [Source:ZFIN;Acc:ZDB-GENE-040426-2555]	R-DRE-416482	GO:0003924	GTPase activity	Catalysis of the reaction: GTP + H2O = GDP + phosphate.
ENSDARG00000003375	gng12a	guanine nucleotide binding protein (G protein), gamma 12a [Source:ZFIN;Acc:ZDB-GENE-040426-2555]	R-DRE-416482	GO:0005834	heterotrimeric G-protein complex	Any of a family of heterotrimeric GTP-binding and hydrolyzing proteins; they belong to a superfamily of GTPases that includes monomeric proteins such as EF-Tu and RAS. Heterotrimeric G-proteins consist of three subunits; the alpha subunit contains the guanine nucleotide binding site and possesses GTPase activity; the beta and gamma subunits are tightly associated and function as a beta-gamma hete…
ENSDARG00000003375	gng12a	guanine nucleotide binding protein (G protein), gamma 12a [Source:ZFIN;Acc:ZDB-GENE-040426-2555]	R-DRE-416482	GO:0016020	membrane	A lipid bilayer along with all the proteins and protein complexes embedded in it an attached to it.
ENSDARG00000003375	gng12a	guanine nucleotide binding protein (G protein), gamma 12a [Source:ZFIN;Acc:ZDB-GENE-040426-2555]	R-DRE-416482	GO:0005886	plasma membrane	The membrane surrounding a cell that separates the cell from its external environment. It consists of a phospholipid bilayer and associated proteins.
ENSDARG00000003375	gng12a	guanine nucleotide binding protein (G protein), gamma 12a [Source:ZFIN;Acc:ZDB-GENE-040426-2555]	R-DRE-416482	GO:0007165	signal transduction	The cellular process in which a signal is conveyed to trigger a change in the activity or state of a cell. Signal transduction begins with reception of a signal (e.g. a ligand binding to a receptor or receptor activation by a stimulus such as light), or for signal transduction in the absence of ligand, signal-withdrawal or the activity of a constitutively active receptor. Signal transduction ends…
ENSDARG00000003375	gng12a	guanine nucleotide binding protein (G protein), gamma 12a [Source:ZFIN;Acc:ZDB-GENE-040426-2555]	R-DRE-416482	GO:0031681	G-protein beta-subunit binding	Interacting selectively and non-covalently with a G-protein beta subunit.
ENSDARG00000003375	gng12a	guanine nucleotide binding protein (G protein), gamma 12a [Source:ZFIN;Acc:ZDB-GENE-040426-2555]	R-DRE-416482	GO:0031680	G-protein beta/gamma-subunit complex	The heterodimer formed by the beta and gamma subunits of a heterotrimeric G protein, which dissociates from the alpha subunit upon guanine nuclotide exchange.
ENSDARG00000003375	gng12a	guanine nucleotide binding protein (G protein), gamma 12a [Source:ZFIN;Acc:ZDB-GENE-040426-2555]	R-DRE-418217	GO:0007186	G protein-coupled receptor signaling pathway	A series of molecular signals that proceeds with an activated receptor promoting the exchange of GDP for GTP on the alpha-subunit of an associated heterotrimeric G-protein complex. The GTP-bound activated alpha-G-protein then dissociates from the beta- and gamma-subunits to further transmit the signal within the cell. The pathway begins with receptor-ligand interaction, or for basal GPCR signalin…
ENSDARG00000003375	gng12a	guanine nucleotide binding protein (G protein), gamma 12a [Source:ZFIN;Acc:ZDB-GENE-040426-2555]	R-DRE-418217	GO:0003924	GTPase activity	Catalysis of the reaction: GTP + H2O = GDP + phosphate.
ENSDARG00000003375	gng12a	guanine nucleotide binding protein (G protein), gamma 12a [Source:ZFIN;Acc:ZDB-GENE-040426-2555]	R-DRE-418217	GO:0005834	heterotrimeric G-protein complex	Any of a family of heterotrimeric GTP-binding and hydrolyzing proteins; they belong to a superfamily of GTPases that includes monomeric proteins such as EF-Tu and RAS. Heterotrimeric G-proteins consist of three subunits; the alpha subunit contains the guanine nucleotide binding site and possesses GTPase activity; the beta and gamma subunits are tightly associated and function as a beta-gamma hete…
ENSDARG00000003375	gng12a	guanine nucleotide binding protein (G protein), gamma 12a [Source:ZFIN;Acc:ZDB-GENE-040426-2555]	R-DRE-418217	GO:0016020	membrane	A lipid bilayer along with all the proteins and protein complexes embedded in it an attached to it.
ENSDARG00000003375	gng12a	guanine nucleotide binding protein (G protein), gamma 12a [Source:ZFIN;Acc:ZDB-GENE-040426-2555]	R-DRE-418217	GO:0005886	plasma membrane	The membrane surrounding a cell that separates the cell from its external environment. It consists of a phospholipid bilayer and associated proteins.
ENSDARG00000003375	gng12a	guanine nucleotide binding protein (G protein), gamma 12a [Source:ZFIN;Acc:ZDB-GENE-040426-2555]	R-DRE-418217	GO:0007165	signal transduction	The cellular process in which a signal is conveyed to trigger a change in the activity or state of a cell. Signal transduction begins with reception of a signal (e.g. a ligand binding to a receptor or receptor activation by a stimulus such as light), or for signal transduction in the absence of ligand, signal-withdrawal or the activity of a constitutively active receptor. Signal transduction ends…
ENSDARG00000003375	gng12a	guanine nucleotide binding protein (G protein), gamma 12a [Source:ZFIN;Acc:ZDB-GENE-040426-2555]	R-DRE-418217	GO:0031681	G-protein beta-subunit binding	Interacting selectively and non-covalently with a G-protein beta subunit.
ENSDARG00000003375	gng12a	guanine nucleotide binding protein (G protein), gamma 12a [Source:ZFIN;Acc:ZDB-GENE-040426-2555]	R-DRE-418217	GO:0031680	G-protein beta/gamma-subunit complex	The heterodimer formed by the beta and gamma subunits of a heterotrimeric G protein, which dissociates from the alpha subunit upon guanine nuclotide exchange.
ENSDARG00000003375	gng12a	guanine nucleotide binding protein (G protein), gamma 12a [Source:ZFIN;Acc:ZDB-GENE-040426-2555]	R-DRE-418346	GO:0007186	G protein-coupled receptor signaling pathway	A series of molecular signals that proceeds with an activated receptor promoting the exchange of GDP for GTP on the alpha-subunit of an associated heterotrimeric G-protein complex. The GTP-bound activated alpha-G-protein then dissociates from the beta- and gamma-subunits to further transmit the signal within the cell. The pathway begins with receptor-ligand interaction, or for basal GPCR signalin…
ENSDARG00000003375	gng12a	guanine nucleotide binding protein (G protein), gamma 12a [Source:ZFIN;Acc:ZDB-GENE-040426-2555]	R-DRE-418346	GO:0003924	GTPase activity	Catalysis of the reaction: GTP + H2O = GDP + phosphate.
ENSDARG00000003375	gng12a	guanine nucleotide binding protein (G protein), gamma 12a [Source:ZFIN;Acc:ZDB-GENE-040426-2555]	R-DRE-418346	GO:0005834	heterotrimeric G-protein complex	Any of a family of heterotrimeric GTP-binding and hydrolyzing proteins; they belong to a superfamily of GTPases that includes monomeric proteins such as EF-Tu and RAS. Heterotrimeric G-proteins consist of three subunits; the alpha subunit contains the guanine nucleotide binding site and possesses GTPase activity; the beta and gamma subunits are tightly associated and function as a beta-gamma hete…
ENSDARG00000003375	gng12a	guanine nucleotide binding protein (G protein), gamma 12a [Source:ZFIN;Acc:ZDB-GENE-040426-2555]	R-DRE-418346	GO:0016020	membrane	A lipid bilayer along with all the proteins and protein complexes embedded in it an attached to it.
ENSDARG00000003375	gng12a	guanine nucleotide binding protein (G protein), gamma 12a [Source:ZFIN;Acc:ZDB-GENE-040426-2555]	R-DRE-418346	GO:0005886	plasma membrane	The membrane surrounding a cell that separates the cell from its external environment. It consists of a phospholipid bilayer and associated proteins.
ENSDARG00000003375	gng12a	guanine nucleotide binding protein (G protein), gamma 12a [Source:ZFIN;Acc:ZDB-GENE-040426-2555]	R-DRE-418346	GO:0007165	signal transduction	The cellular process in which a signal is conveyed to trigger a change in the activity or state of a cell. Signal transduction begins with reception of a signal (e.g. a ligand binding to a receptor or receptor activation by a stimulus such as light), or for signal transduction in the absence of ligand, signal-withdrawal or the activity of a constitutively active receptor. Signal transduction ends…
ENSDARG00000003375	gng12a	guanine nucleotide binding protein (G protein), gamma 12a [Source:ZFIN;Acc:ZDB-GENE-040426-2555]	R-DRE-418346	GO:0031681	G-protein beta-subunit binding	Interacting selectively and non-covalently with a G-protein beta subunit.
ENSDARG00000003375	gng12a	guanine nucleotide binding protein (G protein), gamma 12a [Source:ZFIN;Acc:ZDB-GENE-040426-2555]	R-DRE-418346	GO:0031680	G-protein beta/gamma-subunit complex	The heterodimer formed by the beta and gamma subunits of a heterotrimeric G protein, which dissociates from the alpha subunit upon guanine nuclotide exchange.
ENSDARG00000003375	gng12a	guanine nucleotide binding protein (G protein), gamma 12a [Source:ZFIN;Acc:ZDB-GENE-040426-2555]	R-DRE-418555	GO:0007186	G protein-coupled receptor signaling pathway	A series of molecular signals that proceeds with an activated receptor promoting the exchange of GDP for GTP on the alpha-subunit of an associated heterotrimeric G-protein complex. The GTP-bound activated alpha-G-protein then dissociates from the beta- and gamma-subunits to further transmit the signal within the cell. The pathway begins with receptor-ligand interaction, or for basal GPCR signalin…
ENSDARG00000003375	gng12a	guanine nucleotide binding protein (G protein), gamma 12a [Source:ZFIN;Acc:ZDB-GENE-040426-2555]	R-DRE-418555	GO:0003924	GTPase activity	Catalysis of the reaction: GTP + H2O = GDP + phosphate.
ENSDARG00000003375	gng12a	guanine nucleotide binding protein (G protein), gamma 12a [Source:ZFIN;Acc:ZDB-GENE-040426-2555]	R-DRE-418555	GO:0005834	heterotrimeric G-protein complex	Any of a family of heterotrimeric GTP-binding and hydrolyzing proteins; they belong to a superfamily of GTPases that includes monomeric proteins such as EF-Tu and RAS. Heterotrimeric G-proteins consist of three subunits; the alpha subunit contains the guanine nucleotide binding site and possesses GTPase activity; the beta and gamma subunits are tightly associated and function as a beta-gamma hete…
ENSDARG00000003375	gng12a	guanine nucleotide binding protein (G protein), gamma 12a [Source:ZFIN;Acc:ZDB-GENE-040426-2555]	R-DRE-418555	GO:0016020	membrane	A lipid bilayer along with all the proteins and protein complexes embedded in it an attached to it.
ENSDARG00000003375	gng12a	guanine nucleotide binding protein (G protein), gamma 12a [Source:ZFIN;Acc:ZDB-GENE-040426-2555]	R-DRE-418555	GO:0005886	plasma membrane	The membrane surrounding a cell that separates the cell from its external environment. It consists of a phospholipid bilayer and associated proteins.
ENSDARG00000003375	gng12a	guanine nucleotide binding protein (G protein), gamma 12a [Source:ZFIN;Acc:ZDB-GENE-040426-2555]	R-DRE-418555	GO:0007165	signal transduction	The cellular process in which a signal is conveyed to trigger a change in the activity or state of a cell. Signal transduction begins with reception of a signal (e.g. a ligand binding to a receptor or receptor activation by a stimulus such as light), or for signal transduction in the absence of ligand, signal-withdrawal or the activity of a constitutively active receptor. Signal transduction ends…
ENSDARG00000003375	gng12a	guanine nucleotide binding protein (G protein), gamma 12a [Source:ZFIN;Acc:ZDB-GENE-040426-2555]	R-DRE-418555	GO:0031681	G-protein beta-subunit binding	Interacting selectively and non-covalently with a G-protein beta subunit.
ENSDARG00000003375	gng12a	guanine nucleotide binding protein (G protein), gamma 12a [Source:ZFIN;Acc:ZDB-GENE-040426-2555]	R-DRE-418555	GO:0031680	G-protein beta/gamma-subunit complex	The heterodimer formed by the beta and gamma subunits of a heterotrimeric G protein, which dissociates from the alpha subunit upon guanine nuclotide exchange.
ENSDARG00000003375	gng12a	guanine nucleotide binding protein (G protein), gamma 12a [Source:ZFIN;Acc:ZDB-GENE-040426-2555]	R-DRE-418592	GO:0007186	G protein-coupled receptor signaling pathway	A series of molecular signals that proceeds with an activated receptor promoting the exchange of GDP for GTP on the alpha-subunit of an associated heterotrimeric G-protein complex. The GTP-bound activated alpha-G-protein then dissociates from the beta- and gamma-subunits to further transmit the signal within the cell. The pathway begins with receptor-ligand interaction, or for basal GPCR signalin…
ENSDARG00000003375	gng12a	guanine nucleotide binding protein (G protein), gamma 12a [Source:ZFIN;Acc:ZDB-GENE-040426-2555]	R-DRE-418592	GO:0003924	GTPase activity	Catalysis of the reaction: GTP + H2O = GDP + phosphate.
ENSDARG00000003375	gng12a	guanine nucleotide binding protein (G protein), gamma 12a [Source:ZFIN;Acc:ZDB-GENE-040426-2555]	R-DRE-418592	GO:0005834	heterotrimeric G-protein complex	Any of a family of heterotrimeric GTP-binding and hydrolyzing proteins; they belong to a superfamily of GTPases that includes monomeric proteins such as EF-Tu and RAS. Heterotrimeric G-proteins consist of three subunits; the alpha subunit contains the guanine nucleotide binding site and possesses GTPase activity; the beta and gamma subunits are tightly associated and function as a beta-gamma hete…
ENSDARG00000003375	gng12a	guanine nucleotide binding protein (G protein), gamma 12a [Source:ZFIN;Acc:ZDB-GENE-040426-2555]	R-DRE-418592	GO:0016020	membrane	A lipid bilayer along with all the proteins and protein complexes embedded in it an attached to it.
ENSDARG00000003375	gng12a	guanine nucleotide binding protein (G protein), gamma 12a [Source:ZFIN;Acc:ZDB-GENE-040426-2555]	R-DRE-418592	GO:0005886	plasma membrane	The membrane surrounding a cell that separates the cell from its external environment. It consists of a phospholipid bilayer and associated proteins.
ENSDARG00000003375	gng12a	guanine nucleotide binding protein (G protein), gamma 12a [Source:ZFIN;Acc:ZDB-GENE-040426-2555]	R-DRE-418592	GO:0007165	signal transduction	The cellular process in which a signal is conveyed to trigger a change in the activity or state of a cell. Signal transduction begins with reception of a signal (e.g. a ligand binding to a receptor or receptor activation by a stimulus such as light), or for signal transduction in the absence of ligand, signal-withdrawal or the activity of a constitutively active receptor. Signal transduction ends…
ENSDARG00000003375	gng12a	guanine nucleotide binding protein (G protein), gamma 12a [Source:ZFIN;Acc:ZDB-GENE-040426-2555]	R-DRE-418592	GO:0031681	G-protein beta-subunit binding	Interacting selectively and non-covalently with a G-protein beta subunit.
ENSDARG00000003375	gng12a	guanine nucleotide binding protein (G protein), gamma 12a [Source:ZFIN;Acc:ZDB-GENE-040426-2555]	R-DRE-418592	GO:0031680	G-protein beta/gamma-subunit complex	The heterodimer formed by the beta and gamma subunits of a heterotrimeric G protein, which dissociates from the alpha subunit upon guanine nuclotide exchange.
ENSDARG00000003375	gng12a	guanine nucleotide binding protein (G protein), gamma 12a [Source:ZFIN;Acc:ZDB-GENE-040426-2555]	R-DRE-418597	GO:0007186	G protein-coupled receptor signaling pathway	A series of molecular signals that proceeds with an activated receptor promoting the exchange of GDP for GTP on the alpha-subunit of an associated heterotrimeric G-protein complex. The GTP-bound activated alpha-G-protein then dissociates from the beta- and gamma-subunits to further transmit the signal within the cell. The pathway begins with receptor-ligand interaction, or for basal GPCR signalin…
ENSDARG00000003375	gng12a	guanine nucleotide binding protein (G protein), gamma 12a [Source:ZFIN;Acc:ZDB-GENE-040426-2555]	R-DRE-418597	GO:0003924	GTPase activity	Catalysis of the reaction: GTP + H2O = GDP + phosphate.
ENSDARG00000003375	gng12a	guanine nucleotide binding protein (G protein), gamma 12a [Source:ZFIN;Acc:ZDB-GENE-040426-2555]	R-DRE-418597	GO:0005834	heterotrimeric G-protein complex	Any of a family of heterotrimeric GTP-binding and hydrolyzing proteins; they belong to a superfamily of GTPases that includes monomeric proteins such as EF-Tu and RAS. Heterotrimeric G-proteins consist of three subunits; the alpha subunit contains the guanine nucleotide binding site and possesses GTPase activity; the beta and gamma subunits are tightly associated and function as a beta-gamma hete…
ENSDARG00000003375	gng12a	guanine nucleotide binding protein (G protein), gamma 12a [Source:ZFIN;Acc:ZDB-GENE-040426-2555]	R-DRE-418597	GO:0016020	membrane	A lipid bilayer along with all the proteins and protein complexes embedded in it an attached to it.
ENSDARG00000003375	gng12a	guanine nucleotide binding protein (G protein), gamma 12a [Source:ZFIN;Acc:ZDB-GENE-040426-2555]	R-DRE-418597	GO:0005886	plasma membrane	The membrane surrounding a cell that separates the cell from its external environment. It consists of a phospholipid bilayer and associated proteins.
ENSDARG00000003375	gng12a	guanine nucleotide binding protein (G protein), gamma 12a [Source:ZFIN;Acc:ZDB-GENE-040426-2555]	R-DRE-418597	GO:0007165	signal transduction	The cellular process in which a signal is conveyed to trigger a change in the activity or state of a cell. Signal transduction begins with reception of a signal (e.g. a ligand binding to a receptor or receptor activation by a stimulus such as light), or for signal transduction in the absence of ligand, signal-withdrawal or the activity of a constitutively active receptor. Signal transduction ends…
ENSDARG00000003375	gng12a	guanine nucleotide binding protein (G protein), gamma 12a [Source:ZFIN;Acc:ZDB-GENE-040426-2555]	R-DRE-418597	GO:0031681	G-protein beta-subunit binding	Interacting selectively and non-covalently with a G-protein beta subunit.
ENSDARG00000003375	gng12a	guanine nucleotide binding protein (G protein), gamma 12a [Source:ZFIN;Acc:ZDB-GENE-040426-2555]	R-DRE-418597	GO:0031680	G-protein beta/gamma-subunit complex	The heterodimer formed by the beta and gamma subunits of a heterotrimeric G protein, which dissociates from the alpha subunit upon guanine nuclotide exchange.
ENSDARG00000003375	gng12a	guanine nucleotide binding protein (G protein), gamma 12a [Source:ZFIN;Acc:ZDB-GENE-040426-2555]	R-DRE-420092	GO:0007186	G protein-coupled receptor signaling pathway	A series of molecular signals that proceeds with an activated receptor promoting the exchange of GDP for GTP on the alpha-subunit of an associated heterotrimeric G-protein complex. The GTP-bound activated alpha-G-protein then dissociates from the beta- and gamma-subunits to further transmit the signal within the cell. The pathway begins with receptor-ligand interaction, or for basal GPCR signalin…
ENSDARG00000003375	gng12a	guanine nucleotide binding protein (G protein), gamma 12a [Source:ZFIN;Acc:ZDB-GENE-040426-2555]	R-DRE-420092	GO:0003924	GTPase activity	Catalysis of the reaction: GTP + H2O = GDP + phosphate.
ENSDARG00000003375	gng12a	guanine nucleotide binding protein (G protein), gamma 12a [Source:ZFIN;Acc:ZDB-GENE-040426-2555]	R-DRE-420092	GO:0005834	heterotrimeric G-protein complex	Any of a family of heterotrimeric GTP-binding and hydrolyzing proteins; they belong to a superfamily of GTPases that includes monomeric proteins such as EF-Tu and RAS. Heterotrimeric G-proteins consist of three subunits; the alpha subunit contains the guanine nucleotide binding site and possesses GTPase activity; the beta and gamma subunits are tightly associated and function as a beta-gamma hete…
ENSDARG00000003375	gng12a	guanine nucleotide binding protein (G protein), gamma 12a [Source:ZFIN;Acc:ZDB-GENE-040426-2555]	R-DRE-420092	GO:0016020	membrane	A lipid bilayer along with all the proteins and protein complexes embedded in it an attached to it.
ENSDARG00000003375	gng12a	guanine nucleotide binding protein (G protein), gamma 12a [Source:ZFIN;Acc:ZDB-GENE-040426-2555]	R-DRE-420092	GO:0005886	plasma membrane	The membrane surrounding a cell that separates the cell from its external environment. It consists of a phospholipid bilayer and associated proteins.
ENSDARG00000003375	gng12a	guanine nucleotide binding protein (G protein), gamma 12a [Source:ZFIN;Acc:ZDB-GENE-040426-2555]	R-DRE-420092	GO:0007165	signal transduction	The cellular process in which a signal is conveyed to trigger a change in the activity or state of a cell. Signal transduction begins with reception of a signal (e.g. a ligand binding to a receptor or receptor activation by a stimulus such as light), or for signal transduction in the absence of ligand, signal-withdrawal or the activity of a constitutively active receptor. Signal transduction ends…
ENSDARG00000003375	gng12a	guanine nucleotide binding protein (G protein), gamma 12a [Source:ZFIN;Acc:ZDB-GENE-040426-2555]	R-DRE-420092	GO:0031681	G-protein beta-subunit binding	Interacting selectively and non-covalently with a G-protein beta subunit.
ENSDARG00000003375	gng12a	guanine nucleotide binding protein (G protein), gamma 12a [Source:ZFIN;Acc:ZDB-GENE-040426-2555]	R-DRE-420092	GO:0031680	G-protein beta/gamma-subunit complex	The heterodimer formed by the beta and gamma subunits of a heterotrimeric G protein, which dissociates from the alpha subunit upon guanine nuclotide exchange.
ENSDARG00000003375	gng12a	guanine nucleotide binding protein (G protein), gamma 12a [Source:ZFIN;Acc:ZDB-GENE-040426-2555]	R-DRE-422356	GO:0007186	G protein-coupled receptor signaling pathway	A series of molecular signals that proceeds with an activated receptor promoting the exchange of GDP for GTP on the alpha-subunit of an associated heterotrimeric G-protein complex. The GTP-bound activated alpha-G-protein then dissociates from the beta- and gamma-subunits to further transmit the signal within the cell. The pathway begins with receptor-ligand interaction, or for basal GPCR signalin…
ENSDARG00000003375	gng12a	guanine nucleotide binding protein (G protein), gamma 12a [Source:ZFIN;Acc:ZDB-GENE-040426-2555]	R-DRE-422356	GO:0003924	GTPase activity	Catalysis of the reaction: GTP + H2O = GDP + phosphate.
ENSDARG00000003375	gng12a	guanine nucleotide binding protein (G protein), gamma 12a [Source:ZFIN;Acc:ZDB-GENE-040426-2555]	R-DRE-422356	GO:0005834	heterotrimeric G-protein complex	Any of a family of heterotrimeric GTP-binding and hydrolyzing proteins; they belong to a superfamily of GTPases that includes monomeric proteins such as EF-Tu and RAS. Heterotrimeric G-proteins consist of three subunits; the alpha subunit contains the guanine nucleotide binding site and possesses GTPase activity; the beta and gamma subunits are tightly associated and function as a beta-gamma hete…
ENSDARG00000003375	gng12a	guanine nucleotide binding protein (G protein), gamma 12a [Source:ZFIN;Acc:ZDB-GENE-040426-2555]	R-DRE-422356	GO:0016020	membrane	A lipid bilayer along with all the proteins and protein complexes embedded in it an attached to it.
ENSDARG00000003375	gng12a	guanine nucleotide binding protein (G protein), gamma 12a [Source:ZFIN;Acc:ZDB-GENE-040426-2555]	R-DRE-422356	GO:0005886	plasma membrane	The membrane surrounding a cell that separates the cell from its external environment. It consists of a phospholipid bilayer and associated proteins.
ENSDARG00000003375	gng12a	guanine nucleotide binding protein (G protein), gamma 12a [Source:ZFIN;Acc:ZDB-GENE-040426-2555]	R-DRE-422356	GO:0007165	signal transduction	The cellular process in which a signal is conveyed to trigger a change in the activity or state of a cell. Signal transduction begins with reception of a signal (e.g. a ligand binding to a receptor or receptor activation by a stimulus such as light), or for signal transduction in the absence of ligand, signal-withdrawal or the activity of a constitutively active receptor. Signal transduction ends…
ENSDARG00000003375	gng12a	guanine nucleotide binding protein (G protein), gamma 12a [Source:ZFIN;Acc:ZDB-GENE-040426-2555]	R-DRE-422356	GO:0031681	G-protein beta-subunit binding	Interacting selectively and non-covalently with a G-protein beta subunit.
ENSDARG00000003375	gng12a	guanine nucleotide binding protein (G protein), gamma 12a [Source:ZFIN;Acc:ZDB-GENE-040426-2555]	R-DRE-422356	GO:0031680	G-protein beta/gamma-subunit complex	The heterodimer formed by the beta and gamma subunits of a heterotrimeric G protein, which dissociates from the alpha subunit upon guanine nuclotide exchange.
ENSDARG00000003375	gng12a	guanine nucleotide binding protein (G protein), gamma 12a [Source:ZFIN;Acc:ZDB-GENE-040426-2555]	R-DRE-428930	GO:0007186	G protein-coupled receptor signaling pathway	A series of molecular signals that proceeds with an activated receptor promoting the exchange of GDP for GTP on the alpha-subunit of an associated heterotrimeric G-protein complex. The GTP-bound activated alpha-G-protein then dissociates from the beta- and gamma-subunits to further transmit the signal within the cell. The pathway begins with receptor-ligand interaction, or for basal GPCR signalin…
ENSDARG00000003375	gng12a	guanine nucleotide binding protein (G protein), gamma 12a [Source:ZFIN;Acc:ZDB-GENE-040426-2555]	R-DRE-428930	GO:0003924	GTPase activity	Catalysis of the reaction: GTP + H2O = GDP + phosphate.
ENSDARG00000003375	gng12a	guanine nucleotide binding protein (G protein), gamma 12a [Source:ZFIN;Acc:ZDB-GENE-040426-2555]	R-DRE-428930	GO:0005834	heterotrimeric G-protein complex	Any of a family of heterotrimeric GTP-binding and hydrolyzing proteins; they belong to a superfamily of GTPases that includes monomeric proteins such as EF-Tu and RAS. Heterotrimeric G-proteins consist of three subunits; the alpha subunit contains the guanine nucleotide binding site and possesses GTPase activity; the beta and gamma subunits are tightly associated and function as a beta-gamma hete…
ENSDARG00000003375	gng12a	guanine nucleotide binding protein (G protein), gamma 12a [Source:ZFIN;Acc:ZDB-GENE-040426-2555]	R-DRE-428930	GO:0016020	membrane	A lipid bilayer along with all the proteins and protein complexes embedded in it an attached to it.
ENSDARG00000003375	gng12a	guanine nucleotide binding protein (G protein), gamma 12a [Source:ZFIN;Acc:ZDB-GENE-040426-2555]	R-DRE-428930	GO:0005886	plasma membrane	The membrane surrounding a cell that separates the cell from its external environment. It consists of a phospholipid bilayer and associated proteins.
ENSDARG00000003375	gng12a	guanine nucleotide binding protein (G protein), gamma 12a [Source:ZFIN;Acc:ZDB-GENE-040426-2555]	R-DRE-428930	GO:0007165	signal transduction	The cellular process in which a signal is conveyed to trigger a change in the activity or state of a cell. Signal transduction begins with reception of a signal (e.g. a ligand binding to a receptor or receptor activation by a stimulus such as light), or for signal transduction in the absence of ligand, signal-withdrawal or the activity of a constitutively active receptor. Signal transduction ends…
ENSDARG00000003375	gng12a	guanine nucleotide binding protein (G protein), gamma 12a [Source:ZFIN;Acc:ZDB-GENE-040426-2555]	R-DRE-428930	GO:0031681	G-protein beta-subunit binding	Interacting selectively and non-covalently with a G-protein beta subunit.
ENSDARG00000003375	gng12a	guanine nucleotide binding protein (G protein), gamma 12a [Source:ZFIN;Acc:ZDB-GENE-040426-2555]	R-DRE-428930	GO:0031680	G-protein beta/gamma-subunit complex	The heterodimer formed by the beta and gamma subunits of a heterotrimeric G protein, which dissociates from the alpha subunit upon guanine nuclotide exchange.
ENSDARG00000003375	gng12a	guanine nucleotide binding protein (G protein), gamma 12a [Source:ZFIN;Acc:ZDB-GENE-040426-2555]	R-DRE-432040	GO:0007186	G protein-coupled receptor signaling pathway	A series of molecular signals that proceeds with an activated receptor promoting the exchange of GDP for GTP on the alpha-subunit of an associated heterotrimeric G-protein complex. The GTP-bound activated alpha-G-protein then dissociates from the beta- and gamma-subunits to further transmit the signal within the cell. The pathway begins with receptor-ligand interaction, or for basal GPCR signalin…
ENSDARG00000003375	gng12a	guanine nucleotide binding protein (G protein), gamma 12a [Source:ZFIN;Acc:ZDB-GENE-040426-2555]	R-DRE-432040	GO:0003924	GTPase activity	Catalysis of the reaction: GTP + H2O = GDP + phosphate.
ENSDARG00000003375	gng12a	guanine nucleotide binding protein (G protein), gamma 12a [Source:ZFIN;Acc:ZDB-GENE-040426-2555]	R-DRE-432040	GO:0005834	heterotrimeric G-protein complex	Any of a family of heterotrimeric GTP-binding and hydrolyzing proteins; they belong to a superfamily of GTPases that includes monomeric proteins such as EF-Tu and RAS. Heterotrimeric G-proteins consist of three subunits; the alpha subunit contains the guanine nucleotide binding site and possesses GTPase activity; the beta and gamma subunits are tightly associated and function as a beta-gamma hete…
ENSDARG00000003375	gng12a	guanine nucleotide binding protein (G protein), gamma 12a [Source:ZFIN;Acc:ZDB-GENE-040426-2555]	R-DRE-432040	GO:0016020	membrane	A lipid bilayer along with all the proteins and protein complexes embedded in it an attached to it.
ENSDARG00000003375	gng12a	guanine nucleotide binding protein (G protein), gamma 12a [Source:ZFIN;Acc:ZDB-GENE-040426-2555]	R-DRE-432040	GO:0005886	plasma membrane	The membrane surrounding a cell that separates the cell from its external environment. It consists of a phospholipid bilayer and associated proteins.
ENSDARG00000003375	gng12a	guanine nucleotide binding protein (G protein), gamma 12a [Source:ZFIN;Acc:ZDB-GENE-040426-2555]	R-DRE-432040	GO:0007165	signal transduction	The cellular process in which a signal is conveyed to trigger a change in the activity or state of a cell. Signal transduction begins with reception of a signal (e.g. a ligand binding to a receptor or receptor activation by a stimulus such as light), or for signal transduction in the absence of ligand, signal-withdrawal or the activity of a constitutively active receptor. Signal transduction ends…
ENSDARG00000003375	gng12a	guanine nucleotide binding protein (G protein), gamma 12a [Source:ZFIN;Acc:ZDB-GENE-040426-2555]	R-DRE-432040	GO:0031681	G-protein beta-subunit binding	Interacting selectively and non-covalently with a G-protein beta subunit.
ENSDARG00000003375	gng12a	guanine nucleotide binding protein (G protein), gamma 12a [Source:ZFIN;Acc:ZDB-GENE-040426-2555]	R-DRE-432040	GO:0031680	G-protein beta/gamma-subunit complex	The heterodimer formed by the beta and gamma subunits of a heterotrimeric G protein, which dissociates from the alpha subunit upon guanine nuclotide exchange.
ENSDARG00000003375	gng12a	guanine nucleotide binding protein (G protein), gamma 12a [Source:ZFIN;Acc:ZDB-GENE-040426-2555]	R-DRE-445717	GO:0007186	G protein-coupled receptor signaling pathway	A series of molecular signals that proceeds with an activated receptor promoting the exchange of GDP for GTP on the alpha-subunit of an associated heterotrimeric G-protein complex. The GTP-bound activated alpha-G-protein then dissociates from the beta- and gamma-subunits to further transmit the signal within the cell. The pathway begins with receptor-ligand interaction, or for basal GPCR signalin…
ENSDARG00000003375	gng12a	guanine nucleotide binding protein (G protein), gamma 12a [Source:ZFIN;Acc:ZDB-GENE-040426-2555]	R-DRE-445717	GO:0003924	GTPase activity	Catalysis of the reaction: GTP + H2O = GDP + phosphate.
ENSDARG00000003375	gng12a	guanine nucleotide binding protein (G protein), gamma 12a [Source:ZFIN;Acc:ZDB-GENE-040426-2555]	R-DRE-445717	GO:0005834	heterotrimeric G-protein complex	Any of a family of heterotrimeric GTP-binding and hydrolyzing proteins; they belong to a superfamily of GTPases that includes monomeric proteins such as EF-Tu and RAS. Heterotrimeric G-proteins consist of three subunits; the alpha subunit contains the guanine nucleotide binding site and possesses GTPase activity; the beta and gamma subunits are tightly associated and function as a beta-gamma hete…
ENSDARG00000003375	gng12a	guanine nucleotide binding protein (G protein), gamma 12a [Source:ZFIN;Acc:ZDB-GENE-040426-2555]	R-DRE-445717	GO:0016020	membrane	A lipid bilayer along with all the proteins and protein complexes embedded in it an attached to it.
ENSDARG00000003375	gng12a	guanine nucleotide binding protein (G protein), gamma 12a [Source:ZFIN;Acc:ZDB-GENE-040426-2555]	R-DRE-445717	GO:0005886	plasma membrane	The membrane surrounding a cell that separates the cell from its external environment. It consists of a phospholipid bilayer and associated proteins.
ENSDARG00000003375	gng12a	guanine nucleotide binding protein (G protein), gamma 12a [Source:ZFIN;Acc:ZDB-GENE-040426-2555]	R-DRE-445717	GO:0007165	signal transduction	The cellular process in which a signal is conveyed to trigger a change in the activity or state of a cell. Signal transduction begins with reception of a signal (e.g. a ligand binding to a receptor or receptor activation by a stimulus such as light), or for signal transduction in the absence of ligand, signal-withdrawal or the activity of a constitutively active receptor. Signal transduction ends…
ENSDARG00000003375	gng12a	guanine nucleotide binding protein (G protein), gamma 12a [Source:ZFIN;Acc:ZDB-GENE-040426-2555]	R-DRE-445717	GO:0031681	G-protein beta-subunit binding	Interacting selectively and non-covalently with a G-protein beta subunit.
ENSDARG00000003375	gng12a	guanine nucleotide binding protein (G protein), gamma 12a [Source:ZFIN;Acc:ZDB-GENE-040426-2555]	R-DRE-445717	GO:0031680	G-protein beta/gamma-subunit complex	The heterodimer formed by the beta and gamma subunits of a heterotrimeric G protein, which dissociates from the alpha subunit upon guanine nuclotide exchange.
ENSDARG00000003375	gng12a	guanine nucleotide binding protein (G protein), gamma 12a [Source:ZFIN;Acc:ZDB-GENE-040426-2555]	R-DRE-451326	GO:0007186	G protein-coupled receptor signaling pathway	A series of molecular signals that proceeds with an activated receptor promoting the exchange of GDP for GTP on the alpha-subunit of an associated heterotrimeric G-protein complex. The GTP-bound activated alpha-G-protein then dissociates from the beta- and gamma-subunits to further transmit the signal within the cell. The pathway begins with receptor-ligand interaction, or for basal GPCR signalin…
ENSDARG00000003375	gng12a	guanine nucleotide binding protein (G protein), gamma 12a [Source:ZFIN;Acc:ZDB-GENE-040426-2555]	R-DRE-451326	GO:0003924	GTPase activity	Catalysis of the reaction: GTP + H2O = GDP + phosphate.
ENSDARG00000003375	gng12a	guanine nucleotide binding protein (G protein), gamma 12a [Source:ZFIN;Acc:ZDB-GENE-040426-2555]	R-DRE-451326	GO:0005834	heterotrimeric G-protein complex	Any of a family of heterotrimeric GTP-binding and hydrolyzing proteins; they belong to a superfamily of GTPases that includes monomeric proteins such as EF-Tu and RAS. Heterotrimeric G-proteins consist of three subunits; the alpha subunit contains the guanine nucleotide binding site and possesses GTPase activity; the beta and gamma subunits are tightly associated and function as a beta-gamma hete…
ENSDARG00000003375	gng12a	guanine nucleotide binding protein (G protein), gamma 12a [Source:ZFIN;Acc:ZDB-GENE-040426-2555]	R-DRE-451326	GO:0016020	membrane	A lipid bilayer along with all the proteins and protein complexes embedded in it an attached to it.
ENSDARG00000003375	gng12a	guanine nucleotide binding protein (G protein), gamma 12a [Source:ZFIN;Acc:ZDB-GENE-040426-2555]	R-DRE-451326	GO:0005886	plasma membrane	The membrane surrounding a cell that separates the cell from its external environment. It consists of a phospholipid bilayer and associated proteins.
ENSDARG00000003375	gng12a	guanine nucleotide binding protein (G protein), gamma 12a [Source:ZFIN;Acc:ZDB-GENE-040426-2555]	R-DRE-451326	GO:0007165	signal transduction	The cellular process in which a signal is conveyed to trigger a change in the activity or state of a cell. Signal transduction begins with reception of a signal (e.g. a ligand binding to a receptor or receptor activation by a stimulus such as light), or for signal transduction in the absence of ligand, signal-withdrawal or the activity of a constitutively active receptor. Signal transduction ends…
ENSDARG00000003375	gng12a	guanine nucleotide binding protein (G protein), gamma 12a [Source:ZFIN;Acc:ZDB-GENE-040426-2555]	R-DRE-451326	GO:0031681	G-protein beta-subunit binding	Interacting selectively and non-covalently with a G-protein beta subunit.
ENSDARG00000003375	gng12a	guanine nucleotide binding protein (G protein), gamma 12a [Source:ZFIN;Acc:ZDB-GENE-040426-2555]	R-DRE-451326	GO:0031680	G-protein beta/gamma-subunit complex	The heterodimer formed by the beta and gamma subunits of a heterotrimeric G protein, which dissociates from the alpha subunit upon guanine nuclotide exchange.
ENSDARG00000003375	gng12a	guanine nucleotide binding protein (G protein), gamma 12a [Source:ZFIN;Acc:ZDB-GENE-040426-2555]	R-DRE-456926	GO:0007186	G protein-coupled receptor signaling pathway	A series of molecular signals that proceeds with an activated receptor promoting the exchange of GDP for GTP on the alpha-subunit of an associated heterotrimeric G-protein complex. The GTP-bound activated alpha-G-protein then dissociates from the beta- and gamma-subunits to further transmit the signal within the cell. The pathway begins with receptor-ligand interaction, or for basal GPCR signalin…
ENSDARG00000003375	gng12a	guanine nucleotide binding protein (G protein), gamma 12a [Source:ZFIN;Acc:ZDB-GENE-040426-2555]	R-DRE-456926	GO:0003924	GTPase activity	Catalysis of the reaction: GTP + H2O = GDP + phosphate.
ENSDARG00000003375	gng12a	guanine nucleotide binding protein (G protein), gamma 12a [Source:ZFIN;Acc:ZDB-GENE-040426-2555]	R-DRE-456926	GO:0005834	heterotrimeric G-protein complex	Any of a family of heterotrimeric GTP-binding and hydrolyzing proteins; they belong to a superfamily of GTPases that includes monomeric proteins such as EF-Tu and RAS. Heterotrimeric G-proteins consist of three subunits; the alpha subunit contains the guanine nucleotide binding site and possesses GTPase activity; the beta and gamma subunits are tightly associated and function as a beta-gamma hete…
ENSDARG00000003375	gng12a	guanine nucleotide binding protein (G protein), gamma 12a [Source:ZFIN;Acc:ZDB-GENE-040426-2555]	R-DRE-456926	GO:0016020	membrane	A lipid bilayer along with all the proteins and protein complexes embedded in it an attached to it.
ENSDARG00000003375	gng12a	guanine nucleotide binding protein (G protein), gamma 12a [Source:ZFIN;Acc:ZDB-GENE-040426-2555]	R-DRE-456926	GO:0005886	plasma membrane	The membrane surrounding a cell that separates the cell from its external environment. It consists of a phospholipid bilayer and associated proteins.
ENSDARG00000003375	gng12a	guanine nucleotide binding protein (G protein), gamma 12a [Source:ZFIN;Acc:ZDB-GENE-040426-2555]	R-DRE-456926	GO:0007165	signal transduction	The cellular process in which a signal is conveyed to trigger a change in the activity or state of a cell. Signal transduction begins with reception of a signal (e.g. a ligand binding to a receptor or receptor activation by a stimulus such as light), or for signal transduction in the absence of ligand, signal-withdrawal or the activity of a constitutively active receptor. Signal transduction ends…
ENSDARG00000003375	gng12a	guanine nucleotide binding protein (G protein), gamma 12a [Source:ZFIN;Acc:ZDB-GENE-040426-2555]	R-DRE-456926	GO:0031681	G-protein beta-subunit binding	Interacting selectively and non-covalently with a G-protein beta subunit.
ENSDARG00000003375	gng12a	guanine nucleotide binding protein (G protein), gamma 12a [Source:ZFIN;Acc:ZDB-GENE-040426-2555]	R-DRE-456926	GO:0031680	G-protein beta/gamma-subunit complex	The heterodimer formed by the beta and gamma subunits of a heterotrimeric G protein, which dissociates from the alpha subunit upon guanine nuclotide exchange.
ENSDARG00000003375	gng12a	guanine nucleotide binding protein (G protein), gamma 12a [Source:ZFIN;Acc:ZDB-GENE-040426-2555]	R-DRE-500657	GO:0007186	G protein-coupled receptor signaling pathway	A series of molecular signals that proceeds with an activated receptor promoting the exchange of GDP for GTP on the alpha-subunit of an associated heterotrimeric G-protein complex. The GTP-bound activated alpha-G-protein then dissociates from the beta- and gamma-subunits to further transmit the signal within the cell. The pathway begins with receptor-ligand interaction, or for basal GPCR signalin…
ENSDARG00000003375	gng12a	guanine nucleotide binding protein (G protein), gamma 12a [Source:ZFIN;Acc:ZDB-GENE-040426-2555]	R-DRE-500657	GO:0003924	GTPase activity	Catalysis of the reaction: GTP + H2O = GDP + phosphate.
ENSDARG00000003375	gng12a	guanine nucleotide binding protein (G protein), gamma 12a [Source:ZFIN;Acc:ZDB-GENE-040426-2555]	R-DRE-500657	GO:0005834	heterotrimeric G-protein complex	Any of a family of heterotrimeric GTP-binding and hydrolyzing proteins; they belong to a superfamily of GTPases that includes monomeric proteins such as EF-Tu and RAS. Heterotrimeric G-proteins consist of three subunits; the alpha subunit contains the guanine nucleotide binding site and possesses GTPase activity; the beta and gamma subunits are tightly associated and function as a beta-gamma hete…
ENSDARG00000003375	gng12a	guanine nucleotide binding protein (G protein), gamma 12a [Source:ZFIN;Acc:ZDB-GENE-040426-2555]	R-DRE-500657	GO:0016020	membrane	A lipid bilayer along with all the proteins and protein complexes embedded in it an attached to it.
ENSDARG00000003375	gng12a	guanine nucleotide binding protein (G protein), gamma 12a [Source:ZFIN;Acc:ZDB-GENE-040426-2555]	R-DRE-500657	GO:0005886	plasma membrane	The membrane surrounding a cell that separates the cell from its external environment. It consists of a phospholipid bilayer and associated proteins.
ENSDARG00000003375	gng12a	guanine nucleotide binding protein (G protein), gamma 12a [Source:ZFIN;Acc:ZDB-GENE-040426-2555]	R-DRE-500657	GO:0007165	signal transduction	The cellular process in which a signal is conveyed to trigger a change in the activity or state of a cell. Signal transduction begins with reception of a signal (e.g. a ligand binding to a receptor or receptor activation by a stimulus such as light), or for signal transduction in the absence of ligand, signal-withdrawal or the activity of a constitutively active receptor. Signal transduction ends…
ENSDARG00000003375	gng12a	guanine nucleotide binding protein (G protein), gamma 12a [Source:ZFIN;Acc:ZDB-GENE-040426-2555]	R-DRE-500657	GO:0031681	G-protein beta-subunit binding	Interacting selectively and non-covalently with a G-protein beta subunit.
ENSDARG00000003375	gng12a	guanine nucleotide binding protein (G protein), gamma 12a [Source:ZFIN;Acc:ZDB-GENE-040426-2555]	R-DRE-500657	GO:0031680	G-protein beta/gamma-subunit complex	The heterodimer formed by the beta and gamma subunits of a heterotrimeric G protein, which dissociates from the alpha subunit upon guanine nuclotide exchange.
ENSDARG00000003375	gng12a	guanine nucleotide binding protein (G protein), gamma 12a [Source:ZFIN;Acc:ZDB-GENE-040426-2555]	R-DRE-500792	GO:0007186	G protein-coupled receptor signaling pathway	A series of molecular signals that proceeds with an activated receptor promoting the exchange of GDP for GTP on the alpha-subunit of an associated heterotrimeric G-protein complex. The GTP-bound activated alpha-G-protein then dissociates from the beta- and gamma-subunits to further transmit the signal within the cell. The pathway begins with receptor-ligand interaction, or for basal GPCR signalin…
ENSDARG00000003375	gng12a	guanine nucleotide binding protein (G protein), gamma 12a [Source:ZFIN;Acc:ZDB-GENE-040426-2555]	R-DRE-500792	GO:0003924	GTPase activity	Catalysis of the reaction: GTP + H2O = GDP + phosphate.
ENSDARG00000003375	gng12a	guanine nucleotide binding protein (G protein), gamma 12a [Source:ZFIN;Acc:ZDB-GENE-040426-2555]	R-DRE-500792	GO:0005834	heterotrimeric G-protein complex	Any of a family of heterotrimeric GTP-binding and hydrolyzing proteins; they belong to a superfamily of GTPases that includes monomeric proteins such as EF-Tu and RAS. Heterotrimeric G-proteins consist of three subunits; the alpha subunit contains the guanine nucleotide binding site and possesses GTPase activity; the beta and gamma subunits are tightly associated and function as a beta-gamma hete…
ENSDARG00000003375	gng12a	guanine nucleotide binding protein (G protein), gamma 12a [Source:ZFIN;Acc:ZDB-GENE-040426-2555]	R-DRE-500792	GO:0016020	membrane	A lipid bilayer along with all the proteins and protein complexes embedded in it an attached to it.
ENSDARG00000003375	gng12a	guanine nucleotide binding protein (G protein), gamma 12a [Source:ZFIN;Acc:ZDB-GENE-040426-2555]	R-DRE-500792	GO:0005886	plasma membrane	The membrane surrounding a cell that separates the cell from its external environment. It consists of a phospholipid bilayer and associated proteins.
ENSDARG00000003375	gng12a	guanine nucleotide binding protein (G protein), gamma 12a [Source:ZFIN;Acc:ZDB-GENE-040426-2555]	R-DRE-500792	GO:0007165	signal transduction	The cellular process in which a signal is conveyed to trigger a change in the activity or state of a cell. Signal transduction begins with reception of a signal (e.g. a ligand binding to a receptor or receptor activation by a stimulus such as light), or for signal transduction in the absence of ligand, signal-withdrawal or the activity of a constitutively active receptor. Signal transduction ends…
ENSDARG00000003375	gng12a	guanine nucleotide binding protein (G protein), gamma 12a [Source:ZFIN;Acc:ZDB-GENE-040426-2555]	R-DRE-500792	GO:0031681	G-protein beta-subunit binding	Interacting selectively and non-covalently with a G-protein beta subunit.
ENSDARG00000003375	gng12a	guanine nucleotide binding protein (G protein), gamma 12a [Source:ZFIN;Acc:ZDB-GENE-040426-2555]	R-DRE-500792	GO:0031680	G-protein beta/gamma-subunit complex	The heterodimer formed by the beta and gamma subunits of a heterotrimeric G protein, which dissociates from the alpha subunit upon guanine nuclotide exchange.
ENSDARG00000003375	gng12a	guanine nucleotide binding protein (G protein), gamma 12a [Source:ZFIN;Acc:ZDB-GENE-040426-2555]	R-DRE-6814122	GO:0007186	G protein-coupled receptor signaling pathway	A series of molecular signals that proceeds with an activated receptor promoting the exchange of GDP for GTP on the alpha-subunit of an associated heterotrimeric G-protein complex. The GTP-bound activated alpha-G-protein then dissociates from the beta- and gamma-subunits to further transmit the signal within the cell. The pathway begins with receptor-ligand interaction, or for basal GPCR signalin…
ENSDARG00000003375	gng12a	guanine nucleotide binding protein (G protein), gamma 12a [Source:ZFIN;Acc:ZDB-GENE-040426-2555]	R-DRE-6814122	GO:0003924	GTPase activity	Catalysis of the reaction: GTP + H2O = GDP + phosphate.
ENSDARG00000003375	gng12a	guanine nucleotide binding protein (G protein), gamma 12a [Source:ZFIN;Acc:ZDB-GENE-040426-2555]	R-DRE-6814122	GO:0005834	heterotrimeric G-protein complex	Any of a family of heterotrimeric GTP-binding and hydrolyzing proteins; they belong to a superfamily of GTPases that includes monomeric proteins such as EF-Tu and RAS. Heterotrimeric G-proteins consist of three subunits; the alpha subunit contains the guanine nucleotide binding site and possesses GTPase activity; the beta and gamma subunits are tightly associated and function as a beta-gamma hete…
ENSDARG00000003375	gng12a	guanine nucleotide binding protein (G protein), gamma 12a [Source:ZFIN;Acc:ZDB-GENE-040426-2555]	R-DRE-6814122	GO:0016020	membrane	A lipid bilayer along with all the proteins and protein complexes embedded in it an attached to it.
ENSDARG00000003375	gng12a	guanine nucleotide binding protein (G protein), gamma 12a [Source:ZFIN;Acc:ZDB-GENE-040426-2555]	R-DRE-6814122	GO:0005886	plasma membrane	The membrane surrounding a cell that separates the cell from its external environment. It consists of a phospholipid bilayer and associated proteins.
ENSDARG00000003375	gng12a	guanine nucleotide binding protein (G protein), gamma 12a [Source:ZFIN;Acc:ZDB-GENE-040426-2555]	R-DRE-6814122	GO:0007165	signal transduction	The cellular process in which a signal is conveyed to trigger a change in the activity or state of a cell. Signal transduction begins with reception of a signal (e.g. a ligand binding to a receptor or receptor activation by a stimulus such as light), or for signal transduction in the absence of ligand, signal-withdrawal or the activity of a constitutively active receptor. Signal transduction ends…
ENSDARG00000003375	gng12a	guanine nucleotide binding protein (G protein), gamma 12a [Source:ZFIN;Acc:ZDB-GENE-040426-2555]	R-DRE-6814122	GO:0031681	G-protein beta-subunit binding	Interacting selectively and non-covalently with a G-protein beta subunit.
ENSDARG00000003375	gng12a	guanine nucleotide binding protein (G protein), gamma 12a [Source:ZFIN;Acc:ZDB-GENE-040426-2555]	R-DRE-6814122	GO:0031680	G-protein beta/gamma-subunit complex	The heterodimer formed by the beta and gamma subunits of a heterotrimeric G protein, which dissociates from the alpha subunit upon guanine nuclotide exchange.
ENSDARG00000003375	gng12a	guanine nucleotide binding protein (G protein), gamma 12a [Source:ZFIN;Acc:ZDB-GENE-040426-2555]	R-DRE-76002	GO:0007186	G protein-coupled receptor signaling pathway	A series of molecular signals that proceeds with an activated receptor promoting the exchange of GDP for GTP on the alpha-subunit of an associated heterotrimeric G-protein complex. The GTP-bound activated alpha-G-protein then dissociates from the beta- and gamma-subunits to further transmit the signal within the cell. The pathway begins with receptor-ligand interaction, or for basal GPCR signalin…
ENSDARG00000003375	gng12a	guanine nucleotide binding protein (G protein), gamma 12a [Source:ZFIN;Acc:ZDB-GENE-040426-2555]	R-DRE-76002	GO:0003924	GTPase activity	Catalysis of the reaction: GTP + H2O = GDP + phosphate.
ENSDARG00000003375	gng12a	guanine nucleotide binding protein (G protein), gamma 12a [Source:ZFIN;Acc:ZDB-GENE-040426-2555]	R-DRE-76002	GO:0005834	heterotrimeric G-protein complex	Any of a family of heterotrimeric GTP-binding and hydrolyzing proteins; they belong to a superfamily of GTPases that includes monomeric proteins such as EF-Tu and RAS. Heterotrimeric G-proteins consist of three subunits; the alpha subunit contains the guanine nucleotide binding site and possesses GTPase activity; the beta and gamma subunits are tightly associated and function as a beta-gamma hete…
ENSDARG00000003375	gng12a	guanine nucleotide binding protein (G protein), gamma 12a [Source:ZFIN;Acc:ZDB-GENE-040426-2555]	R-DRE-76002	GO:0016020	membrane	A lipid bilayer along with all the proteins and protein complexes embedded in it an attached to it.
ENSDARG00000003375	gng12a	guanine nucleotide binding protein (G protein), gamma 12a [Source:ZFIN;Acc:ZDB-GENE-040426-2555]	R-DRE-76002	GO:0005886	plasma membrane	The membrane surrounding a cell that separates the cell from its external environment. It consists of a phospholipid bilayer and associated proteins.
ENSDARG00000003375	gng12a	guanine nucleotide binding protein (G protein), gamma 12a [Source:ZFIN;Acc:ZDB-GENE-040426-2555]	R-DRE-76002	GO:0007165	signal transduction	The cellular process in which a signal is conveyed to trigger a change in the activity or state of a cell. Signal transduction begins with reception of a signal (e.g. a ligand binding to a receptor or receptor activation by a stimulus such as light), or for signal transduction in the absence of ligand, signal-withdrawal or the activity of a constitutively active receptor. Signal transduction ends…
ENSDARG00000003375	gng12a	guanine nucleotide binding protein (G protein), gamma 12a [Source:ZFIN;Acc:ZDB-GENE-040426-2555]	R-DRE-76002	GO:0031681	G-protein beta-subunit binding	Interacting selectively and non-covalently with a G-protein beta subunit.
ENSDARG00000003375	gng12a	guanine nucleotide binding protein (G protein), gamma 12a [Source:ZFIN;Acc:ZDB-GENE-040426-2555]	R-DRE-76002	GO:0031680	G-protein beta/gamma-subunit complex	The heterodimer formed by the beta and gamma subunits of a heterotrimeric G protein, which dissociates from the alpha subunit upon guanine nuclotide exchange.
ENSDARG00000003375	gng12a	guanine nucleotide binding protein (G protein), gamma 12a [Source:ZFIN;Acc:ZDB-GENE-040426-2555]	R-DRE-8939211	GO:0007186	G protein-coupled receptor signaling pathway	A series of molecular signals that proceeds with an activated receptor promoting the exchange of GDP for GTP on the alpha-subunit of an associated heterotrimeric G-protein complex. The GTP-bound activated alpha-G-protein then dissociates from the beta- and gamma-subunits to further transmit the signal within the cell. The pathway begins with receptor-ligand interaction, or for basal GPCR signalin…
ENSDARG00000003375	gng12a	guanine nucleotide binding protein (G protein), gamma 12a [Source:ZFIN;Acc:ZDB-GENE-040426-2555]	R-DRE-8939211	GO:0003924	GTPase activity	Catalysis of the reaction: GTP + H2O = GDP + phosphate.
ENSDARG00000003375	gng12a	guanine nucleotide binding protein (G protein), gamma 12a [Source:ZFIN;Acc:ZDB-GENE-040426-2555]	R-DRE-8939211	GO:0005834	heterotrimeric G-protein complex	Any of a family of heterotrimeric GTP-binding and hydrolyzing proteins; they belong to a superfamily of GTPases that includes monomeric proteins such as EF-Tu and RAS. Heterotrimeric G-proteins consist of three subunits; the alpha subunit contains the guanine nucleotide binding site and possesses GTPase activity; the beta and gamma subunits are tightly associated and function as a beta-gamma hete…
ENSDARG00000003375	gng12a	guanine nucleotide binding protein (G protein), gamma 12a [Source:ZFIN;Acc:ZDB-GENE-040426-2555]	R-DRE-8939211	GO:0016020	membrane	A lipid bilayer along with all the proteins and protein complexes embedded in it an attached to it.
ENSDARG00000003375	gng12a	guanine nucleotide binding protein (G protein), gamma 12a [Source:ZFIN;Acc:ZDB-GENE-040426-2555]	R-DRE-8939211	GO:0005886	plasma membrane	The membrane surrounding a cell that separates the cell from its external environment. It consists of a phospholipid bilayer and associated proteins.
ENSDARG00000003375	gng12a	guanine nucleotide binding protein (G protein), gamma 12a [Source:ZFIN;Acc:ZDB-GENE-040426-2555]	R-DRE-8939211	GO:0007165	signal transduction	The cellular process in which a signal is conveyed to trigger a change in the activity or state of a cell. Signal transduction begins with reception of a signal (e.g. a ligand binding to a receptor or receptor activation by a stimulus such as light), or for signal transduction in the absence of ligand, signal-withdrawal or the activity of a constitutively active receptor. Signal transduction ends…
ENSDARG00000003375	gng12a	guanine nucleotide binding protein (G protein), gamma 12a [Source:ZFIN;Acc:ZDB-GENE-040426-2555]	R-DRE-8939211	GO:0031681	G-protein beta-subunit binding	Interacting selectively and non-covalently with a G-protein beta subunit.
ENSDARG00000003375	gng12a	guanine nucleotide binding protein (G protein), gamma 12a [Source:ZFIN;Acc:ZDB-GENE-040426-2555]	R-DRE-8939211	GO:0031680	G-protein beta/gamma-subunit complex	The heterodimer formed by the beta and gamma subunits of a heterotrimeric G protein, which dissociates from the alpha subunit upon guanine nuclotide exchange.
ENSDARG00000003375	gng12a	guanine nucleotide binding protein (G protein), gamma 12a [Source:ZFIN;Acc:ZDB-GENE-040426-2555]	R-DRE-8964315	GO:0007186	G protein-coupled receptor signaling pathway	A series of molecular signals that proceeds with an activated receptor promoting the exchange of GDP for GTP on the alpha-subunit of an associated heterotrimeric G-protein complex. The GTP-bound activated alpha-G-protein then dissociates from the beta- and gamma-subunits to further transmit the signal within the cell. The pathway begins with receptor-ligand interaction, or for basal GPCR signalin…
ENSDARG00000003375	gng12a	guanine nucleotide binding protein (G protein), gamma 12a [Source:ZFIN;Acc:ZDB-GENE-040426-2555]	R-DRE-8964315	GO:0003924	GTPase activity	Catalysis of the reaction: GTP + H2O = GDP + phosphate.
ENSDARG00000003375	gng12a	guanine nucleotide binding protein (G protein), gamma 12a [Source:ZFIN;Acc:ZDB-GENE-040426-2555]	R-DRE-8964315	GO:0005834	heterotrimeric G-protein complex	Any of a family of heterotrimeric GTP-binding and hydrolyzing proteins; they belong to a superfamily of GTPases that includes monomeric proteins such as EF-Tu and RAS. Heterotrimeric G-proteins consist of three subunits; the alpha subunit contains the guanine nucleotide binding site and possesses GTPase activity; the beta and gamma subunits are tightly associated and function as a beta-gamma hete…
ENSDARG00000003375	gng12a	guanine nucleotide binding protein (G protein), gamma 12a [Source:ZFIN;Acc:ZDB-GENE-040426-2555]	R-DRE-8964315	GO:0016020	membrane	A lipid bilayer along with all the proteins and protein complexes embedded in it an attached to it.
ENSDARG00000003375	gng12a	guanine nucleotide binding protein (G protein), gamma 12a [Source:ZFIN;Acc:ZDB-GENE-040426-2555]	R-DRE-8964315	GO:0005886	plasma membrane	The membrane surrounding a cell that separates the cell from its external environment. It consists of a phospholipid bilayer and associated proteins.
ENSDARG00000003375	gng12a	guanine nucleotide binding protein (G protein), gamma 12a [Source:ZFIN;Acc:ZDB-GENE-040426-2555]	R-DRE-8964315	GO:0007165	signal transduction	The cellular process in which a signal is conveyed to trigger a change in the activity or state of a cell. Signal transduction begins with reception of a signal (e.g. a ligand binding to a receptor or receptor activation by a stimulus such as light), or for signal transduction in the absence of ligand, signal-withdrawal or the activity of a constitutively active receptor. Signal transduction ends…
ENSDARG00000003375	gng12a	guanine nucleotide binding protein (G protein), gamma 12a [Source:ZFIN;Acc:ZDB-GENE-040426-2555]	R-DRE-8964315	GO:0031681	G-protein beta-subunit binding	Interacting selectively and non-covalently with a G-protein beta subunit.
ENSDARG00000003375	gng12a	guanine nucleotide binding protein (G protein), gamma 12a [Source:ZFIN;Acc:ZDB-GENE-040426-2555]	R-DRE-8964315	GO:0031680	G-protein beta/gamma-subunit complex	The heterodimer formed by the beta and gamma subunits of a heterotrimeric G protein, which dissociates from the alpha subunit upon guanine nuclotide exchange.
ENSDARG00000003375	gng12a	guanine nucleotide binding protein (G protein), gamma 12a [Source:ZFIN;Acc:ZDB-GENE-040426-2555]	R-DRE-8964616	GO:0007186	G protein-coupled receptor signaling pathway	A series of molecular signals that proceeds with an activated receptor promoting the exchange of GDP for GTP on the alpha-subunit of an associated heterotrimeric G-protein complex. The GTP-bound activated alpha-G-protein then dissociates from the beta- and gamma-subunits to further transmit the signal within the cell. The pathway begins with receptor-ligand interaction, or for basal GPCR signalin…
ENSDARG00000003375	gng12a	guanine nucleotide binding protein (G protein), gamma 12a [Source:ZFIN;Acc:ZDB-GENE-040426-2555]	R-DRE-8964616	GO:0003924	GTPase activity	Catalysis of the reaction: GTP + H2O = GDP + phosphate.
ENSDARG00000003375	gng12a	guanine nucleotide binding protein (G protein), gamma 12a [Source:ZFIN;Acc:ZDB-GENE-040426-2555]	R-DRE-8964616	GO:0005834	heterotrimeric G-protein complex	Any of a family of heterotrimeric GTP-binding and hydrolyzing proteins; they belong to a superfamily of GTPases that includes monomeric proteins such as EF-Tu and RAS. Heterotrimeric G-proteins consist of three subunits; the alpha subunit contains the guanine nucleotide binding site and possesses GTPase activity; the beta and gamma subunits are tightly associated and function as a beta-gamma hete…
ENSDARG00000003375	gng12a	guanine nucleotide binding protein (G protein), gamma 12a [Source:ZFIN;Acc:ZDB-GENE-040426-2555]	R-DRE-8964616	GO:0016020	membrane	A lipid bilayer along with all the proteins and protein complexes embedded in it an attached to it.
ENSDARG00000003375	gng12a	guanine nucleotide binding protein (G protein), gamma 12a [Source:ZFIN;Acc:ZDB-GENE-040426-2555]	R-DRE-8964616	GO:0005886	plasma membrane	The membrane surrounding a cell that separates the cell from its external environment. It consists of a phospholipid bilayer and associated proteins.
ENSDARG00000003375	gng12a	guanine nucleotide binding protein (G protein), gamma 12a [Source:ZFIN;Acc:ZDB-GENE-040426-2555]	R-DRE-8964616	GO:0007165	signal transduction	The cellular process in which a signal is conveyed to trigger a change in the activity or state of a cell. Signal transduction begins with reception of a signal (e.g. a ligand binding to a receptor or receptor activation by a stimulus such as light), or for signal transduction in the absence of ligand, signal-withdrawal or the activity of a constitutively active receptor. Signal transduction ends…
ENSDARG00000003375	gng12a	guanine nucleotide binding protein (G protein), gamma 12a [Source:ZFIN;Acc:ZDB-GENE-040426-2555]	R-DRE-8964616	GO:0031681	G-protein beta-subunit binding	Interacting selectively and non-covalently with a G-protein beta subunit.
ENSDARG00000003375	gng12a	guanine nucleotide binding protein (G protein), gamma 12a [Source:ZFIN;Acc:ZDB-GENE-040426-2555]	R-DRE-8964616	GO:0031680	G-protein beta/gamma-subunit complex	The heterodimer formed by the beta and gamma subunits of a heterotrimeric G protein, which dissociates from the alpha subunit upon guanine nuclotide exchange.
ENSDARG00000003375	gng12a	guanine nucleotide binding protein (G protein), gamma 12a [Source:ZFIN;Acc:ZDB-GENE-040426-2555]	R-DRE-9006931	GO:0007186	G protein-coupled receptor signaling pathway	A series of molecular signals that proceeds with an activated receptor promoting the exchange of GDP for GTP on the alpha-subunit of an associated heterotrimeric G-protein complex. The GTP-bound activated alpha-G-protein then dissociates from the beta- and gamma-subunits to further transmit the signal within the cell. The pathway begins with receptor-ligand interaction, or for basal GPCR signalin…
ENSDARG00000003375	gng12a	guanine nucleotide binding protein (G protein), gamma 12a [Source:ZFIN;Acc:ZDB-GENE-040426-2555]	R-DRE-9006931	GO:0003924	GTPase activity	Catalysis of the reaction: GTP + H2O = GDP + phosphate.
ENSDARG00000003375	gng12a	guanine nucleotide binding protein (G protein), gamma 12a [Source:ZFIN;Acc:ZDB-GENE-040426-2555]	R-DRE-9006931	GO:0005834	heterotrimeric G-protein complex	Any of a family of heterotrimeric GTP-binding and hydrolyzing proteins; they belong to a superfamily of GTPases that includes monomeric proteins such as EF-Tu and RAS. Heterotrimeric G-proteins consist of three subunits; the alpha subunit contains the guanine nucleotide binding site and possesses GTPase activity; the beta and gamma subunits are tightly associated and function as a beta-gamma hete…
ENSDARG00000003375	gng12a	guanine nucleotide binding protein (G protein), gamma 12a [Source:ZFIN;Acc:ZDB-GENE-040426-2555]	R-DRE-9006931	GO:0016020	membrane	A lipid bilayer along with all the proteins and protein complexes embedded in it an attached to it.
ENSDARG00000003375	gng12a	guanine nucleotide binding protein (G protein), gamma 12a [Source:ZFIN;Acc:ZDB-GENE-040426-2555]	R-DRE-9006931	GO:0005886	plasma membrane	The membrane surrounding a cell that separates the cell from its external environment. It consists of a phospholipid bilayer and associated proteins.
ENSDARG00000003375	gng12a	guanine nucleotide binding protein (G protein), gamma 12a [Source:ZFIN;Acc:ZDB-GENE-040426-2555]	R-DRE-9006931	GO:0007165	signal transduction	The cellular process in which a signal is conveyed to trigger a change in the activity or state of a cell. Signal transduction begins with reception of a signal (e.g. a ligand binding to a receptor or receptor activation by a stimulus such as light), or for signal transduction in the absence of ligand, signal-withdrawal or the activity of a constitutively active receptor. Signal transduction ends…
ENSDARG00000003375	gng12a	guanine nucleotide binding protein (G protein), gamma 12a [Source:ZFIN;Acc:ZDB-GENE-040426-2555]	R-DRE-9006931	GO:0031681	G-protein beta-subunit binding	Interacting selectively and non-covalently with a G-protein beta subunit.
ENSDARG00000003375	gng12a	guanine nucleotide binding protein (G protein), gamma 12a [Source:ZFIN;Acc:ZDB-GENE-040426-2555]	R-DRE-9006931	GO:0031680	G-protein beta/gamma-subunit complex	The heterodimer formed by the beta and gamma subunits of a heterotrimeric G protein, which dissociates from the alpha subunit upon guanine nuclotide exchange.
ENSDARG00000003375	gng12a	guanine nucleotide binding protein (G protein), gamma 12a [Source:ZFIN;Acc:ZDB-GENE-040426-2555]	R-DRE-9009391	GO:0007186	G protein-coupled receptor signaling pathway	A series of molecular signals that proceeds with an activated receptor promoting the exchange of GDP for GTP on the alpha-subunit of an associated heterotrimeric G-protein complex. The GTP-bound activated alpha-G-protein then dissociates from the beta- and gamma-subunits to further transmit the signal within the cell. The pathway begins with receptor-ligand interaction, or for basal GPCR signalin…
ENSDARG00000003375	gng12a	guanine nucleotide binding protein (G protein), gamma 12a [Source:ZFIN;Acc:ZDB-GENE-040426-2555]	R-DRE-9009391	GO:0003924	GTPase activity	Catalysis of the reaction: GTP + H2O = GDP + phosphate.
ENSDARG00000003375	gng12a	guanine nucleotide binding protein (G protein), gamma 12a [Source:ZFIN;Acc:ZDB-GENE-040426-2555]	R-DRE-9009391	GO:0005834	heterotrimeric G-protein complex	Any of a family of heterotrimeric GTP-binding and hydrolyzing proteins; they belong to a superfamily of GTPases that includes monomeric proteins such as EF-Tu and RAS. Heterotrimeric G-proteins consist of three subunits; the alpha subunit contains the guanine nucleotide binding site and possesses GTPase activity; the beta and gamma subunits are tightly associated and function as a beta-gamma hete…
ENSDARG00000003375	gng12a	guanine nucleotide binding protein (G protein), gamma 12a [Source:ZFIN;Acc:ZDB-GENE-040426-2555]	R-DRE-9009391	GO:0016020	membrane	A lipid bilayer along with all the proteins and protein complexes embedded in it an attached to it.
ENSDARG00000003375	gng12a	guanine nucleotide binding protein (G protein), gamma 12a [Source:ZFIN;Acc:ZDB-GENE-040426-2555]	R-DRE-9009391	GO:0005886	plasma membrane	The membrane surrounding a cell that separates the cell from its external environment. It consists of a phospholipid bilayer and associated proteins.
ENSDARG00000003375	gng12a	guanine nucleotide binding protein (G protein), gamma 12a [Source:ZFIN;Acc:ZDB-GENE-040426-2555]	R-DRE-9009391	GO:0007165	signal transduction	The cellular process in which a signal is conveyed to trigger a change in the activity or state of a cell. Signal transduction begins with reception of a signal (e.g. a ligand binding to a receptor or receptor activation by a stimulus such as light), or for signal transduction in the absence of ligand, signal-withdrawal or the activity of a constitutively active receptor. Signal transduction ends…
ENSDARG00000003375	gng12a	guanine nucleotide binding protein (G protein), gamma 12a [Source:ZFIN;Acc:ZDB-GENE-040426-2555]	R-DRE-9009391	GO:0031681	G-protein beta-subunit binding	Interacting selectively and non-covalently with a G-protein beta subunit.
ENSDARG00000003375	gng12a	guanine nucleotide binding protein (G protein), gamma 12a [Source:ZFIN;Acc:ZDB-GENE-040426-2555]	R-DRE-9009391	GO:0031680	G-protein beta/gamma-subunit complex	The heterodimer formed by the beta and gamma subunits of a heterotrimeric G protein, which dissociates from the alpha subunit upon guanine nuclotide exchange.
ENSDARG00000003375	gng12a	guanine nucleotide binding protein (G protein), gamma 12a [Source:ZFIN;Acc:ZDB-GENE-040426-2555]	R-DRE-977443	GO:0007186	G protein-coupled receptor signaling pathway	A series of molecular signals that proceeds with an activated receptor promoting the exchange of GDP for GTP on the alpha-subunit of an associated heterotrimeric G-protein complex. The GTP-bound activated alpha-G-protein then dissociates from the beta- and gamma-subunits to further transmit the signal within the cell. The pathway begins with receptor-ligand interaction, or for basal GPCR signalin…
ENSDARG00000003375	gng12a	guanine nucleotide binding protein (G protein), gamma 12a [Source:ZFIN;Acc:ZDB-GENE-040426-2555]	R-DRE-977443	GO:0003924	GTPase activity	Catalysis of the reaction: GTP + H2O = GDP + phosphate.
[truncated: 23,436 more rows]

## Sheet: Table SVI
Table SVI. Differentially expressed miRNA in the ovaries after high temperatures found in the chromosome 4
[truncated: 44 more rows]
